# Supplementary material for: Population genetic structure of the deep‐sea mussel Bathymodiolus platifrons (Bivalvia: Mytilidae) in the Northwest Pacific
Source: Evol Appl. 2018 Oct 12;11(10):1915–30. doi: 10.1111/eva.12696 (PMC6231483; doi:10.1111/eva.12696)
Supplement: Supplementary file 4 [file EVA-11-1915-s004.xlsx]

## Sheet: Summary
Supplementary Tables
This file contains 15 tables with each table being presented in one data sheet.
No. Table	Captions
S1	Information on sampling locations of B. platifrons in the Northwest Pacific. Abbreviations: DSV, deep-submergence vehicle; ROV, remotely operated vehicle.
S2	Pairwise sequence divergence for atp6 (717 bp) between individuals of B. platifrons estimated based on the K2P model implemented in MEGA. The cell in blue indicates the highest pairwise sequence divergence.
S3	Pairwise sequence divergence for cox1 (647 bp) between individuals of B. platifrons estimated based on the K2P model implemented in MEGA. The cells in blue indicate the highest pairwise sequence divergence.
S4	Pairwise sequence divergence for nad4 (597 bp) between individuals of B. platifrons estimated based on the K2P model implemented in MEGA. The cell in blue indicates the highest pairwise sequence divergence.
S5	Summary statistics of Illumina raw reads, obtained high quality (HQ) reads, recalls (% high quality reads), and depths (X) of each 2b-RAD library.
S6	Overview of the entire set of 6,398 SNPs. The SNP ID, scaffold no., 2b-RAD tag name, aligned strand on the scaffolds, BsaXI enzyme no., position of the 2b-RAD tag on the scaffold, consensus sequence derived from the reference genome, position of SNP on the consensus sequence (SNP pos), sampling location, number of the genotyped individuals (N), and two alleles in the corresponding sampling locati…
S7	Tajima's D statistics estimated using DnaSP based on the polymorphic loci in each local population. Significance: *P < 0.05. Abbreviation: NA, not available.
S8	Fu and Li's D* statistics estimated using DnaSP based on the polymorphic loci in each local population. Significance: *P < 0.05. Abbreviation: NA, not available.
S9	Allele frequency of the 106 outlier SNPs (i.e. the first outlier SNP datase). Abbreviation: N, number of the genotyped individuals.
S10	Functional classification and genomic regions of the annotated outliers from the first outlier SNP dataset containing 106 outlier SNPs. Outlier-associated protein IDs and annotations were derived from Sun et al. (2017). Abbreviation: AA, amino acid; NA, not available; Syn, synonymous substitution.
S11	Allele frequency of the 138 outlier SNPs (i.e. the second outlier SNP dataset). Abbreviation: N, number of the genotyped individuals.
S12	Functional classification and genomic regions of the annotated outliers from the second outlier SNP dataset containing 138 outlier SNPs. Outlier-associated protein IDs and annotations were derived from Sun et al. (2017). Abbreviation: AA, amino acid; NA, not available; Syn, synonymous substitution.
S13	Pairwise FST estimated based on the first outlier SNP dataset containing106 outlier SNPs identified using Arlequin under the following hierarchical island model: SCS= JR and the OT-SB region= DK, HK, IR, IN, & OH. Significance: *P < 0.00001 after Bonferroni correction.
S14	Pairwise FST estimated based on the second outlier SNP dataset containing 138 outlier SNPs identified using Arlequin under the following hierarchical island model: S-OT = DK & HK, M-OT = IR & IN, and SB = OH with the three JR-like individuals in the OH site of SB excluded. Significance: *P < 0.00001 after Bonferroni correction.
S15	Relative directional migration matrix estimated by divMigrate-online based on the entire set of 5,458 SNPs (only one SNP per locus retained) beween sampling locations using the GST statistic as a measure of genetic distance.

## Sheet: Table S1
Table S1 Information on sampling locations of B. platifrons in the Northwest Pacific. Abbreviations: DSV, deep-submergence vehicle; ROV, remotely operated vehicle.
Region	Location	Code	Habitat	Depth (m)	Coordinate	Sample size	Research vessel	Cruise no.	Submersible	Dive no.	Date
South China Sea (SCS)	Jiaolong Ridge	JR	Seep	1122	22° 06.921' N, 119° 17.131' E	30	Xiangyanghong 9	Dayang-31	DSV Jiaolong	Jiaolong Dive 55	06.19.2013
Southern Okinawa Trough (S-OT)	Dai-yon Yonaguni Knoll	DK	Vent	1344	24° 50.911' N, 122° 42.093' E	20	Kaiyo	KY14-02	ROV Hyper-Dolphin	HPD#1623	02.06.2014
	Hatoma Knoll	HK	Vent	1482	24° 51.474' N, 123° 50.514' E	15	Kaiyo	KY14-02	ROV Hyper-Dolphin	HPD#1621	02.03.2014
Middle Okinawa Trough (M-OT)	Iheya Ridge	IR	Vent	1402	27° 32.994' N, 126° 58.158' E	10	Kaiyo	KY11-02 leg2	ROV Hyper-Dolphin	HPD#1245	02.10.2011
	Iheya North	IN	Vent	993	27° 47.464' N, 126° 53.804' E	8	Natsushima	NT13-22	ROV Hyper-Dolphin	HPD#1593	11.14.2013
				1002	27° 47.995' N, 126° 53.815' E	3	Kaiyo	KY14-01	ROV Hyper-Dolphin	HPD#1612	01.20.2014
Sagami Bay (SB)	Off Hatsushima	OH	Seep	1172	35° 0.174' N, 139° 13.470' E	12	Kaiyo	KY11-01 leg1	ROV Hyper-Dolphin	HPD#1237	01.20.2011
				858	35° 0.954' N, 139° 13.332' E	12	Natsushima	NT09-06 leg1	ROV Hyper-Dolphin	HPD#0981	04.29.2009

## Sheet: Table S2
Table S2 Pairwise sequence divergence for atp6 (717 bp) between individuals of B. platifrons estimated based on the K2P model implemented in MEGA. The cell in blue indicates the highest pairwise sequence divergence.
	JR-1	JR-2	JR-3	JR-4	JR-5	JR-6	JR-7	JR-8	JR-9	JR-10	JR-11	JR-12	JR-13	JR-14	JR-15	JR-16	JR-17	JR-18	JR-19	JR-20	JR-21	JR-22	JR-23	JR-24	JR-25	JR-26	JR-27	JR-28	JR-29	JR-30	DK-1	DK-2	DK-3	DK-4	DK-5	DK-6	DK-7	DK-8	DK-9	DK-10	DK-11	DK-12	DK-13	DK-14	DK-15	DK-16	DK-17	DK-18	DK-19
JR-2	0.001397
JR-3	0.00561	0.004202
JR-4	0.002797	0.001397	0.00561
JR-5	0.002797	0.001397	0.00561	0.002797
JR-6	0.001397	0	0.004202	0.001397	0.001397
JR-7	0.001397	0	0.004202	0.001397	0.001397	0
JR-8	0.002797	0.001397	0.002797	0.002797	0.002797	0.001397	0.001397
JR-9	0.001397	0	0.004202	0.001397	0.001397	0	0	0.001397
JR-10	0.004202	0.002797	0.007023	0.004202	0.004202	0.002797	0.002797	0.004202	0.002797
JR-11	0.001397	0	0.004202	0.001397	0.001397	0	0	0.001397	0	0.002797
JR-12	0.002797	0.001397	0.002797	0.002797	0.002797	0.001397	0.001397	0	0.001397	0.004202	0.001397
JR-13	0.004202	0.002797	0.004202	0.004202	0.004202	0.002797	0.002797	0.001397	0.002797	0.00561	0.002797	0.001397
JR-14	0.002797	0.001397	0.00561	0.002797	0.002797	0.001397	0.001397	0.002797	0.001397	0.004202	0.001397	0.002797	0.004202
JR-15	0.001397	0	0.004202	0.001397	0.001397	0	0	0.001397	0	0.002797	0	0.001397	0.002797	0.001397
JR-16	0.002797	0.001397	0.00561	0.002797	0.002797	0.001397	0.001397	0.002797	0.001397	0.004202	0.001397	0.002797	0.004202	0.002797	0.001397
JR-17	0.002797	0.001397	0.00561	0.002797	0.002797	0.001397	0.001397	0.002797	0.001397	0.004202	0.001397	0.002797	0.004202	0.002797	0.001397	0.002797
JR-18	0.001397	0	0.004202	0.001397	0.001397	0	0	0.001397	0	0.002797	0	0.001397	0.002797	0.001397	0	0.001397	0.001397
JR-19	0.001397	0	0.004202	0.001397	0.001397	0	0	0.001397	0	0.002797	0	0.001397	0.002797	0.001397	0	0.001397	0.001397	0
JR-20	0.001397	0	0.004202	0.001397	0.001397	0	0	0.001397	0	0.002797	0	0.001397	0.002797	0.001397	0	0.001397	0.001397	0	0
JR-21	0.002797	0.001397	0.002797	0.002797	0.002797	0.001397	0.001397	0	0.001397	0.004202	0.001397	0	0.001397	0.002797	0.001397	0.002797	0.002797	0.001397	0.001397	0.001397
JR-22	0.002797	0.001397	0.002797	0.002797	0.002797	0.001397	0.001397	0	0.001397	0.004202	0.001397	0	0.001397	0.002797	0.001397	0.002797	0.002797	0.001397	0.001397	0.001397	0
JR-23	0.002795	0.001396	0.005604	0.002795	0.002795	0.001396	0.001396	0.002795	0.001396	0.004197	0.001396	0.002795	0.004197	0.002795	0.001396	0.002795	0.002795	0.001396	0.001396	0.001396	0.002795	0.002795
JR-24	0.001397	0	0.004202	0.001397	0.001397	0	0	0.001397	0	0.002797	0	0.001397	0.002797	0.001397	0	0.001397	0.001397	0	0	0	0.001397	0.001397	0.001396
JR-25	0.002797	0.001397	0.002797	0.002797	0.002797	0.001397	0.001397	0	0.001397	0.004202	0.001397	0	0.001397	0.002797	0.001397	0.002797	0.002797	0.001397	0.001397	0.001397	0	0	0.002795	0.001397
JR-26	0.001397	0	0.004202	0.001397	0.001397	0	0	0.001397	0	0.002797	0	0.001397	0.002797	0.001397	0	0.001397	0.001397	0	0	0	0.001397	0.001397	0.001396	0	0.001397
JR-27	0.001397	0	0.004202	0.001397	0.001397	0	0	0.001397	0	0.002797	0	0.001397	0.002797	0.001397	0	0.001397	0.001397	0	0	0	0.001397	0.001397	0.001396	0	0.001397	0
JR-28	0.001397	0	0.004202	0.001397	0.001397	0	0	0.001397	0	0.002797	0	0.001397	0.002797	0.001397	0	0.001397	0.001397	0	0	0	0.001397	0.001397	0.001396	0	0.001397	0	0
JR-29	0.001397	0	0.004202	0.001397	0.001397	0	0	0.001397	0	0.002797	0	0.001397	0.002797	0.001397	0	0.001397	0.001397	0	0	0	0.001397	0.001397	0.001396	0	0.001397	0	0	0
JR-30	0.001397	0	0.004202	0.001397	0.001397	0	0	0.001397	0	0.002797	0	0.001397	0.002797	0.001397	0	0.001397	0.001397	0	0	0	0.001397	0.001397	0.001396	0	0.001397	0	0	0	0
DK-1	0.001397	0	0.004202	0.001397	0.001397	0	0	0.001397	0	0.002797	0	0.001397	0.002797	0.001397	0	0.001397	0.001397	0	0	0	0.001397	0.001397	0.001396	0	0.001397	0	0	0	0	0
DK-2	0.001397	0	0.004202	0.001397	0.001397	0	0	0.001397	0	0.002797	0	0.001397	0.002797	0.001397	0	0.001397	0.001397	0	0	0	0.001397	0.001397	0.001396	0	0.001397	0	0	0	0	0	0
DK-3	0.002797	0.001397	0.00561	0.002797	0.002797	0.001397	0.001397	0.002797	0.001397	0.004202	0.001397	0.002797	0.004202	0.002797	0.001397	0.002797	0.002797	0.001397	0.001397	0.001397	0.002797	0.002797	0.002795	0.001397	0.002797	0.001397	0.001397	0.001397	0.001397	0.001397	0.001397	0.001397
DK-4	0.001397	0	0.004202	0.001397	0.001397	0	0	0.001397	0	0.002797	0	0.001397	0.002797	0.001397	0	0.001397	0.001397	0	0	0	0.001397	0.001397	0.001396	0	0.001397	0	0	0	0	0	0	0	0.001397
DK-5	0.001397	0	0.004202	0.001397	0.001397	0	0	0.001397	0	0.002797	0	0.001397	0.002797	0.001397	0	0.001397	0.001397	0	0	0	0.001397	0.001397	0.001396	0	0.001397	0	0	0	0	0	0	0	0.001397	0
DK-6	0.001397	0	0.004202	0.001397	0.001397	0	0	0.001397	0	0.002797	0	0.001397	0.002797	0.001397	0	0.001397	0.001397	0	0	0	0.001397	0.001397	0.001396	0	0.001397	0	0	0	0	0	0	0	0.001397	0	0
DK-7	0.001397	0	0.004202	0.001397	0.001397	0	0	0.001397	0	0.002797	0	0.001397	0.002797	0.001397	0	0.001397	0.001397	0	0	0	0.001397	0.001397	0.001396	0	0.001397	0	0	0	0	0	0	0	0.001397	0	0	0
DK-8	0.004202	0.002797	0.007023	0.004202	0.004202	0.002797	0.002797	0.004202	0.002797	0.00561	0.002797	0.004202	0.00561	0.004202	0.002797	0.004202	0.004202	0.002797	0.002797	0.002797	0.004202	0.004202	0.004197	0.002797	0.004202	0.002797	0.002797	0.002797	0.002797	0.002797	0.002797	0.002797	0.004202	0.002797	0.002797	0.002797	0.002797
DK-9	0.002797	0.001397	0.002797	0.002797	0.002797	0.001397	0.001397	0	0.001397	0.004202	0.001397	0	0.001397	0.002797	0.001397	0.002797	0.002797	0.001397	0.001397	0.001397	0	0	0.002795	0.001397	0	0.001397	0.001397	0.001397	0.001397	0.001397	0.001397	0.001397	0.002797	0.001397	0.001397	0.001397	0.001397	0.004202
DK-10	0.002795	0.001396	0.005604	0.002795	0.002795	0.001396	0.001396	0.002795	0.001396	0.004197	0.001396	0.002795	0.004197	0.002795	0.001396	0.002795	0.002795	0.001396	0.001396	0.001396	0.002795	0.002795	0.002795	0.001396	0.002795	0.001396	0.001396	0.001396	0.001396	0.001396	0.001396	0.001396	0.002795	0.001396	0.001396	0.001396	0.001396	0.004197	0.002795
DK-11	0.001397	0	0.004202	0.001397	0.001397	0	0	0.001397	0	0.002797	0	0.001397	0.002797	0.001397	0	0.001397	0.001397	0	0	0	0.001397	0.001397	0.001396	0	0.001397	0	0	0	0	0	0	0	0.001397	0	0	0	0	0.002797	0.001397	0.001396
DK-12	0.002797	0.001397	0.002797	0.002797	0.002797	0.001397	0.001397	0	0.001397	0.004202	0.001397	0	0.001397	0.002797	0.001397	0.002797	0.002797	0.001397	0.001397	0.001397	0	0	0.002795	0.001397	0	0.001397	0.001397	0.001397	0.001397	0.001397	0.001397	0.001397	0.002797	0.001397	0.001397	0.001397	0.001397	0.004202	0	0.002795	0.001397
DK-13	0.002797	0.001397	0.00561	0.002797	0.002797	0.001397	0.001397	0.002797	0.001397	0.004202	0.001397	0.002797	0.004202	0.002797	0.001397	0.002797	0.002797	0.001397	0.001397	0.001397	0.002797	0.002797	0.002795	0.001397	0.002797	0.001397	0.001397	0.001397	0.001397	0.001397	0.001397	0.001397	0.002797	0.001397	0.001397	0.001397	0.001397	0.004202	0.002797	0.002795	0.001397	0.002797
DK-14	0.001397	0	0.004202	0.001397	0.001397	0	0	0.001397	0	0.002797	0	0.001397	0.002797	0.001397	0	0.001397	0.001397	0	0	0	0.001397	0.001397	0.001396	0	0.001397	0	0	0	0	0	0	0	0.001397	0	0	0	0	0.002797	0.001397	0.001396	0	0.001397	0.001397
DK-15	0.001397	0	0.004202	0.001397	0.001397	0	0	0.001397	0	0.002797	0	0.001397	0.002797	0.001397	0	0.001397	0.001397	0	0	0	0.001397	0.001397	0.001396	0	0.001397	0	0	0	0	0	0	0	0.001397	0	0	0	0	0.002797	0.001397	0.001396	0	0.001397	0.001397	0
DK-16	0.001397	0	0.004202	0.001397	0.001397	0	0	0.001397	0	0.002797	0	0.001397	0.002797	0.001397	0	0.001397	0.001397	0	0	0	0.001397	0.001397	0.001396	0	0.001397	0	0	0	0	0	0	0	0.001397	0	0	0	0	0.002797	0.001397	0.001396	0	0.001397	0.001397	0	0
DK-17	0.002797	0.001397	0.00561	0.002797	0.002797	0.001397	0.001397	0.002797	0.001397	0.004202	0.001397	0.002797	0.004202	0.002797	0.001397	0.002797	0.002797	0.001397	0.001397	0.001397	0.002797	0.002797	0.002795	0.001397	0.002797	0.001397	0.001397	0.001397	0.001397	0.001397	0.001397	0.001397	0.002797	0.001397	0.001397	0.001397	0.001397	0.004202	0.002797	0.002795	0.001397	0.002797	0.002797	0.001397	0.001397	0.001397
DK-18	0.002797	0.001397	0.00561	0.002797	0.002797	0.001397	0.001397	0.002797	0.001397	0.004202	0.001397	0.002797	0.004202	0.002797	0.001397	0.002797	0.002797	0.001397	0.001397	0.001397	0.002797	0.002797	0.002795	0.001397	0.002797	0.001397	0.001397	0.001397	0.001397	0.001397	0.001397	0.001397	0.002797	0.001397	0.001397	0.001397	0.001397	0.004202	0.002797	0.002795	0.001397	0.002797	0.002797	0.001397	0.001397	0.001397	0.002797
DK-19	0.002797	0.001397	0.00561	0.002797	0.002797	0.001397	0.001397	0.002797	0.001397	0.004202	0.001397	0.002797	0.004202	0.002797	0.001397	0.002797	0.002797	0.001397	0.001397	0.001397	0.002797	0.002797	0.002795	0.001397	0.002797	0.001397	0.001397	0.001397	0.001397	0.001397	0.001397	0.001397	0.002797	0.001397	0.001397	0.001397	0.001397	0.004202	0.002797	0.002795	0.001397	0.002797	0.002797	0.001397	0.001397	0.001397	0.002797	0.002797
DK-20	0.004202	0.002797	0.004202	0.004202	0.004202	0.002797	0.002797	0.001397	0.002797	0.00561	0.002797	0.001397	0.002797	0.004202	0.002797	0.004202	0.004202	0.002797	0.002797	0.002797	0.001397	0.001397	0.004197	0.002797	0.001397	0.002797	0.002797	0.002797	0.002797	0.002797	0.002797	0.002797	0.004202	0.002797	0.002797	0.002797	0.002797	0.00561	0.001397	0.004197	0.002797	0.001397	0.004202	0.002797	0.002797	0.002797	0.004202	0.004202	0.004202
HK-1	0.004202	0.002797	0.007023	0.004202	0.004202	0.002797	0.002797	0.004202	0.002797	0.00561	0.002797	0.004202	0.00561	0.004202	0.002797	0.004202	0.004202	0.002797	0.002797	0.002797	0.004202	0.004202	0.004197	0.002797	0.004202	0.002797	0.002797	0.002797	0.002797	0.002797	0.002797	0.002797	0.004202	0.002797	0.002797	0.002797	0.002797	0.00561	0.004202	0.004197	0.002797	0.004202	0.004202	0.002797	0.002797	0.002797	0.004202	0.004202	0.004202
HK-2	0.001397	0	0.004202	0.001397	0.001397	0	0	0.001397	0	0.002797	0	0.001397	0.002797	0.001397	0	0.001397	0.001397	0	0	0	0.001397	0.001397	0.001396	0	0.001397	0	0	0	0	0	0	0	0.001397	0	0	0	0	0.002797	0.001397	0.001396	0	0.001397	0.001397	0	0	0	0.001397	0.001397	0.001397
HK-3	0.001397	0	0.004202	0.001397	0.001397	0	0	0.001397	0	0.002797	0	0.001397	0.002797	0.001397	0	0.001397	0.001397	0	0	0	0.001397	0.001397	0.001396	0	0.001397	0	0	0	0	0	0	0	0.001397	0	0	0	0	0.002797	0.001397	0.001396	0	0.001397	0.001397	0	0	0	0.001397	0.001397	0.001397
HK-4	0.001397	0	0.004202	0.001397	0.001397	0	0	0.001397	0	0.002797	0	0.001397	0.002797	0.001397	0	0.001397	0.001397	0	0	0	0.001397	0.001397	0.001396	0	0.001397	0	0	0	0	0	0	0	0.001397	0	0	0	0	0.002797	0.001397	0.001396	0	0.001397	0.001397	0	0	0	0.001397	0.001397	0.001397
HK-5	0.004202	0.002797	0.004202	0.004202	0.004202	0.002797	0.002797	0.001397	0.002797	0.00561	0.002797	0.001397	0.002797	0.004202	0.002797	0.004202	0.004202	0.002797	0.002797	0.002797	0.001397	0.001397	0.004197	0.002797	0.001397	0.002797	0.002797	0.002797	0.002797	0.002797	0.002797	0.002797	0.004202	0.002797	0.002797	0.002797	0.002797	0.00561	0.001397	0.004197	0.002797	0.001397	0.004202	0.002797	0.002797	0.002797	0.004202	0.004202	0.004202
HK-6	0.002795	0.001396	0.005604	0.002795	0.002795	0.001396	0.001396	0.002795	0.001396	0.004197	0.001396	0.002795	0.004197	0.002795	0.001396	0.002795	0.002795	0.001396	0.001396	0.001396	0.002795	0.002795	0.002795	0.001396	0.002795	0.001396	0.001396	0.001396	0.001396	0.001396	0.001396	0.001396	0.002795	0.001396	0.001396	0.001396	0.001396	0.004197	0.002795	0.002795	0.001396	0.002795	0.002795	0.001396	0.001396	0.001396	0.002795	0.002795	0.002795
HK-7	0.001397	0	0.004202	0.001397	0.001397	0	0	0.001397	0	0.002797	0	0.001397	0.002797	0.001397	0	0.001397	0.001397	0	0	0	0.001397	0.001397	0.001396	0	0.001397	0	0	0	0	0	0	0	0.001397	0	0	0	0	0.002797	0.001397	0.001396	0	0.001397	0.001397	0	0	0	0.001397	0.001397	0.001397
HK-8	0.004202	0.002797	0.004202	0.004202	0.004202	0.002797	0.002797	0.001397	0.002797	0.00561	0.002797	0.001397	0.002797	0.004202	0.002797	0.004202	0.004202	0.002797	0.002797	0.002797	0.001397	0.001397	0.004197	0.002797	0.001397	0.002797	0.002797	0.002797	0.002797	0.002797	0.002797	0.002797	0.004202	0.002797	0.002797	0.002797	0.002797	0.00561	0.001397	0.004197	0.002797	0.001397	0.004202	0.002797	0.002797	0.002797	0.004202	0.004202	0.004202
HK-9	0.002797	0.001397	0.00561	0.002797	0.002797	0.001397	0.001397	0.002797	0.001397	0.001397	0.001397	0.002797	0.004202	0.002797	0.001397	0.002797	0.002797	0.001397	0.001397	0.001397	0.002797	0.002797	0.002795	0.001397	0.002797	0.001397	0.001397	0.001397	0.001397	0.001397	0.001397	0.001397	0.002797	0.001397	0.001397	0.001397	0.001397	0.004202	0.002797	0.002795	0.001397	0.002797	0.002797	0.001397	0.001397	0.001397	0.002797	0.002797	0.002797
HK-10	0.001397	0	0.004202	0.001397	0.001397	0	0	0.001397	0	0.002797	0	0.001397	0.002797	0.001397	0	0.001397	0.001397	0	0	0	0.001397	0.001397	0.001396	0	0.001397	0	0	0	0	0	0	0	0.001397	0	0	0	0	0.002797	0.001397	0.001396	0	0.001397	0.001397	0	0	0	0.001397	0.001397	0.001397
HK-11	0.002797	0.001397	0.002797	0.002797	0.002797	0.001397	0.001397	0	0.001397	0.004202	0.001397	0	0.001397	0.002797	0.001397	0.002797	0.002797	0.001397	0.001397	0.001397	0	0	0.002795	0.001397	0	0.001397	0.001397	0.001397	0.001397	0.001397	0.001397	0.001397	0.002797	0.001397	0.001397	0.001397	0.001397	0.004202	0	0.002795	0.001397	0	0.002797	0.001397	0.001397	0.001397	0.002797	0.002797	0.002797
HK-12	0.002797	0.001397	0.002797	0.002797	0.002797	0.001397	0.001397	0	0.001397	0.004202	0.001397	0	0.001397	0.002797	0.001397	0.002797	0.002797	0.001397	0.001397	0.001397	0	0	0.002795	0.001397	0	0.001397	0.001397	0.001397	0.001397	0.001397	0.001397	0.001397	0.002797	0.001397	0.001397	0.001397	0.001397	0.004202	0	0.002795	0.001397	0	0.002797	0.001397	0.001397	0.001397	0.002797	0.002797	0.002797
HK-13	0.001397	0	0.004202	0.001397	0.001397	0	0	0.001397	0	0.002797	0	0.001397	0.002797	0.001397	0	0.001397	0.001397	0	0	0	0.001397	0.001397	0.001396	0	0.001397	0	0	0	0	0	0	0	0.001397	0	0	0	0	0.002797	0.001397	0.001396	0	0.001397	0.001397	0	0	0	0.001397	0.001397	0.001397
HK-14	0.002797	0.001397	0.002797	0.002797	0.002797	0.001397	0.001397	0	0.001397	0.004202	0.001397	0	0.001397	0.002797	0.001397	0.002797	0.002797	0.001397	0.001397	0.001397	0	0	0.002795	0.001397	0	0.001397	0.001397	0.001397	0.001397	0.001397	0.001397	0.001397	0.002797	0.001397	0.001397	0.001397	0.001397	0.004202	0	0.002795	0.001397	0	0.002797	0.001397	0.001397	0.001397	0.002797	0.002797	0.002797
HK-15	0.004202	0.002797	0.004202	0.004202	0.004202	0.002797	0.002797	0.001397	0.002797	0.00561	0.002797	0.001397	0.002797	0.004202	0.002797	0.004202	0.004202	0.002797	0.002797	0.002797	0.001397	0.001397	0.004197	0.002797	0.001397	0.002797	0.002797	0.002797	0.002797	0.002797	0.002797	0.002797	0.004202	0.002797	0.002797	0.002797	0.002797	0.00561	0.001397	0.004197	0.002797	0.001397	0.004202	0.002797	0.002797	0.002797	0.004202	0.004202	0.004202
IR-1	0.002797	0.001397	0.00561	0.002797	0.002797	0.001397	0.001397	0.002797	0.001397	0.004202	0.001397	0.002797	0.004202	0.002797	0.001397	0.002797	0.002797	0.001397	0.001397	0.001397	0.002797	0.002797	0.002795	0.001397	0.002797	0.001397	0.001397	0.001397	0.001397	0.001397	0.001397	0.001397	0.002797	0.001397	0.001397	0.001397	0.001397	0.004202	0.002797	0.002795	0.001397	0.002797	0.002797	0.001397	0.001397	0.001397	0.002797	0.002797	0.002797
IR-2	0.001397	0	0.004202	0.001397	0.001397	0	0	0.001397	0	0.002797	0	0.001397	0.002797	0.001397	0	0.001397	0.001397	0	0	0	0.001397	0.001397	0.001396	0	0.001397	0	0	0	0	0	0	0	0.001397	0	0	0	0	0.002797	0.001397	0.001396	0	0.001397	0.001397	0	0	0	0.001397	0.001397	0.001397
IR-3	0.004202	0.002797	0.007023	0.004202	0.004202	0.002797	0.002797	0.004202	0.002797	0.00561	0.002797	0.004202	0.00561	0.004202	0.002797	0.004202	0.004202	0.002797	0.002797	0.002797	0.004202	0.004202	0.004197	0.002797	0.004202	0.002797	0.002797	0.002797	0.002797	0.002797	0.002797	0.002797	0.004202	0.002797	0.002797	0.002797	0.002797	0.00561	0.004202	0.004197	0.002797	0.004202	0.004202	0.002797	0.002797	0.002797	0.004202	0.004202	0.004202
IR-4	0.004202	0.002797	0.007023	0.004202	0.004202	0.002797	0.002797	0.004202	0.002797	0.00561	0.002797	0.004202	0.00561	0.004202	0.002797	0.001397	0.004202	0.002797	0.002797	0.002797	0.004202	0.004202	0.004197	0.002797	0.004202	0.002797	0.002797	0.002797	0.002797	0.002797	0.002797	0.002797	0.004202	0.002797	0.002797	0.002797	0.002797	0.00561	0.004202	0.004197	0.002797	0.004202	0.004202	0.002797	0.002797	0.002797	0.004202	0.004202	0.004202
IR-5	0.002797	0.001397	0.00561	0.002797	0.002797	0.001397	0.001397	0.002797	0.001397	0.004202	0.001397	0.002797	0.004202	0.002797	0.001397	0.002797	0.002797	0.001397	0.001397	0.001397	0.002797	0.002797	0.002795	0.001397	0.002797	0.001397	0.001397	0.001397	0.001397	0.001397	0.001397	0.001397	0.002797	0.001397	0.001397	0.001397	0.001397	0.004202	0.002797	0.002795	0.001397	0.002797	0.002797	0.001397	0.001397	0.001397	0.002797	0.002797	0.002797
IR-6	0.002797	0.001397	0.002797	0.002797	0.002797	0.001397	0.001397	0	0.001397	0.004202	0.001397	0	0.001397	0.002797	0.001397	0.002797	0.002797	0.001397	0.001397	0.001397	0	0	0.002795	0.001397	0	0.001397	0.001397	0.001397	0.001397	0.001397	0.001397	0.001397	0.002797	0.001397	0.001397	0.001397	0.001397	0.004202	0	0.002795	0.001397	0	0.002797	0.001397	0.001397	0.001397	0.002797	0.002797	0.002797
IR-7	0.001397	0	0.004202	0.001397	0.001397	0	0	0.001397	0	0.002797	0	0.001397	0.002797	0.001397	0	0.001397	0.001397	0	0	0	0.001397	0.001397	0.001396	0	0.001397	0	0	0	0	0	0	0	0.001397	0	0	0	0	0.002797	0.001397	0.001396	0	0.001397	0.001397	0	0	0	0.001397	0.001397	0.001397
IR-8	0.002797	0.001397	0.00561	0.002797	0.002797	0.001397	0.001397	0.002797	0.001397	0.004202	0.001397	0.002797	0.004202	0.002797	0.001397	0.002797	0.002797	0.001397	0.001397	0.001397	0.002797	0.002797	0.002795	0.001397	0.002797	0.001397	0.001397	0.001397	0.001397	0.001397	0.001397	0.001397	0.002797	0.001397	0.001397	0.001397	0.001397	0.001397	0.002797	0.002795	0.001397	0.002797	0.002797	0.001397	0.001397	0.001397	0.002797	0.002797	0.002797
IR-9	0.002797	0.001397	0.00561	0.002797	0.002797	0.001397	0.001397	0.002797	0.001397	0.004202	0.001397	0.002797	0.004202	0.002797	0.001397	0.002797	0.002797	0.001397	0.001397	0.001397	0.002797	0.002797	0.002795	0.001397	0.002797	0.001397	0.001397	0.001397	0.001397	0.001397	0.001397	0.001397	0.002797	0.001397	0.001397	0.001397	0.001397	0.004202	0.002797	0.002795	0.001397	0.002797	0.002797	0.001397	0.001397	0.001397	0.002797	0.002797	0.002797
IR-10	0.004202	0.002797	0.004202	0.004202	0.004202	0.002797	0.002797	0.001397	0.002797	0.00561	0.002797	0.001397	0.002797	0.004202	0.002797	0.004202	0.004202	0.002797	0.002797	0.002797	0.001397	0.001397	0.004197	0.002797	0.001397	0.002797	0.002797	0.002797	0.002797	0.002797	0.002797	0.002797	0.004202	0.002797	0.002797	0.002797	0.002797	0.00561	0.001397	0.004197	0.002797	0.001397	0.004202	0.002797	0.002797	0.002797	0.004202	0.004202	0.004202
IN1-1	0.004202	0.002797	0.007023	0.001397	0.004202	0.002797	0.002797	0.004202	0.002797	0.00561	0.002797	0.004202	0.00561	0.004202	0.002797	0.004202	0.004202	0.002797	0.002797	0.002797	0.004202	0.004202	0.004197	0.002797	0.004202	0.002797	0.002797	0.002797	0.002797	0.002797	0.002797	0.002797	0.004202	0.002797	0.002797	0.002797	0.002797	0.00561	0.004202	0.004197	0.002797	0.004202	0.004202	0.002797	0.002797	0.002797	0.004202	0.004202	0.001397
IN1-2	0.001397	0	0.004202	0.001397	0.001397	0	0	0.001397	0	0.002797	0	0.001397	0.002797	0.001397	0	0.001397	0.001397	0	0	0	0.001397	0.001397	0.001396	0	0.001397	0	0	0	0	0	0	0	0.001397	0	0	0	0	0.002797	0.001397	0.001396	0	0.001397	0.001397	0	0	0	0.001397	0.001397	0.001397
IN1-3	0.002795	0.001396	0.005604	0.002795	0.002795	0.001396	0.001396	0.002795	0.001396	0.004197	0.001396	0.002795	0.004197	0.002795	0.001396	0.002795	0.002795	0.001396	0.001396	0.001396	0.002795	0.002795	0.002795	0.001396	0.002795	0.001396	0.001396	0.001396	0.001396	0.001396	0.001396	0.001396	0.002795	0.001396	0.001396	0.001396	0.001396	0.004197	0.002795	0.002795	0.001396	0.002795	0.002795	0.001396	0.001396	0.001396	0.002795	0.002795	0.002795
IN1-4	0.002797	0.001397	0.00561	0.002797	0.002797	0.001397	0.001397	0.002797	0.001397	0.004202	0.001397	0.002797	0.004202	0.002797	0.001397	0.002797	0.002797	0.001397	0.001397	0.001397	0.002797	0.002797	0.002795	0.001397	0.002797	0.001397	0.001397	0.001397	0.001397	0.001397	0.001397	0.001397	0.002797	0.001397	0.001397	0.001397	0.001397	0.004202	0.002797	0.002795	0.001397	0.002797	0.002797	0.001397	0.001397	0.001397	0.002797	0.002797	0.002797
IN1-5	0.001397	0	0.004202	0.001397	0.001397	0	0	0.001397	0	0.002797	0	0.001397	0.002797	0.001397	0	0.001397	0.001397	0	0	0	0.001397	0.001397	0.001396	0	0.001397	0	0	0	0	0	0	0	0.001397	0	0	0	0	0.002797	0.001397	0.001396	0	0.001397	0.001397	0	0	0	0.001397	0.001397	0.001397
IN1-6	0.001397	0	0.004202	0.001397	0.001397	0	0	0.001397	0	0.002797	0	0.001397	0.002797	0.001397	0	0.001397	0.001397	0	0	0	0.001397	0.001397	0.001396	0	0.001397	0	0	0	0	0	0	0	0.001397	0	0	0	0	0.002797	0.001397	0.001396	0	0.001397	0.001397	0	0	0	0.001397	0.001397	0.001397
IN1-7	0	0.001397	0.00561	0.002797	0.002797	0.001397	0.001397	0.002797	0.001397	0.004202	0.001397	0.002797	0.004202	0.002797	0.001397	0.002797	0.002797	0.001397	0.001397	0.001397	0.002797	0.002797	0.002795	0.001397	0.002797	0.001397	0.001397	0.001397	0.001397	0.001397	0.001397	0.001397	0.002797	0.001397	0.001397	0.001397	0.001397	0.004202	0.002797	0.002795	0.001397	0.002797	0.002797	0.001397	0.001397	0.001397	0.002797	0.002797	0.002797
IN1-8	0.002797	0.001397	0.00561	0.002797	0.002797	0.001397	0.001397	0.002797	0.001397	0.004202	0.001397	0.002797	0.004202	0.002797	0.001397	0.002797	0.002797	0.001397	0.001397	0.001397	0.002797	0.002797	0.002795	0.001397	0.002797	0.001397	0.001397	0.001397	0.001397	0.001397	0.001397	0.001397	0.002797	0.001397	0.001397	0.001397	0.001397	0.004202	0.002797	0.002795	0.001397	0.002797	0.002797	0.001397	0.001397	0.001397	0.002797	0.002797	0.002797
IN2-1	0.001397	0	0.004202	0.001397	0.001397	0	0	0.001397	0	0.002797	0	0.001397	0.002797	0.001397	0	0.001397	0.001397	0	0	0	0.001397	0.001397	0.001396	0	0.001397	0	0	0	0	0	0	0	0.001397	0	0	0	0	0.002797	0.001397	0.001396	0	0.001397	0.001397	0	0	0	0.001397	0.001397	0.001397
IN2-2	0.001397	0	0.004202	0.001397	0.001397	0	0	0.001397	0	0.002797	0	0.001397	0.002797	0.001397	0	0.001397	0.001397	0	0	0	0.001397	0.001397	0.001396	0	0.001397	0	0	0	0	0	0	0	0.001397	0	0	0	0	0.002797	0.001397	0.001396	0	0.001397	0.001397	0	0	0	0.001397	0.001397	0.001397
IN2-3	0.001397	0	0.004202	0.001397	0.001397	0	0	0.001397	0	0.002797	0	0.001397	0.002797	0.001397	0	0.001397	0.001397	0	0	0	0.001397	0.001397	0.001396	0	0.001397	0	0	0	0	0	0	0	0.001397	0	0	0	0	0.002797	0.001397	0.001396	0	0.001397	0.001397	0	0	0	0.001397	0.001397	0.001397
OH1-1	0.001397	0	0.004202	0.001397	0.001397	0	0	0.001397	0	0.002797	0	0.001397	0.002797	0.001397	0	0.001397	0.001397	0	0	0	0.001397	0.001397	0.001396	0	0.001397	0	0	0	0	0	0	0	0.001397	0	0	0	0	0.002797	0.001397	0.001396	0	0.001397	0.001397	0	0	0	0.001397	0.001397	0.001397
OH1-2	0.002797	0.001397	0.002797	0.002797	0.002797	0.001397	0.001397	0	0.001397	0.004202	0.001397	0	0.001397	0.002797	0.001397	0.002797	0.002797	0.001397	0.001397	0.001397	0	0	0.002795	0.001397	0	0.001397	0.001397	0.001397	0.001397	0.001397	0.001397	0.001397	0.002797	0.001397	0.001397	0.001397	0.001397	0.004202	0	0.002795	0.001397	0	0.002797	0.001397	0.001397	0.001397	0.002797	0.002797	0.002797
OH1-3	0.001397	0	0.004202	0.001397	0.001397	0	0	0.001397	0	0.002797	0	0.001397	0.002797	0.001397	0	0.001397	0.001397	0	0	0	0.001397	0.001397	0.001396	0	0.001397	0	0	0	0	0	0	0	0.001397	0	0	0	0	0.002797	0.001397	0.001396	0	0.001397	0.001397	0	0	0	0.001397	0.001397	0.001397
OH1-4	0.002797	0.001397	0.002797	0.002797	0.002797	0.001397	0.001397	0	0.001397	0.004202	0.001397	0	0.001397	0.002797	0.001397	0.002797	0.002797	0.001397	0.001397	0.001397	0	0	0.002795	0.001397	0	0.001397	0.001397	0.001397	0.001397	0.001397	0.001397	0.001397	0.002797	0.001397	0.001397	0.001397	0.001397	0.004202	0	0.002795	0.001397	0	0.002797	0.001397	0.001397	0.001397	0.002797	0.002797	0.002797
OH1-5	0.004202	0.002797	0.007023	0.004202	0.004202	0.002797	0.002797	0.004202	0.002797	0.00561	0.002797	0.004202	0.00561	0.004202	0.002797	0.004202	0.004202	0.002797	0.002797	0.002797	0.004202	0.004202	0.004197	0.002797	0.004202	0.002797	0.002797	0.002797	0.002797	0.002797	0.002797	0.002797	0.004202	0.002797	0.002797	0.002797	0.002797	0.00561	0.004202	0.004197	0.002797	0.004202	0.004202	0.002797	0.002797	0.002797	0.004202	0.004202	0.004202
OH1-6	0.004202	0.002797	0.004202	0.004202	0.004202	0.002797	0.002797	0.004202	0.002797	0.00561	0.002797	0.004202	0.00561	0.004202	0.002797	0.004202	0.004202	0.002797	0.002797	0.002797	0.004202	0.004202	0.004197	0.002797	0.004202	0.002797	0.002797	0.002797	0.002797	0.002797	0.002797	0.002797	0.004202	0.002797	0.002797	0.002797	0.002797	0.00561	0.004202	0.004197	0.002797	0.004202	0.004202	0.002797	0.002797	0.002797	0.004202	0.004202	0.004202
OH1-7	0.002797	0.001397	0.00561	0.002797	0.002797	0.001397	0.001397	0.002797	0.001397	0.004202	0.001397	0.002797	0.004202	0.002797	0.001397	0.002797	0.002797	0.001397	0.001397	0.001397	0.002797	0.002797	0.002795	0.001397	0.002797	0.001397	0.001397	0.001397	0.001397	0.001397	0.001397	0.001397	0.002797	0.001397	0.001397	0.001397	0.001397	0.004202	0.002797	0.002795	0.001397	0.002797	0.002797	0.001397	0.001397	0.001397	0.002797	0.002797	0.002797
OH1-8	0.001397	0	0.004202	0.001397	0.001397	0	0	0.001397	0	0.002797	0	0.001397	0.002797	0.001397	0	0.001397	0.001397	0	0	0	0.001397	0.001397	0.001396	0	0.001397	0	0	0	0	0	0	0	0.001397	0	0	0	0	0.002797	0.001397	0.001396	0	0.001397	0.001397	0	0	0	0.001397	0.001397	0.001397
OH1-9	0.004202	0.002797	0.007023	0.001397	0.004202	0.002797	0.002797	0.004202	0.002797	0.00561	0.002797	0.004202	0.00561	0.004202	0.002797	0.004202	0.004202	0.002797	0.002797	0.002797	0.004202	0.004202	0.004197	0.002797	0.004202	0.002797	0.002797	0.002797	0.002797	0.002797	0.002797	0.002797	0.004202	0.002797	0.002797	0.002797	0.002797	0.00561	0.004202	0.004197	0.002797	0.004202	0.004202	0.002797	0.002797	0.002797	0.004202	0.004202	0.001397
OH1-10	0.004202	0.002797	0.001397	0.004202	0.004202	0.002797	0.002797	0.001397	0.002797	0.00561	0.002797	0.001397	0.002797	0.004202	0.002797	0.004202	0.004202	0.002797	0.002797	0.002797	0.001397	0.001397	0.004197	0.002797	0.001397	0.002797	0.002797	0.002797	0.002797	0.002797	0.002797	0.002797	0.004202	0.002797	0.002797	0.002797	0.002797	0.00561	0.001397	0.004197	0.002797	0.001397	0.004202	0.002797	0.002797	0.002797	0.004202	0.004202	0.004202
OH1-11	0.002797	0.001397	0.002797	0.002797	0.002797	0.001397	0.001397	0	0.001397	0.004202	0.001397	0	0.001397	0.002797	0.001397	0.002797	0.002797	0.001397	0.001397	0.001397	0	0	0.002795	0.001397	0	0.001397	0.001397	0.001397	0.001397	0.001397	0.001397	0.001397	0.002797	0.001397	0.001397	0.001397	0.001397	0.004202	0	0.002795	0.001397	0	0.002797	0.001397	0.001397	0.001397	0.002797	0.002797	0.002797
OH1-12	0.002797	0.001397	0.00561	0.002797	0.002797	0.001397	0.001397	0.002797	0.001397	0.004202	0.001397	0.002797	0.004202	0.002797	0.001397	0.002797	0.002797	0.001397	0.001397	0.001397	0.002797	0.002797	0.002795	0.001397	0.002797	0.001397	0.001397	0.001397	0.001397	0.001397	0.001397	0.001397	0.002797	0.001397	0.001397	0.001397	0.001397	0.004202	0.002797	0.002795	0.001397	0.002797	0.002797	0.001397	0.001397	0.001397	0.002797	0.002797	0.002797
OH2-1	0.001397	0	0.004202	0.001397	0.001397	0	0	0.001397	0	0.002797	0	0.001397	0.002797	0.001397	0	0.001397	0.001397	0	0	0	0.001397	0.001397	0.001396	0	0.001397	0	0	0	0	0	0	0	0.001397	0	0	0	0	0.002797	0.001397	0.001396	0	0.001397	0.001397	0	0	0	0.001397	0.001397	0.001397
OH2-2	0.002797	0.001397	0.00561	0.002797	0.002797	0.001397	0.001397	0.002797	0.001397	0.004202	0.001397	0.002797	0.004202	0.002797	0.001397	0.002797	0.002797	0.001397	0.001397	0.001397	0.002797	0.002797	0.002795	0.001397	0.002797	0.001397	0.001397	0.001397	0.001397	0.001397	0.001397	0.001397	0.002797	0.001397	0.001397	0.001397	0.001397	0.004202	0.002797	0.002795	0.001397	0.002797	0.002797	0.001397	0.001397	0.001397	0.002797	0.002797	0.002797
OH2-3	0.002795	0.001396	0.005604	0.002795	0.002795	0.001396	0.001396	0.002795	0.001396	0.004197	0.001396	0.002795	0.004197	0.002795	0.001396	0.002795	0.002795	0.001396	0.001396	0.001396	0.002795	0.002795	0.002795	0.001396	0.002795	0.001396	0.001396	0.001396	0.001396	0.001396	0.001396	0.001396	0.002795	0.001396	0.001396	0.001396	0.001396	0.004197	0.002795	0.002795	0.001396	0.002795	0.002795	0.001396	0.001396	0.001396	0.002795	0.002795	0.002795
OH2-4	0.001397	0	0.004202	0.001397	0.001397	0	0	0.001397	0	0.002797	0	0.001397	0.002797	0.001397	0	0.001397	0.001397	0	0	0	0.001397	0.001397	0.001396	0	0.001397	0	0	0	0	0	0	0	0.001397	0	0	0	0	0.002797	0.001397	0.001396	0	0.001397	0.001397	0	0	0	0.001397	0.001397	0.001397
OH2-5	0.001397	0	0.004202	0.001397	0.001397	0	0	0.001397	0	0.002797	0	0.001397	0.002797	0.001397	0	0.001397	0.001397	0	0	0	0.001397	0.001397	0.001396	0	0.001397	0	0	0	0	0	0	0	0.001397	0	0	0	0	0.002797	0.001397	0.001396	0	0.001397	0.001397	0	0	0	0.001397	0.001397	0.001397
OH2-6	0.002795	0.001396	0.004197	0.002795	0.002795	0.001396	0.001396	0.002795	0.001396	0.004197	0.001396	0.002795	0.004197	0.002795	0.001396	0.002795	0.002795	0.001396	0.001396	0.001396	0.002795	0.002795	0.002795	0.001396	0.002795	0.001396	0.001396	0.001396	0.001396	0.001396	0.001396	0.001396	0.002795	0.001396	0.001396	0.001396	0.001396	0.004197	0.002795	0.002795	0.001396	0.002795	0.002795	0.001396	0.001396	0.001396	0.002795	0.002795	0.002795
OH2-7	0.001397	0	0.004202	0.001397	0.001397	0	0	0.001397	0	0.002797	0	0.001397	0.002797	0.001397	0	0.001397	0.001397	0	0	0	0.001397	0.001397	0.001396	0	0.001397	0	0	0	0	0	0	0	0.001397	0	0	0	0	0.002797	0.001397	0.001396	0	0.001397	0.001397	0	0	0	0.001397	0.001397	0.001397
OH2-8	0.00561	0.004202	0.008439	0.00561	0.00561	0.004202	0.004202	0.00561	0.004202	0.007023	0.004202	0.00561	0.007023	0.00561	0.004202	0.00561	0.00561	0.004202	0.004202	0.004202	0.00561	0.00561	0.005604	0.004202	0.00561	0.004202	0.004202	0.004202	0.004202	0.004202	0.004202	0.004202	0.00561	0.004202	0.004202	0.004202	0.004202	0.007023	0.00561	0.005604	0.004202	0.00561	0.00561	0.004202	0.004202	0.004202	0.00561	0.00561	0.00561
OH2-9	0.002797	0.001397	0.00561	0.002797	0.002797	0.001397	0.001397	0.002797	0.001397	0.004202	0.001397	0.002797	0.004202	0.002797	0.001397	0.002797	0.002797	0.001397	0.001397	0.001397	0.002797	0.002797	0.002795	0.001397	0.002797	0.001397	0.001397	0.001397	0.001397	0.001397	0.001397	0.001397	0.002797	0.001397	0.001397	0.001397	0.001397	0.004202	0.002797	0.002795	0.001397	0.002797	0.002797	0.001397	0.001397	0.001397	0.002797	0.002797	0.002797
OH2-10	0.001397	0	0.004202	0.001397	0.001397	0	0	0.001397	0	0.002797	0	0.001397	0.002797	0.001397	0	0.001397	0.001397	0	0	0	0.001397	0.001397	0.001396	0	0.001397	0	0	0	0	0	0	0	0.001397	0	0	0	0	0.002797	0.001397	0.001396	0	0.001397	0.001397	0	0	0	0.001397	0.001397	0.001397
OH2-11	0.002797	0.001397	0.002797	0.002797	0.002797	0.001397	0.001397	0	0.001397	0.004202	0.001397	0	0.001397	0.002797	0.001397	0.002797	0.002797	0.001397	0.001397	0.001397	0	0	0.002795	0.001397	0	0.001397	0.001397	0.001397	0.001397	0.001397	0.001397	0.001397	0.002797	0.001397	0.001397	0.001397	0.001397	0.004202	0	0.002795	0.001397	0	0.002797	0.001397	0.001397	0.001397	0.002797	0.002797	0.002797
OH2-12	0.001397	0	0.004202	0.001397	0.001397	0	0	0.001397	0	0.002797	0	0.001397	0.002797	0.001397	0	0.001397	0.001397	0	0	0	0.001397	0.001397	0.001396	0	0.001397	0	0	0	0	0	0	0	0.001397	0	0	0	0	0.002797	0.001397	0.001396	0	0.001397	0.001397	0	0	0	0.001397	0.001397	0.001397
[truncated: 60 more columns]

## Sheet: Table S3
Table S3 Pairwise sequence divergence for cox1 (647 bp) between individuals of B. platifrons estimated based on the K2P model implemented in MEGA. The cells in blue indicate the highest pairwise sequence divergence.
	JR-1	JR-2	JR-3	JR-4	JR-5	JR-6	JR-7	JR-8	JR-9	JR-10	JR-11	JR-12	JR-13	JR-14	JR-15	JR-16	JR-17	JR-18	JR-19	JR-20	JR-21	JR-22	JR-23	JR-24	JR-25	JR-26	JR-27	JR-28	JR-29	JR-30	DK-1	DK-2	DK-3	DK-4	DK-5	DK-6	DK-7	DK-8	DK-9	DK-10	DK-11	DK-12	DK-13	DK-14	DK-15	DK-16	DK-17	DK-18	DK-19
JR-2	0.003098
JR-3	0.003098	0.003101
JR-4	0.001547	0.001548	0.001548
JR-5	0.001547	0.001548	0.001548	0
JR-6	0.001547	0.001548	0.001548	0	0
JR-7	0.001547	0.001548	0.001548	0	0	0
JR-8	0.004651	0.004653	0.001547	0.003098	0.003098	0.003098	0.003098
JR-9	0.004651	0.004653	0.004653	0.003098	0.003098	0.003098	0.003098	0.004658
JR-10	0.001547	0.001548	0.001548	0	0	0	0	0.003098	0.003098
JR-11	0.006213	0.006221	0.006221	0.004658	0.004658	0.004658	0.004658	0.007778	0.007778	0.004658
JR-12	0.004653	0.004658	0.001548	0.003101	0.003101	0.003101	0.003101	0.003098	0.006213	0.003101	0.007788
JR-13	0.003098	0.003101	0	0.001548	0.001548	0.001548	0.001548	0.001547	0.004653	0.001548	0.006221	0.001548
JR-14	0.003098	0.003101	0.003101	0.001548	0.001548	0.001548	0.001548	0.004653	0.004653	0.001548	0.006221	0.004658	0.003101
JR-15	0.001547	0.001548	0.001548	0	0	0	0	0.003098	0.003098	0	0.004658	0.003101	0.001548	0.001548
JR-16	0.003098	0.003101	0.003101	0.001548	0.001548	0.001548	0.001548	0.004653	0.004653	0.001548	0.006221	0.004658	0.003101	0.003101	0.001548
JR-17	0.001547	0.001548	0.001548	0	0	0	0	0.003098	0.003098	0	0.004658	0.003101	0.001548	0.001548	0	0.001548
JR-18	0.003098	0.003101	0.003101	0.001548	0.001548	0.001548	0.001548	0.004653	0.004653	0.001548	0.006221	0.004658	0.003101	0.003101	0.001548	0.003101	0.001548
JR-19	0.006213	0.006221	0.006221	0.004658	0.004658	0.004658	0.004658	0.007778	0.007778	0.004658	0	0.007788	0.006221	0.006221	0.004658	0.006221	0.004658	0.006221
JR-20	0.001547	0.001548	0.001548	0	0	0	0	0.003098	0.003098	0	0.004658	0.003101	0.001548	0.001548	0	0.001548	0	0.001548	0.004658
JR-21	0.003098	0.003101	0	0.001548	0.001548	0.001548	0.001548	0.001547	0.004653	0.001548	0.006221	0.001548	0	0.003101	0.001548	0.003101	0.001548	0.003101	0.006221	0.001548
JR-22	0.003098	0.003101	0	0.001548	0.001548	0.001548	0.001548	0.001547	0.004653	0.001548	0.006221	0.001548	0	0.003101	0.001548	0.003101	0.001548	0.003101	0.006221	0.001548	0
JR-23	0.003098	0.003101	0.003101	0.001548	0.001548	0.001548	0.001548	0.004653	0.004653	0.001548	0.006221	0.004658	0.003101	0.003101	0.001548	0.003101	0.001548	0.003101	0.006221	0.001548	0.003101	0.003101
JR-24	0.001547	0.001548	0.001548	0	0	0	0	0.003098	0.003098	0	0.004658	0.003101	0.001548	0.001548	0	0.001548	0	0.001548	0.004658	0	0.001548	0.001548	0.001548
JR-25	0.003098	0.003101	0	0.001548	0.001548	0.001548	0.001548	0.001547	0.004653	0.001548	0.006221	0.001548	0	0.003101	0.001548	0.003101	0.001548	0.003101	0.006221	0.001548	0	0	0.003101	0.001548
JR-26	0.001547	0.001548	0.001548	0	0	0	0	0.003098	0.003098	0	0.004658	0.003101	0.001548	0.001548	0	0.001548	0	0.001548	0.004658	0	0.001548	0.001548	0.001548	0	0.001548
JR-27	0.001547	0.001548	0.001548	0	0	0	0	0.003098	0.003098	0	0.004658	0.003101	0.001548	0.001548	0	0.001548	0	0.001548	0.004658	0	0.001548	0.001548	0.001548	0	0.001548	0
JR-28	0.001547	0.001548	0.001548	0	0	0	0	0.003098	0.003098	0	0.004658	0.003101	0.001548	0.001548	0	0.001548	0	0.001548	0.004658	0	0.001548	0.001548	0.001548	0	0.001548	0	0
JR-29	0.001547	0.001548	0.001548	0	0	0	0	0.003098	0.003098	0	0.004658	0.003101	0.001548	0.001548	0	0.001548	0	0.001548	0.004658	0	0.001548	0.001548	0.001548	0	0.001548	0	0	0
JR-30	0.001547	0.001548	0.001548	0	0	0	0	0.003098	0.003098	0	0.004658	0.003101	0.001548	0.001548	0	0.001548	0	0.001548	0.004658	0	0.001548	0.001548	0.001548	0	0.001548	0	0	0	0
DK-1	0.001547	0.001548	0.001548	0	0	0	0	0.003098	0.003098	0	0.004658	0.003101	0.001548	0.001548	0	0.001548	0	0.001548	0.004658	0	0.001548	0.001548	0.001548	0	0.001548	0	0	0	0	0
DK-2	0.001547	0.001548	0.001548	0	0	0	0	0.003098	0.003098	0	0.004658	0.003101	0.001548	0.001548	0	0.001548	0	0.001548	0.004658	0	0.001548	0.001548	0.001548	0	0.001548	0	0	0	0	0	0
DK-3	0.001547	0.001548	0.001548	0	0	0	0	0.003098	0.003098	0	0.004658	0.003101	0.001548	0.001548	0	0.001548	0	0.001548	0.004658	0	0.001548	0.001548	0.001548	0	0.001548	0	0	0	0	0	0	0
DK-4	0.003098	0.003101	0.003101	0.001548	0.001548	0.001548	0.001548	0.004653	0.004653	0.001548	0.006221	0.004658	0.003101	0.003101	0.001548	0.003101	0.001548	0.003101	0.006221	0.001548	0.003101	0.003101	0.003101	0.001548	0.003101	0.001548	0.001548	0.001548	0.001548	0.001548	0.001548	0.001548	0.001548
DK-5	0.003098	0.003101	0.003101	0.001548	0.001548	0.001548	0.001548	0.004653	0.004653	0.001548	0.006221	0.004658	0.003101	0.003101	0.001548	0.003101	0.001548	0.003101	0.006221	0.001548	0.003101	0.003101	0.003101	0.001548	0.003101	0.001548	0.001548	0.001548	0.001548	0.001548	0.001548	0.001548	0.001548	0.003101
DK-6	0.001547	0.001548	0.001548	0	0	0	0	0.003098	0.003098	0	0.004658	0.003101	0.001548	0.001548	0	0.001548	0	0.001548	0.004658	0	0.001548	0.001548	0.001548	0	0.001548	0	0	0	0	0	0	0	0	0.001548	0.001548
DK-7	0.001547	0.001548	0.001548	0	0	0	0	0.003098	0.003098	0	0.004658	0.003101	0.001548	0.001548	0	0.001548	0	0.001548	0.004658	0	0.001548	0.001548	0.001548	0	0.001548	0	0	0	0	0	0	0	0	0.001548	0.001548	0
DK-8	0.001547	0.001548	0.001548	0	0	0	0	0.003098	0.003098	0	0.004658	0.003101	0.001548	0.001548	0	0.001548	0	0.001548	0.004658	0	0.001548	0.001548	0.001548	0	0.001548	0	0	0	0	0	0	0	0	0.001548	0.001548	0	0
DK-9	0.003098	0.003101	0.003101	0.001548	0.001548	0.001548	0.001548	0.004653	0.004653	0.001548	0.006221	0.004658	0.003101	0.003101	0.001548	0.003101	0.001548	0.003101	0.006221	0.001548	0.003101	0.003101	0.003101	0.001548	0.003101	0.001548	0.001548	0.001548	0.001548	0.001548	0.001548	0.001548	0.001548	0.003101	0.003101	0.001548	0.001548	0.001548
DK-10	0.001547	0.001548	0.001548	0	0	0	0	0.003098	0.003098	0	0.004658	0.003101	0.001548	0.001548	0	0.001548	0	0.001548	0.004658	0	0.001548	0.001548	0.001548	0	0.001548	0	0	0	0	0	0	0	0	0.001548	0.001548	0	0	0	0.001548
DK-11	0.003098	0.003101	0.003101	0.001548	0.001548	0.001548	0.001548	0.004653	0.004653	0.001548	0.006221	0.004658	0.003101	0.003101	0.001548	0.003101	0.001548	0.003101	0.006221	0.001548	0.003101	0.003101	0.003101	0.001548	0.003101	0.001548	0.001548	0.001548	0.001548	0.001548	0.001548	0.001548	0.001548	0.003101	0.003101	0.001548	0.001548	0.001548	0.003101	0.001548
DK-12	0.003098	0.003101	0	0.001548	0.001548	0.001548	0.001548	0.001547	0.004653	0.001548	0.006221	0.001548	0	0.003101	0.001548	0.003101	0.001548	0.003101	0.006221	0.001548	0	0	0.003101	0.001548	0	0.001548	0.001548	0.001548	0.001548	0.001548	0.001548	0.001548	0.001548	0.003101	0.003101	0.001548	0.001548	0.001548	0.003101	0.001548	0.003101
DK-13	0.003098	0.003101	0.003101	0.001548	0.001548	0.001548	0.001548	0.004653	0.004653	0.001548	0.006221	0.004658	0.003101	0.003101	0.001548	0.003101	0.001548	0.003101	0.006221	0.001548	0.003101	0.003101	0.003101	0.001548	0.003101	0.001548	0.001548	0.001548	0.001548	0.001548	0.001548	0.001548	0.001548	0.003101	0.003101	0.001548	0.001548	0.001548	0.003101	0.001548	0.003101	0.003101
DK-14	0.001547	0.001548	0.001548	0	0	0	0	0.003098	0.003098	0	0.004658	0.003101	0.001548	0.001548	0	0.001548	0	0.001548	0.004658	0	0.001548	0.001548	0.001548	0	0.001548	0	0	0	0	0	0	0	0	0.001548	0.001548	0	0	0	0.001548	0	0.001548	0.001548	0.001548
DK-15	0.003098	0.003101	0.003101	0.001548	0.001548	0.001548	0.001548	0.004653	0.004653	0.001548	0.006221	0.004658	0.003101	0.003101	0.001548	0.003101	0.001548	0.003101	0.006221	0.001548	0.003101	0.003101	0.003101	0.001548	0.003101	0.001548	0.001548	0.001548	0.001548	0.001548	0.001548	0.001548	0.001548	0.003101	0.003101	0.001548	0.001548	0.001548	0.003101	0.001548	0.003101	0.003101	0.003101	0.001548
DK-16	0.003098	0.003101	0.003101	0.001548	0.001548	0.001548	0.001548	0.004653	0.004653	0.001548	0.006221	0.004658	0.003101	0.003101	0.001548	0.003101	0.001548	0.003101	0.006221	0.001548	0.003101	0.003101	0.003101	0.001548	0.003101	0.001548	0.001548	0.001548	0.001548	0.001548	0.001548	0.001548	0.001548	0.003101	0.003101	0.001548	0.001548	0.001548	0.003101	0.001548	0.003101	0.003101	0.003101	0.001548	0.003101
DK-17	0.003098	0.003101	0.003101	0.001548	0.001548	0.001548	0.001548	0.004653	0.004653	0.001548	0.006221	0.004658	0.003101	0.003101	0.001548	0.003101	0.001548	0.003101	0.006221	0.001548	0.003101	0.003101	0.003101	0.001548	0.003101	0.001548	0.001548	0.001548	0.001548	0.001548	0.001548	0.001548	0.001548	0.003101	0.003101	0.001548	0.001548	0.001548	0.003101	0.001548	0.003101	0.003101	0.003101	0.001548	0.003101	0.003101
DK-18	0.001547	0.001548	0.001548	0	0	0	0	0.003098	0.003098	0	0.004658	0.003101	0.001548	0.001548	0	0.001548	0	0.001548	0.004658	0	0.001548	0.001548	0.001548	0	0.001548	0	0	0	0	0	0	0	0	0.001548	0.001548	0	0	0	0.001548	0	0.001548	0.001548	0.001548	0	0.001548	0.001548	0.001548
DK-19	0.001547	0.001548	0.001548	0	0	0	0	0.003098	0.003098	0	0.004658	0.003101	0.001548	0.001548	0	0.001548	0	0.001548	0.004658	0	0.001548	0.001548	0.001548	0	0.001548	0	0	0	0	0	0	0	0	0.001548	0.001548	0	0	0	0.001548	0	0.001548	0.001548	0.001548	0	0.001548	0.001548	0.001548	0
DK-20	0.001547	0.001548	0.001548	0	0	0	0	0.003098	0.003098	0	0.004658	0.003101	0.001548	0.001548	0	0.001548	0	0.001548	0.004658	0	0.001548	0.001548	0.001548	0	0.001548	0	0	0	0	0	0	0	0	0.001548	0.001548	0	0	0	0.001548	0	0.001548	0.001548	0.001548	0	0.001548	0.001548	0.001548	0	0
HK-1	0.001547	0.001548	0.001548	0	0	0	0	0.003098	0.003098	0	0.004658	0.003101	0.001548	0.001548	0	0.001548	0	0.001548	0.004658	0	0.001548	0.001548	0.001548	0	0.001548	0	0	0	0	0	0	0	0	0.001548	0.001548	0	0	0	0.001548	0	0.001548	0.001548	0.001548	0	0.001548	0.001548	0.001548	0	0
HK-2	0.003098	0.003101	0.003101	0.001548	0.001548	0.001548	0.001548	0.004653	0.004653	0.001548	0.006221	0.004658	0.003101	0.003101	0.001548	0.003101	0.001548	0.003101	0.006221	0.001548	0.003101	0.003101	0.003101	0.001548	0.003101	0.001548	0.001548	0.001548	0.001548	0.001548	0.001548	0.001548	0.001548	0.003101	0.003101	0.001548	0.001548	0.001548	0.003101	0.001548	0.003101	0.003101	0.003101	0.001548	0.003101	0.003101	0.003101	0.001548	0.001548
HK-3	0.001547	0.001548	0.001548	0	0	0	0	0.003098	0.003098	0	0.004658	0.003101	0.001548	0.001548	0	0.001548	0	0.001548	0.004658	0	0.001548	0.001548	0.001548	0	0.001548	0	0	0	0	0	0	0	0	0.001548	0.001548	0	0	0	0.001548	0	0.001548	0.001548	0.001548	0	0.001548	0.001548	0.001548	0	0
HK-4	0.001547	0.001548	0.001548	0	0	0	0	0.003098	0.003098	0	0.004658	0.003101	0.001548	0.001548	0	0.001548	0	0.001548	0.004658	0	0.001548	0.001548	0.001548	0	0.001548	0	0	0	0	0	0	0	0	0.001548	0.001548	0	0	0	0.001548	0	0.001548	0.001548	0.001548	0	0.001548	0.001548	0.001548	0	0
HK-5	0.003098	0.003101	0	0.001548	0.001548	0.001548	0.001548	0.001547	0.004653	0.001548	0.006221	0.001548	0	0.003101	0.001548	0.003101	0.001548	0.003101	0.006221	0.001548	0	0	0.003101	0.001548	0	0.001548	0.001548	0.001548	0.001548	0.001548	0.001548	0.001548	0.001548	0.003101	0.003101	0.001548	0.001548	0.001548	0.003101	0.001548	0.003101	0	0.003101	0.001548	0.003101	0.003101	0.003101	0.001548	0.001548
HK-6	0.003098	0.003101	0.003101	0.001548	0.001548	0.001548	0.001548	0.004653	0.004653	0.001548	0.006221	0.004658	0.003101	0.003101	0.001548	0.003101	0.001548	0.003101	0.006221	0.001548	0.003101	0.003101	0.003101	0.001548	0.003101	0.001548	0.001548	0.001548	0.001548	0.001548	0.001548	0.001548	0.001548	0.003101	0.003101	0.001548	0.001548	0.001548	0.003101	0.001548	0.003101	0.003101	0.003101	0.001548	0.003101	0.003101	0.003101	0.001548	0.001548
HK-7	0.001547	0.001548	0.001548	0	0	0	0	0.003098	0.003098	0	0.004658	0.003101	0.001548	0.001548	0	0.001548	0	0.001548	0.004658	0	0.001548	0.001548	0.001548	0	0.001548	0	0	0	0	0	0	0	0	0.001548	0.001548	0	0	0	0.001548	0	0.001548	0.001548	0.001548	0	0.001548	0.001548	0.001548	0	0
HK-8	0.001547	0.001548	0.001548	0	0	0	0	0.003098	0.003098	0	0.004658	0.003101	0.001548	0.001548	0	0.001548	0	0.001548	0.004658	0	0.001548	0.001548	0.001548	0	0.001548	0	0	0	0	0	0	0	0	0.001548	0.001548	0	0	0	0.001548	0	0.001548	0.001548	0.001548	0	0.001548	0.001548	0.001548	0	0
HK-9	0.003098	0.003101	0.003101	0.001548	0.001548	0.001548	0.001548	0.004653	0.004653	0.001548	0.006221	0.004658	0.003101	0.003101	0.001548	0.003101	0.001548	0.003101	0.006221	0.001548	0.003101	0.003101	0.003101	0.001548	0.003101	0.001548	0.001548	0.001548	0.001548	0.001548	0.001548	0.001548	0.001548	0.003101	0.003101	0.001548	0.001548	0.001548	0.003101	0.001548	0.003101	0.003101	0.003101	0.001548	0.003101	0.003101	0.003101	0.001548	0.001548
HK-10	0.003098	0.003101	0.003101	0.001548	0.001548	0.001548	0.001548	0.004653	0.004653	0.001548	0.006221	0.004658	0.003101	0.003101	0.001548	0.003101	0.001548	0.003101	0.006221	0.001548	0.003101	0.003101	0.003101	0.001548	0.003101	0.001548	0.001548	0.001548	0.001548	0.001548	0.001548	0.001548	0.001548	0.003101	0.003101	0.001548	0.001548	0.001548	0.003101	0.001548	0.003101	0.003101	0.003101	0.001548	0.003101	0.003101	0.003101	0.001548	0.001548
HK-11	0.004651	0.004653	0.001547	0.003098	0.003098	0.003098	0.003098	0.003098	0.006209	0.003098	0.007778	0.003098	0.001547	0.004653	0.003098	0.004653	0.003098	0.004653	0.007778	0.003098	0.001547	0.001547	0.004653	0.003098	0.001547	0.003098	0.003098	0.003098	0.003098	0.003098	0.003098	0.003098	0.003098	0.004653	0.004653	0.003098	0.003098	0.003098	0.004653	0.003098	0.004653	0.001547	0.004653	0.003098	0.004653	0.004653	0.004653	0.003098	0.003098
HK-12	0.003098	0.003101	0	0.001548	0.001548	0.001548	0.001548	0.001547	0.004653	0.001548	0.006221	0.001548	0	0.003101	0.001548	0.003101	0.001548	0.003101	0.006221	0.001548	0	0	0.003101	0.001548	0	0.001548	0.001548	0.001548	0.001548	0.001548	0.001548	0.001548	0.001548	0.003101	0.003101	0.001548	0.001548	0.001548	0.003101	0.001548	0.003101	0	0.003101	0.001548	0.003101	0.003101	0.003101	0.001548	0.001548
HK-13	0.001547	0.001548	0.001548	0	0	0	0	0.003098	0.003098	0	0.004658	0.003101	0.001548	0.001548	0	0.001548	0	0.001548	0.004658	0	0.001548	0.001548	0.001548	0	0.001548	0	0	0	0	0	0	0	0	0.001548	0.001548	0	0	0	0.001548	0	0.001548	0.001548	0.001548	0	0.001548	0.001548	0.001548	0	0
HK-14	0.004653	0.004658	0.001548	0.003101	0.003101	0.003101	0.003101	0.003098	0.006213	0.003101	0.007788	0.003101	0.001548	0.004658	0.003101	0.004658	0.003101	0.004658	0.007788	0.003101	0.001548	0.001548	0.004658	0.003101	0.001548	0.003101	0.003101	0.003101	0.003101	0.003101	0.003101	0.003101	0.003101	0.004658	0.004658	0.003101	0.003101	0.003101	0.004658	0.003101	0.004658	0.001548	0.004658	0.003101	0.004658	0.004658	0.004658	0.003101	0.003101
HK-15	0.003098	0.003101	0	0.001548	0.001548	0.001548	0.001548	0.001547	0.004653	0.001548	0.006221	0.001548	0	0.003101	0.001548	0.003101	0.001548	0.003101	0.006221	0.001548	0	0	0.003101	0.001548	0	0.001548	0.001548	0.001548	0.001548	0.001548	0.001548	0.001548	0.001548	0.003101	0.003101	0.001548	0.001548	0.001548	0.003101	0.001548	0.003101	0	0.003101	0.001548	0.003101	0.003101	0.003101	0.001548	0.001548
IR-1	0.003098	0.003101	0.003101	0.001548	0.001548	0.001548	0.001548	0.004653	0.004653	0.001548	0.006221	0.004658	0.003101	0.003101	0.001548	0.003101	0.001548	0.003101	0.006221	0.001548	0.003101	0.003101	0.003101	0.001548	0.003101	0.001548	0.001548	0.001548	0.001548	0.001548	0.001548	0.001548	0.001548	0.003101	0.003101	0.001548	0.001548	0.001548	0.003101	0.001548	0.003101	0.003101	0.003101	0.001548	0.003101	0.003101	0.003101	0.001548	0.001548
IR-2	0.003098	0.003101	0.003101	0.001548	0.001548	0.001548	0.001548	0.004653	0.004653	0.001548	0.006221	0.004658	0.003101	0.003101	0.001548	0.003101	0.001548	0.003101	0.006221	0.001548	0.003101	0.003101	0.003101	0.001548	0.003101	0.001548	0.001548	0.001548	0.001548	0.001548	0.001548	0.001548	0.001548	0.003101	0.003101	0.001548	0.001548	0.001548	0.003101	0.001548	0.003101	0.003101	0.003101	0.001548	0.003101	0.003101	0.003101	0.001548	0.001548
IR-3	0.001547	0.001548	0.001548	0	0	0	0	0.003098	0.003098	0	0.004658	0.003101	0.001548	0.001548	0	0.001548	0	0.001548	0.004658	0	0.001548	0.001548	0.001548	0	0.001548	0	0	0	0	0	0	0	0	0.001548	0.001548	0	0	0	0.001548	0	0.001548	0.001548	0.001548	0	0.001548	0.001548	0.001548	0	0
IR-4	0.001547	0.001548	0.001548	0	0	0	0	0.003098	0.003098	0	0.004658	0.003101	0.001548	0.001548	0	0.001548	0	0.001548	0.004658	0	0.001548	0.001548	0.001548	0	0.001548	0	0	0	0	0	0	0	0	0.001548	0.001548	0	0	0	0.001548	0	0.001548	0.001548	0.001548	0	0.001548	0.001548	0.001548	0	0
IR-5	0.001547	0.001548	0.001548	0	0	0	0	0.003098	0.003098	0	0.004658	0.003101	0.001548	0.001548	0	0.001548	0	0.001548	0.004658	0	0.001548	0.001548	0.001548	0	0.001548	0	0	0	0	0	0	0	0	0.001548	0.001548	0	0	0	0.001548	0	0.001548	0.001548	0.001548	0	0.001548	0.001548	0.001548	0	0
IR-6	0.003098	0.003101	0	0.001548	0.001548	0.001548	0.001548	0.001547	0.004653	0.001548	0.006221	0.001548	0	0.003101	0.001548	0.003101	0.001548	0.003101	0.006221	0.001548	0	0	0.003101	0.001548	0	0.001548	0.001548	0.001548	0.001548	0.001548	0.001548	0.001548	0.001548	0.003101	0.003101	0.001548	0.001548	0.001548	0.003101	0.001548	0.003101	0	0.003101	0.001548	0.003101	0.003101	0.003101	0.001548	0.001548
IR-7	0.001547	0.001548	0.001548	0	0	0	0	0.003098	0.003098	0	0.004658	0.003101	0.001548	0.001548	0	0.001548	0	0.001548	0.004658	0	0.001548	0.001548	0.001548	0	0.001548	0	0	0	0	0	0	0	0	0.001548	0.001548	0	0	0	0.001548	0	0.001548	0.001548	0.001548	0	0.001548	0.001548	0.001548	0	0
IR-8	0.001547	0.001548	0.001548	0	0	0	0	0.003098	0.003098	0	0.004658	0.003101	0.001548	0.001548	0	0.001548	0	0.001548	0.004658	0	0.001548	0.001548	0.001548	0	0.001548	0	0	0	0	0	0	0	0	0.001548	0.001548	0	0	0	0.001548	0	0.001548	0.001548	0.001548	0	0.001548	0.001548	0.001548	0	0
IR-9	0.001547	0.001548	0.001548	0	0	0	0	0.003098	0.003098	0	0.004658	0.003101	0.001548	0.001548	0	0.001548	0	0.001548	0.004658	0	0.001548	0.001548	0.001548	0	0.001548	0	0	0	0	0	0	0	0	0.001548	0.001548	0	0	0	0.001548	0	0.001548	0.001548	0.001548	0	0.001548	0.001548	0.001548	0	0
IR-10	0.001547	0.001548	0.001548	0	0	0	0	0.003098	0.003098	0	0.004658	0.003101	0.001548	0.001548	0	0.001548	0	0.001548	0.004658	0	0.001548	0.001548	0.001548	0	0.001548	0	0	0	0	0	0	0	0	0.001548	0.001548	0	0	0	0.001548	0	0.001548	0.001548	0.001548	0	0.001548	0.001548	0.001548	0	0
IN1-1	0.001547	0.001548	0.001548	0	0	0	0	0.003098	0.003098	0	0.004658	0.003101	0.001548	0.001548	0	0.001548	0	0.001548	0.004658	0	0.001548	0.001548	0.001548	0	0.001548	0	0	0	0	0	0	0	0	0.001548	0.001548	0	0	0	0.001548	0	0.001548	0.001548	0.001548	0	0.001548	0.001548	0.001548	0	0
IN1-2	0.001547	0.001548	0.001548	0	0	0	0	0.003098	0.003098	0	0.004658	0.003101	0.001548	0.001548	0	0.001548	0	0.001548	0.004658	0	0.001548	0.001548	0.001548	0	0.001548	0	0	0	0	0	0	0	0	0.001548	0.001548	0	0	0	0.001548	0	0.001548	0.001548	0.001548	0	0.001548	0.001548	0.001548	0	0
IN1-3	0.003098	0.003101	0.003101	0.001548	0.001548	0.001548	0.001548	0.004653	0.004653	0.001548	0.006221	0.004658	0.003101	0.003101	0.001548	0.003101	0.001548	0.003101	0.006221	0.001548	0.003101	0.003101	0.003101	0.001548	0.003101	0.001548	0.001548	0.001548	0.001548	0.001548	0.001548	0.001548	0.001548	0.003101	0.003101	0.001548	0.001548	0.001548	0.003101	0.001548	0.003101	0.003101	0.003101	0.001548	0.003101	0.003101	0.003101	0.001548	0.001548
IN1-4	0.001547	0.001548	0.001548	0	0	0	0	0.003098	0.003098	0	0.004658	0.003101	0.001548	0.001548	0	0.001548	0	0.001548	0.004658	0	0.001548	0.001548	0.001548	0	0.001548	0	0	0	0	0	0	0	0	0.001548	0.001548	0	0	0	0.001548	0	0.001548	0.001548	0.001548	0	0.001548	0.001548	0.001548	0	0
IN1-5	0.001547	0.001548	0.001548	0	0	0	0	0.003098	0.003098	0	0.004658	0.003101	0.001548	0.001548	0	0.001548	0	0.001548	0.004658	0	0.001548	0.001548	0.001548	0	0.001548	0	0	0	0	0	0	0	0	0.001548	0.001548	0	0	0	0.001548	0	0.001548	0.001548	0.001548	0	0.001548	0.001548	0.001548	0	0
IN1-6	0.001547	0.001548	0.001548	0	0	0	0	0.003098	0.003098	0	0.004658	0.003101	0.001548	0.001548	0	0.001548	0	0.001548	0.004658	0	0.001548	0.001548	0.001548	0	0.001548	0	0	0	0	0	0	0	0	0.001548	0.001548	0	0	0	0.001548	0	0.001548	0.001548	0.001548	0	0.001548	0.001548	0.001548	0	0
IN1-7	0.001547	0.001548	0.001548	0	0	0	0	0.003098	0.003098	0	0.004658	0.003101	0.001548	0.001548	0	0.001548	0	0.001548	0.004658	0	0.001548	0.001548	0.001548	0	0.001548	0	0	0	0	0	0	0	0	0.001548	0.001548	0	0	0	0.001548	0	0.001548	0.001548	0.001548	0	0.001548	0.001548	0.001548	0	0
IN1-8	0.003098	0.003101	0.003101	0.001548	0.001548	0.001548	0.001548	0.004653	0.004653	0.001548	0.006221	0.004658	0.003101	0.003101	0.001548	0.003101	0.001548	0.003101	0.006221	0.001548	0.003101	0.003101	0.003101	0.001548	0.003101	0.001548	0.001548	0.001548	0.001548	0.001548	0.001548	0.001548	0.001548	0.003101	0.003101	0.001548	0.001548	0.001548	0.003101	0.001548	0.003101	0.003101	0.003101	0.001548	0.003101	0.003101	0.003101	0.001548	0.001548
IN2-1	0.001547	0.001548	0.001548	0	0	0	0	0.003098	0.003098	0	0.004658	0.003101	0.001548	0.001548	0	0.001548	0	0.001548	0.004658	0	0.001548	0.001548	0.001548	0	0.001548	0	0	0	0	0	0	0	0	0.001548	0.001548	0	0	0	0.001548	0	0.001548	0.001548	0.001548	0	0.001548	0.001548	0.001548	0	0
IN2-2	0.001547	0.001548	0.001548	0	0	0	0	0.003098	0.003098	0	0.004658	0.003101	0.001548	0.001548	0	0.001548	0	0.001548	0.004658	0	0.001548	0.001548	0.001548	0	0.001548	0	0	0	0	0	0	0	0	0.001548	0.001548	0	0	0	0.001548	0	0.001548	0.001548	0.001548	0	0.001548	0.001548	0.001548	0	0
IN2-3	0.003098	0.003101	0.003101	0.001548	0.001548	0.001548	0.001548	0.004653	0.004653	0.001548	0.006221	0.004658	0.003101	0.003101	0.001548	0.003101	0.001548	0.003101	0.006221	0.001548	0.003101	0.003101	0.003101	0.001548	0.003101	0.001548	0.001548	0.001548	0.001548	0.001548	0.001548	0.001548	0.001548	0.003101	0.003101	0.001548	0.001548	0.001548	0.003101	0.001548	0.003101	0.003101	0.003101	0.001548	0.003101	0.003101	0.003101	0.001548	0.001548
OH1-1	0.001547	0.001548	0.001548	0	0	0	0	0.003098	0.003098	0	0.004658	0.003101	0.001548	0.001548	0	0.001548	0	0.001548	0.004658	0	0.001548	0.001548	0.001548	0	0.001548	0	0	0	0	0	0	0	0	0.001548	0.001548	0	0	0	0.001548	0	0.001548	0.001548	0.001548	0	0.001548	0.001548	0.001548	0	0
OH1-2	0.004653	0.004658	0.001548	0.003101	0.003101	0.003101	0.003101	0.003098	0.006213	0.003101	0.007788	0.003101	0.001548	0.004658	0.003101	0.004658	0.003101	0.004658	0.007788	0.003101	0.001548	0.001548	0.004658	0.003101	0.001548	0.003101	0.003101	0.003101	0.003101	0.003101	0.003101	0.003101	0.003101	0.004658	0.004658	0.003101	0.003101	0.003101	0.004658	0.003101	0.004658	0.001548	0.004658	0.003101	0.004658	0.004658	0.004658	0.003101	0.003101
OH1-3	0.003098	0.003101	0.003101	0.001548	0.001548	0.001548	0.001548	0.004653	0.004653	0.001548	0.006221	0.004658	0.003101	0.003101	0.001548	0.003101	0.001548	0.003101	0.006221	0.001548	0.003101	0.003101	0.003101	0.001548	0.003101	0.001548	0.001548	0.001548	0.001548	0.001548	0.001548	0.001548	0.001548	0.003101	0.003101	0.001548	0.001548	0.001548	0.003101	0.001548	0.003101	0.003101	0.003101	0.001548	0.003101	0.003101	0.003101	0.001548	0.001548
OH1-4	0.003098	0.003101	0	0.001548	0.001548	0.001548	0.001548	0.001547	0.004653	0.001548	0.006221	0.001548	0	0.003101	0.001548	0.003101	0.001548	0.003101	0.006221	0.001548	0	0	0.003101	0.001548	0	0.001548	0.001548	0.001548	0.001548	0.001548	0.001548	0.001548	0.001548	0.003101	0.003101	0.001548	0.001548	0.001548	0.003101	0.001548	0.003101	0	0.003101	0.001548	0.003101	0.003101	0.003101	0.001548	0.001548
OH1-5	0.001547	0.001548	0.001548	0	0	0	0	0.003098	0.003098	0	0.004658	0.003101	0.001548	0.001548	0	0.001548	0	0.001548	0.004658	0	0.001548	0.001548	0.001548	0	0.001548	0	0	0	0	0	0	0	0	0.001548	0.001548	0	0	0	0.001548	0	0.001548	0.001548	0.001548	0	0.001548	0.001548	0.001548	0	0
OH1-6	0.001547	0.001548	0.001548	0	0	0	0	0.003098	0.003098	0	0.004658	0.003101	0.001548	0.001548	0	0.001548	0	0.001548	0.004658	0	0.001548	0.001548	0.001548	0	0.001548	0	0	0	0	0	0	0	0	0.001548	0.001548	0	0	0	0.001548	0	0.001548	0.001548	0.001548	0	0.001548	0.001548	0.001548	0	0
OH1-7	0.001547	0.001548	0.001548	0	0	0	0	0.003098	0.003098	0	0.004658	0.003101	0.001548	0.001548	0	0.001548	0	0.001548	0.004658	0	0.001548	0.001548	0.001548	0	0.001548	0	0	0	0	0	0	0	0	0.001548	0.001548	0	0	0	0.001548	0	0.001548	0.001548	0.001548	0	0.001548	0.001548	0.001548	0	0
OH1-8	0.001547	0.001548	0.001548	0	0	0	0	0.003098	0.003098	0	0.004658	0.003101	0.001548	0.001548	0	0.001548	0	0.001548	0.004658	0	0.001548	0.001548	0.001548	0	0.001548	0	0	0	0	0	0	0	0	0.001548	0.001548	0	0	0	0.001548	0	0.001548	0.001548	0.001548	0	0.001548	0.001548	0.001548	0	0
OH1-9	0.001547	0.001548	0.001548	0	0	0	0	0.003098	0.003098	0	0.004658	0.003101	0.001548	0.001548	0	0.001548	0	0.001548	0.004658	0	0.001548	0.001548	0.001548	0	0.001548	0	0	0	0	0	0	0	0	0.001548	0.001548	0	0	0	0.001548	0	0.001548	0.001548	0.001548	0	0.001548	0.001548	0.001548	0	0
OH1-10	0.003098	0.003101	0	0.001548	0.001548	0.001548	0.001548	0.001547	0.004653	0.001548	0.006221	0.001548	0	0.003101	0.001548	0.003101	0.001548	0.003101	0.006221	0.001548	0	0	0.003101	0.001548	0	0.001548	0.001548	0.001548	0.001548	0.001548	0.001548	0.001548	0.001548	0.003101	0.003101	0.001548	0.001548	0.001548	0.003101	0.001548	0.003101	0	0.003101	0.001548	0.003101	0.003101	0.003101	0.001548	0.001548
OH1-11	0.004653	0.004658	0.001548	0.003101	0.003101	0.003101	0.003101	0.003098	0.006213	0.003101	0.007788	0.003101	0.001548	0.004658	0.003101	0.004658	0.003101	0.004658	0.007788	0.003101	0.001548	0.001548	0.004658	0.003101	0.001548	0.003101	0.003101	0.003101	0.003101	0.003101	0.003101	0.003101	0.003101	0.004658	0.004658	0.003101	0.003101	0.003101	0.004658	0.003101	0.004658	0.001548	0.004658	0.003101	0.004658	0.004658	0.004658	0.003101	0.003101
OH1-12	0.001547	0.001548	0.001548	0	0	0	0	0.003098	0.003098	0	0.004658	0.003101	0.001548	0.001548	0	0.001548	0	0.001548	0.004658	0	0.001548	0.001548	0.001548	0	0.001548	0	0	0	0	0	0	0	0	0.001548	0.001548	0	0	0	0.001548	0	0.001548	0.001548	0.001548	0	0.001548	0.001548	0.001548	0	0
OH2-1	0.001547	0.001548	0.001548	0	0	0	0	0.003098	0.003098	0	0.004658	0.003101	0.001548	0.001548	0	0.001548	0	0.001548	0.004658	0	0.001548	0.001548	0.001548	0	0.001548	0	0	0	0	0	0	0	0	0.001548	0.001548	0	0	0	0.001548	0	0.001548	0.001548	0.001548	0	0.001548	0.001548	0.001548	0	0
OH2-2	0.001547	0.001548	0.001548	0	0	0	0	0.003098	0.003098	0	0.004658	0.003101	0.001548	0.001548	0	0.001548	0	0.001548	0.004658	0	0.001548	0.001548	0.001548	0	0.001548	0	0	0	0	0	0	0	0	0.001548	0.001548	0	0	0	0.001548	0	0.001548	0.001548	0.001548	0	0.001548	0.001548	0.001548	0	0
OH2-3	0.001547	0.001548	0.001548	0	0	0	0	0.003098	0.003098	0	0.004658	0.003101	0.001548	0.001548	0	0.001548	0	0.001548	0.004658	0	0.001548	0.001548	0.001548	0	0.001548	0	0	0	0	0	0	0	0	0.001548	0.001548	0	0	0	0.001548	0	0.001548	0.001548	0.001548	0	0.001548	0.001548	0.001548	0	0
OH2-4	0.001547	0.001548	0.001548	0	0	0	0	0.003098	0.003098	0	0.004658	0.003101	0.001548	0.001548	0	0.001548	0	0.001548	0.004658	0	0.001548	0.001548	0.001548	0	0.001548	0	0	0	0	0	0	0	0	0.001548	0.001548	0	0	0	0.001548	0	0.001548	0.001548	0.001548	0	0.001548	0.001548	0.001548	0	0
OH2-5	0.003098	0.003098	0.003098	0.001547	0.001547	0.001547	0.001547	0.004651	0.004651	0.001547	0.006213	0.004653	0.003098	0.003098	0.001547	0.003098	0.001547	0.003098	0.006213	0.001547	0.003098	0.003098	0.003098	0.001547	0.003098	0.001547	0.001547	0.001547	0.001547	0.001547	0.001547	0.001547	0.001547	0.003098	0.003098	0.001547	0.001547	0.001547	0.003098	0.001547	0.003098	0.003098	0.003098	0.001547	0.003098	0.003098	0.003098	0.001547	0.001547
OH2-6	0.001547	0.001548	0.001548	0	0	0	0	0.003098	0.003098	0	0.004658	0.003101	0.001548	0.001548	0	0.001548	0	0.001548	0.004658	0	0.001548	0.001548	0.001548	0	0.001548	0	0	0	0	0	0	0	0	0.001548	0.001548	0	0	0	0.001548	0	0.001548	0.001548	0.001548	0	0.001548	0.001548	0.001548	0	0
OH2-7	0.001547	0.001548	0.001548	0	0	0	0	0.003098	0.003098	0	0.004658	0.003101	0.001548	0.001548	0	0.001548	0	0.001548	0.004658	0	0.001548	0.001548	0.001548	0	0.001548	0	0	0	0	0	0	0	0	0.001548	0.001548	0	0	0	0.001548	0	0.001548	0.001548	0.001548	0	0.001548	0.001548	0.001548	0	0
OH2-8	0.003098	0	0.003101	0.001548	0.001548	0.001548	0.001548	0.004653	0.004653	0.001548	0.006221	0.004658	0.003101	0.003101	0.001548	0.003101	0.001548	0.003101	0.006221	0.001548	0.003101	0.003101	0.003101	0.001548	0.003101	0.001548	0.001548	0.001548	0.001548	0.001548	0.001548	0.001548	0.001548	0.003101	0.003101	0.001548	0.001548	0.001548	0.003101	0.001548	0.003101	0.003101	0.003101	0.001548	0.003101	0.003101	0.003101	0.001548	0.001548
OH2-9	0.003098	0.003101	0.003101	0.001548	0.001548	0.001548	0.001548	0.004653	0.004653	0.001548	0.006221	0.004658	0.003101	0.003101	0.001548	0.003101	0.001548	0.003101	0.006221	0.001548	0.003101	0.003101	0.003101	0.001548	0.003101	0.001548	0.001548	0.001548	0.001548	0.001548	0.001548	0.001548	0.001548	0.003101	0.003101	0.001548	0.001548	0.001548	0.003101	0.001548	0.003101	0.003101	0.003101	0.001548	0.003101	0.003101	0.003101	0.001548	0.001548
OH2-10	0.003098	0.003101	0.003101	0.001548	0.001548	0.001548	0.001548	0.004653	0.004653	0.001548	0.006221	0.004658	0.003101	0.003101	0.001548	0.003101	0.001548	0.003101	0.006221	0.001548	0.003101	0.003101	0.003101	0.001548	0.003101	0.001548	0.001548	0.001548	0.001548	0.001548	0.001548	0.001548	0.001548	0.003101	0.003101	0.001548	0.001548	0.001548	0.003101	0.001548	0.003101	0.003101	0.003101	0.001548	0.003101	0.003101	0.003101	0.001548	0.001548
OH2-11	0.003098	0.003101	0	0.001548	0.001548	0.001548	0.001548	0.001547	0.004653	0.001548	0.006221	0.001548	0	0.003101	0.001548	0.003101	0.001548	0.003101	0.006221	0.001548	0	0	0.003101	0.001548	0	0.001548	0.001548	0.001548	0.001548	0.001548	0.001548	0.001548	0.001548	0.003101	0.003101	0.001548	0.001548	0.001548	0.003101	0.001548	0.003101	0	0.003101	0.001548	0.003101	0.003101	0.003101	0.001548	0.001548
OH2-12	0.003098	0.003101	0.003101	0.001548	0.001548	0.001548	0.001548	0.004653	0.004653	0.001548	0.006221	0.004658	0.003101	0.003101	0.001548	0.003101	0.001548	0.003101	0.006221	0.001548	0.003101	0.003101	0.003101	0.001548	0.003101	0.001548	0.001548	0.001548	0.001548	0.001548	0.001548	0.001548	0.001548	0.003101	0.003101	0.001548	0.001548	0.001548	0.003101	0.001548	0.003101	0.003101	0.003101	0.001548	0.003101	0.003101	0.003101	0.001548	0.001548
[truncated: 60 more columns]

## Sheet: Table S4
Table S4 Pairwise sequence divergence for nad4 (597 bp) between individuals of B. platifrons estimated based on the K2P model implemented in MEGA. The cell in blue indicates the highest pairwise sequence divergence.
	JR-1	JR-2	JR-3	JR-4	JR-5	JR-6	JR-7	JR-8	JR-9	JR-10	JR-11	JR-12	JR-13	JR-14	JR-15	JR-16	JR-17	JR-18	JR-19	JR-20	JR-21	JR-22	JR-23	JR-24	JR-25	JR-26	JR-27	JR-28	JR-29	JR-30	DK-1	DK-2	DK-3	DK-4	DK-5	DK-6	DK-7	DK-8	DK-9	DK-10	DK-11	DK-12	DK-13	DK-14	DK-15	DK-16	DK-17	DK-18	DK-19
JR-2	0.001678
JR-3	0.003361	0.001678
JR-4	0.001678	0	0.001678
JR-5	0.003361	0.001678	0.003361	0.001678
JR-6	0.003361	0.001678	0.003361	0.001678	0.003361
JR-7	0	0.001678	0.003361	0.001678	0.003361	0.003361
JR-8	0.003361	0.001678	0.003361	0.001678	0.003361	0.003361	0.003361
JR-9	0.003361	0.001678	0.003361	0.001678	0.003361	0	0.003361	0.003361
JR-10	0.006745	0.005051	0.006745	0.005051	0.006745	0.003361	0.006745	0.003361	0.003361
JR-11	0.003361	0.001678	0.003361	0.001678	0.003361	0.003361	0.003361	0.003361	0.003361	0.006745
JR-12	0.001678	0	0.001678	0	0.001678	0.001678	0.001678	0.001678	0.001678	0.005051	0.001678
JR-13	0.003358	0.001677	0.003358	0.001677	0.003358	0.003358	0.003358	0.003358	0.003358	0.006736	0.003358	0.001677
JR-14	0.003361	0.001678	0.003361	0.001678	0.003361	0.003361	0.003361	0	0.003361	0.003361	0.003361	0.001678	0.003358
JR-15	0	0.001678	0.003361	0.001678	0.003361	0.003361	0	0.003361	0.003361	0.006745	0.003361	0.001678	0.003358	0.003361
JR-16	0.003361	0.001678	0.003361	0.001678	0.003361	0.003361	0.003361	0.003361	0.003361	0.006745	0.003361	0.001678	0.003358	0.003361	0.003361
JR-17	0.001678	0	0.001678	0	0.001678	0.001678	0.001678	0.001678	0.001678	0.005051	0.001678	0	0.001677	0.001678	0.001678	0.001678
JR-18	0.001678	0	0.001678	0	0.001678	0.001678	0.001678	0.001678	0.001678	0.005051	0.001678	0	0.001677	0.001678	0.001678	0.001678	0
JR-19	0.003361	0.001678	0.003361	0.001678	0.003361	0.003361	0.003361	0.003361	0.003361	0.006745	0	0.001678	0.003358	0.003361	0.003361	0.003361	0.001678	0.001678
JR-20	0.003361	0.001678	0.003361	0.001678	0.003361	0.003361	0.003361	0.003361	0.003361	0.006745	0.003361	0.001678	0.003358	0.003361	0.003361	0.003361	0.001678	0.001678	0.003361
JR-21	0.001678	0	0.001678	0	0.001678	0.001678	0.001678	0.001678	0.001678	0.005051	0.001678	0	0.001677	0.001678	0.001678	0.001678	0	0	0.001678	0.001678
JR-22	0.001678	0	0.001678	0	0.001678	0.001678	0.001678	0.001678	0.001678	0.005051	0.001678	0	0.001677	0.001678	0.001678	0.001678	0	0	0.001678	0.001678	0
JR-23	0	0.001678	0.003361	0.001678	0.003361	0.003361	0	0.003361	0.003361	0.006745	0.003361	0.001678	0.003358	0.003361	0	0.003361	0.001678	0.001678	0.003361	0.003361	0.001678	0.001678
JR-24	0	0.001678	0.003361	0.001678	0.003361	0.003361	0	0.003361	0.003361	0.006745	0.003361	0.001678	0.003358	0.003361	0	0.003361	0.001678	0.001678	0.003361	0.003361	0.001678	0.001678	0
JR-25	0.003358	0.001677	0.003358	0.001677	0.003358	0.003358	0.003358	0.003358	0.003358	0.006736	0.003358	0.001677	0.003359	0.003358	0.003358	0.003358	0.001677	0.001677	0.003358	0.003358	0.001677	0.001677	0.003358	0.003358
JR-26	0.001678	0	0.001678	0	0.001678	0.001678	0.001678	0.001678	0.001678	0.005051	0.001678	0	0.001677	0.001678	0.001678	0.001678	0	0	0.001678	0.001678	0	0	0.001678	0.001678	0.001677
JR-27	0.001678	0	0.001678	0	0.001678	0.001678	0.001678	0.001678	0.001678	0.005051	0.001678	0	0.001677	0.001678	0.001678	0.001678	0	0	0.001678	0.001678	0	0	0.001678	0.001678	0.001677	0
JR-28	0.001678	0	0.001678	0	0.001678	0.001678	0.001678	0.001678	0.001678	0.005051	0.001678	0	0.001677	0.001678	0.001678	0.001678	0	0	0.001678	0.001678	0	0	0.001678	0.001678	0.001677	0	0
JR-29	0.001678	0	0.001678	0	0.001678	0.001678	0.001678	0.001678	0.001678	0.005051	0.001678	0	0.001677	0.001678	0.001678	0.001678	0	0	0.001678	0.001678	0	0	0.001678	0.001678	0.001677	0	0	0
JR-30	0.001678	0	0.001678	0	0.001678	0.001678	0.001678	0.001678	0.001678	0.005051	0.001678	0	0.001677	0.001678	0.001678	0.001678	0	0	0.001678	0.001678	0	0	0.001678	0.001678	0.001677	0	0	0	0
DK-1	0	0.001678	0.003361	0.001678	0.003361	0.003361	0	0.003361	0.003361	0.006745	0.003361	0.001678	0.003358	0.003361	0	0.003361	0.001678	0.001678	0.003361	0.003361	0.001678	0.001678	0	0	0.003358	0.001678	0.001678	0.001678	0.001678	0.001678
DK-2	0.001678	0.003361	0.005051	0.003361	0.005051	0.005051	0.001678	0.005051	0.005051	0.008446	0.005051	0.003361	0.005044	0.005051	0.001678	0.005051	0.003361	0.003361	0.005051	0.005051	0.003361	0.003361	0.001678	0.001678	0.005044	0.003361	0.003361	0.003361	0.003361	0.003361	0.001678
DK-3	0.003361	0.001678	0.003361	0.001678	0.003361	0.003361	0.003361	0.003361	0.003361	0.006745	0.003361	0.001678	0.003358	0.003361	0.003361	0.003361	0.001678	0.001678	0.003361	0.003361	0.001678	0.001678	0.003361	0.003361	0.003358	0.001678	0.001678	0.001678	0.001678	0.001678	0.003361	0.005051
DK-4	0.005051	0.003361	0.005051	0.003361	0.005051	0.001678	0.005051	0.005051	0.001678	0.005051	0.005051	0.003361	0.005044	0.005051	0.005051	0.005051	0.003361	0.003361	0.005051	0.005051	0.003361	0.003361	0.005051	0.005051	0.005044	0.003361	0.003361	0.003361	0.003361	0.003361	0.005051	0.006745	0.005051
DK-5	0.003361	0.001678	0.003361	0.001678	0.003361	0.003361	0.003361	0.003361	0.003361	0.006745	0	0.001678	0.003358	0.003361	0.003361	0.003361	0.001678	0.001678	0	0.003361	0.001678	0.001678	0.003361	0.003361	0.003358	0.001678	0.001678	0.001678	0.001678	0.001678	0.003361	0.005051	0.003361	0.005051
DK-6	0.001678	0	0.001678	0	0.001678	0.001678	0.001678	0.001678	0.001678	0.005051	0.001678	0	0.001677	0.001678	0.001678	0.001678	0	0	0.001678	0.001678	0	0	0.001678	0.001678	0.001677	0	0	0	0	0	0.001678	0.003361	0.001678	0.003361	0.001678
DK-7	0.001678	0	0.001678	0	0.001678	0.001678	0.001678	0.001678	0.001678	0.005051	0.001678	0	0.001677	0.001678	0.001678	0.001678	0	0	0.001678	0.001678	0	0	0.001678	0.001678	0.001677	0	0	0	0	0	0.001678	0.003361	0.001678	0.003361	0.001678	0
DK-8	0.001678	0	0.001678	0	0.001678	0.001678	0.001678	0.001678	0.001678	0.005051	0.001678	0	0.001677	0.001678	0.001678	0.001678	0	0	0.001678	0.001678	0	0	0.001678	0.001678	0.001677	0	0	0	0	0	0.001678	0.003361	0.001678	0.003361	0.001678	0	0
DK-9	0.001678	0	0.001678	0	0.001678	0.001678	0.001678	0.001678	0.001678	0.005051	0.001678	0	0.001677	0.001678	0.001678	0.001678	0	0	0.001678	0.001678	0	0	0.001678	0.001678	0.001677	0	0	0	0	0	0.001678	0.003361	0.001678	0.003361	0.001678	0	0	0
DK-10	0.003361	0.001678	0.003361	0.001678	0.003361	0.003361	0.003361	0.003361	0.003361	0.006745	0.003361	0.001678	0.003358	0.003361	0.003361	0.003361	0.001678	0.001678	0.003361	0.003361	0.001678	0.001678	0.003361	0.003361	0.003358	0.001678	0.001678	0.001678	0.001678	0.001678	0.003361	0.005051	0.003361	0.005051	0.003361	0.001678	0.001678	0.001678	0.001678
DK-11	0.001678	0	0.001678	0	0.001678	0.001678	0.001678	0.001678	0.001678	0.005051	0.001678	0	0.001677	0.001678	0.001678	0.001678	0	0	0.001678	0.001678	0	0	0.001678	0.001678	0.001677	0	0	0	0	0	0.001678	0.003361	0.001678	0.003361	0.001678	0	0	0	0	0.001678
DK-12	0.003361	0.001678	0.003361	0.001678	0.003361	0.003361	0.003361	0.003361	0.003361	0.006745	0.003361	0.001678	0.003358	0.003361	0.003361	0.003361	0.001678	0.001678	0.003361	0.003361	0.001678	0.001678	0.003361	0.003361	0.003358	0.001678	0.001678	0.001678	0.001678	0.001678	0.003361	0.005051	0.003361	0.005051	0.003361	0.001678	0.001678	0.001678	0.001678	0.003361	0.001678
DK-13	0.003361	0.001678	0.003361	0.001678	0.003361	0.003361	0.003361	0.003361	0.003361	0.006745	0.003361	0.001678	0.003358	0.003361	0.003361	0.003361	0.001678	0.001678	0.003361	0.003361	0.001678	0.001678	0.003361	0.003361	0.003358	0.001678	0.001678	0.001678	0.001678	0.001678	0.003361	0.005051	0.003361	0.005051	0.003361	0.001678	0.001678	0.001678	0.001678	0.003361	0.001678	0.003361
DK-14	0.001678	0	0.001678	0	0.001678	0.001678	0.001678	0.001678	0.001678	0.005051	0.001678	0	0.001677	0.001678	0.001678	0.001678	0	0	0.001678	0.001678	0	0	0.001678	0.001678	0.001677	0	0	0	0	0	0.001678	0.003361	0.001678	0.003361	0.001678	0	0	0	0	0.001678	0	0.001678	0.001678
DK-15	0.003358	0.001677	0.003358	0.001677	0.003358	0.003358	0.003358	0.003358	0.003358	0.006736	0.003358	0.001677	0.003359	0.003358	0.003358	0.003358	0.001677	0.001677	0.003358	0.003358	0.001677	0.001677	0.003358	0.003358	0.003359	0.001677	0.001677	0.001677	0.001677	0.001677	0.003358	0.005044	0.003358	0.005044	0.003358	0.001677	0.001677	0.001677	0.001677	0.003358	0.001677	0.003358	0.003358	0.001677
DK-16	0.005051	0.003361	0.005051	0.003361	0.005051	0.001678	0.005051	0.005051	0.001678	0.005051	0.005051	0.003361	0.005044	0.005051	0.005051	0.005051	0.003361	0.003361	0.005051	0.005051	0.003361	0.003361	0.005051	0.005051	0.005044	0.003361	0.003361	0.003361	0.003361	0.003361	0.005051	0.006745	0.005051	0.003361	0.005051	0.003361	0.003361	0.003361	0.003361	0.005051	0.003361	0.005051	0.005051	0.003361	0.005044
DK-17	0.003361	0.001678	0.003361	0.001678	0.003361	0.003361	0.003361	0.003361	0.003361	0.006745	0.003361	0.001678	0.003358	0.003361	0.003361	0.003361	0.001678	0.001678	0.003361	0.003361	0.001678	0.001678	0.003361	0.003361	0.003358	0.001678	0.001678	0.001678	0.001678	0.001678	0.003361	0.005051	0.003361	0.005051	0.003361	0.001678	0.001678	0.001678	0.001678	0.003361	0.001678	0.003361	0.003361	0.001678	0.003358	0.005051
DK-18	0.003358	0.001677	0.003358	0.001677	0.003358	0.003358	0.003358	0.003358	0.003358	0.006736	0.003358	0.001677	0.003359	0.003358	0.003358	0.003358	0.001677	0.001677	0.003358	0.003358	0.001677	0.001677	0.003358	0.003358	0.003359	0.001677	0.001677	0.001677	0.001677	0.001677	0.003358	0.005044	0.003358	0.005044	0.003358	0.001677	0.001677	0.001677	0.001677	0.003358	0.001677	0.003358	0.003358	0.001677	0.003359	0.005044	0.003358
DK-19	0.001678	0	0.001678	0	0.001678	0.001678	0.001678	0.001678	0.001678	0.005051	0.001678	0	0.001677	0.001678	0.001678	0.001678	0	0	0.001678	0.001678	0	0	0.001678	0.001678	0.001677	0	0	0	0	0	0.001678	0.003361	0.001678	0.003361	0.001678	0	0	0	0	0.001678	0	0.001678	0.001678	0	0.001677	0.003361	0.001678	0.001677
DK-20	0.001678	0	0.001678	0	0.001678	0.001678	0.001678	0.001678	0.001678	0.005051	0.001678	0	0.001677	0.001678	0.001678	0.001678	0	0	0.001678	0.001678	0	0	0.001678	0.001678	0.001677	0	0	0	0	0	0.001678	0.003361	0.001678	0.003361	0.001678	0	0	0	0	0.001678	0	0.001678	0.001678	0	0.001677	0.003361	0.001678	0.001677	0
HK-1	0.003361	0.001678	0.003361	0.001678	0.003361	0.003361	0.003361	0.003361	0.003361	0.006745	0.003361	0.001678	0.003358	0.003361	0.003361	0.003361	0.001678	0.001678	0.003361	0.003361	0.001678	0.001678	0.003361	0.003361	0.003358	0.001678	0.001678	0.001678	0.001678	0.001678	0.003361	0.005051	0.003361	0.005051	0.003361	0.001678	0.001678	0.001678	0.001678	0.003361	0.001678	0.003361	0.003361	0.001678	0.003358	0.005051	0.003361	0.003358	0.001678
HK-2	0.001678	0	0.001678	0	0.001678	0.001678	0.001678	0.001678	0.001678	0.005051	0.001678	0	0.001677	0.001678	0.001678	0.001678	0	0	0.001678	0.001678	0	0	0.001678	0.001678	0.001677	0	0	0	0	0	0.001678	0.003361	0.001678	0.003361	0.001678	0	0	0	0	0.001678	0	0.001678	0.001678	0	0.001677	0.003361	0.001678	0.001677	0
HK-3	0.001678	0	0.001678	0	0.001678	0.001678	0.001678	0.001678	0.001678	0.005051	0.001678	0	0.001677	0.001678	0.001678	0.001678	0	0	0.001678	0.001678	0	0	0.001678	0.001678	0.001677	0	0	0	0	0	0.001678	0.003361	0.001678	0.003361	0.001678	0	0	0	0	0.001678	0	0.001678	0.001678	0	0.001677	0.003361	0.001678	0.001677	0
HK-4	0.001678	0	0.001678	0	0.001678	0.001678	0.001678	0.001678	0.001678	0.005051	0.001678	0	0.001677	0.001678	0.001678	0.001678	0	0	0.001678	0.001678	0	0	0.001678	0.001678	0.001677	0	0	0	0	0	0.001678	0.003361	0.001678	0.003361	0.001678	0	0	0	0	0.001678	0	0.001678	0.001678	0	0.001677	0.003361	0.001678	0.001677	0
HK-5	0.001678	0	0.001678	0	0.001678	0.001678	0.001678	0.001678	0.001678	0.005051	0.001678	0	0.001677	0.001678	0.001678	0.001678	0	0	0.001678	0.001678	0	0	0.001678	0.001678	0.001677	0	0	0	0	0	0.001678	0.003361	0.001678	0.003361	0.001678	0	0	0	0	0.001678	0	0.001678	0.001678	0	0.001677	0.003361	0.001678	0.001677	0
HK-6	0.003361	0.001678	0.003361	0.001678	0.003361	0	0.003361	0.003361	0	0.003361	0.003361	0.001678	0.003358	0.003361	0.003361	0.003361	0.001678	0.001678	0.003361	0.003361	0.001678	0.001678	0.003361	0.003361	0.003358	0.001678	0.001678	0.001678	0.001678	0.001678	0.003361	0.005051	0.003361	0.001678	0.003361	0.001678	0.001678	0.001678	0.001678	0.003361	0.001678	0.003361	0.003361	0.001678	0.003358	0.001678	0.003361	0.003358	0.001678
HK-7	0.003361	0.001678	0.003361	0.001678	0.003361	0.003361	0.003361	0.003361	0.003361	0.006745	0.003361	0.001678	0.003358	0.003361	0.003361	0.003361	0.001678	0.001678	0.003361	0.003361	0.001678	0.001678	0.003361	0.003361	0.003358	0.001678	0.001678	0.001678	0.001678	0.001678	0.003361	0.005051	0.003361	0.005051	0.003361	0.001678	0.001678	0.001678	0.001678	0.003361	0.001678	0.003361	0.003361	0.001678	0.003358	0.005051	0.003361	0.003358	0.001678
HK-8	0.001678	0	0.001678	0	0.001678	0.001678	0.001678	0.001678	0.001678	0.005051	0.001678	0	0.001677	0.001678	0.001678	0.001678	0	0	0.001678	0.001678	0	0	0.001678	0.001678	0.001677	0	0	0	0	0	0.001678	0.003361	0.001678	0.003361	0.001678	0	0	0	0	0.001678	0	0.001678	0.001678	0	0.001677	0.003361	0.001678	0.001677	0
HK-9	0.005051	0.003361	0.005051	0.003361	0.005051	0.001678	0.005051	0.005051	0.001678	0.005051	0.005051	0.003361	0.005044	0.005051	0.005051	0.005051	0.003361	0.003361	0.005051	0.005051	0.003361	0.003361	0.005051	0.005051	0.005044	0.003361	0.003361	0.003361	0.003361	0.003361	0.005051	0.006745	0.005051	0.003361	0.005051	0.003361	0.003361	0.003361	0.003361	0.005051	0.003361	0.005051	0.005051	0.003361	0.005044	0.003361	0.005051	0.005044	0.003361
HK-10	0.003361	0.001678	0.003361	0.001678	0.003361	0	0.003361	0.003361	0	0.003361	0.003361	0.001678	0.003358	0.003361	0.003361	0.003361	0.001678	0.001678	0.003361	0.003361	0.001678	0.001678	0.003361	0.003361	0.003358	0.001678	0.001678	0.001678	0.001678	0.001678	0.003361	0.005051	0.003361	0.001678	0.003361	0.001678	0.001678	0.001678	0.001678	0.003361	0.001678	0.003361	0.003361	0.001678	0.003358	0.001678	0.003361	0.003358	0.001678
HK-11	0.001678	0	0.001678	0	0.001678	0.001678	0.001678	0.001678	0.001678	0.005051	0.001678	0	0.001677	0.001678	0.001678	0.001678	0	0	0.001678	0.001678	0	0	0.001678	0.001678	0.001677	0	0	0	0	0	0.001678	0.003361	0.001678	0.003361	0.001678	0	0	0	0	0.001678	0	0.001678	0.001678	0	0.001677	0.003361	0.001678	0.001677	0
HK-12	0.001678	0	0.001678	0	0.001678	0.001678	0.001678	0.001678	0.001678	0.005051	0.001678	0	0.001677	0.001678	0.001678	0.001678	0	0	0.001678	0.001678	0	0	0.001678	0.001678	0.001677	0	0	0	0	0	0.001678	0.003361	0.001678	0.003361	0.001678	0	0	0	0	0.001678	0	0.001678	0.001678	0	0.001677	0.003361	0.001678	0.001677	0
HK-13	0.003361	0.001678	0.003361	0.001678	0.003361	0.003361	0.003361	0.003361	0.003361	0.006745	0.003361	0.001678	0.003358	0.003361	0.003361	0.003361	0.001678	0.001678	0.003361	0.003361	0.001678	0.001678	0.003361	0.003361	0.003358	0.001678	0.001678	0.001678	0.001678	0.001678	0.003361	0.005051	0.003361	0.005051	0.003361	0.001678	0.001678	0.001678	0.001678	0.003361	0.001678	0.003361	0.003361	0.001678	0.003358	0.005051	0.003361	0.003358	0.001678
HK-14	0.001678	0	0.001678	0	0.001678	0.001678	0.001678	0.001678	0.001678	0.005051	0.001678	0	0.001677	0.001678	0.001678	0.001678	0	0	0.001678	0.001678	0	0	0.001678	0.001678	0.001677	0	0	0	0	0	0.001678	0.003361	0.001678	0.003361	0.001678	0	0	0	0	0.001678	0	0.001678	0.001678	0	0.001677	0.003361	0.001678	0.001677	0
HK-15	0.001678	0	0.001678	0	0.001678	0.001678	0.001678	0.001678	0.001678	0.005051	0.001678	0	0.001677	0.001678	0.001678	0.001678	0	0	0.001678	0.001678	0	0	0.001678	0.001678	0.001677	0	0	0	0	0	0.001678	0.003361	0.001678	0.003361	0.001678	0	0	0	0	0.001678	0	0.001678	0.001678	0	0.001677	0.003361	0.001678	0.001677	0
IR-1	0.005044	0.003358	0.005044	0.003358	0.005044	0.005044	0.005044	0.005044	0.005044	0.008434	0.005044	0.003358	0.005042	0.005044	0.005044	0.005044	0.003358	0.003358	0.005044	0.001677	0.003358	0.003358	0.005044	0.005044	0.005042	0.003358	0.003358	0.003358	0.003358	0.003358	0.005044	0.006736	0.005044	0.006736	0.005044	0.003358	0.003358	0.003358	0.003358	0.005044	0.003358	0.005044	0.005044	0.003358	0.005042	0.006736	0.005044	0.005042	0.003358
IR-2	0.003361	0.001678	0.003361	0.001678	0.003361	0.003361	0.003361	0.003361	0.003361	0.006745	0.003361	0.001678	0.003358	0.003361	0.003361	0.003361	0.001678	0.001678	0.003361	0.003361	0.001678	0.001678	0.003361	0.003361	0.003358	0.001678	0.001678	0.001678	0.001678	0.001678	0.003361	0.005051	0.003361	0.005051	0.003361	0.001678	0.001678	0.001678	0.001678	0.003361	0.001678	0.003361	0.003361	0.001678	0.003358	0.005051	0.003361	0.003358	0.001678
IR-3	0.003361	0.001678	0.003361	0.001678	0.003361	0.003361	0.003361	0.003361	0.003361	0.006745	0.003361	0.001678	0.003358	0.003361	0.003361	0.003361	0.001678	0.001678	0.003361	0.003361	0.001678	0.001678	0.003361	0.003361	0.003358	0.001678	0.001678	0.001678	0.001678	0.001678	0.003361	0.005051	0.003361	0.005051	0.003361	0.001678	0.001678	0.001678	0.001678	0.003361	0.001678	0.003361	0.003361	0.001678	0.003358	0.005051	0.003361	0.003358	0.001678
IR-4	0.003361	0.001678	0.003361	0.001678	0.003361	0.003361	0.003361	0.003361	0.003361	0.006745	0.003361	0.001678	0.003358	0.003361	0.003361	0.003361	0.001678	0.001678	0.003361	0.003361	0.001678	0.001678	0.003361	0.003361	0.003358	0.001678	0.001678	0.001678	0.001678	0.001678	0.003361	0.005051	0.003361	0.005051	0.003361	0.001678	0.001678	0.001678	0.001678	0.003361	0.001678	0.003361	0.003361	0.001678	0.001677	0.005051	0.003361	0.003358	0.001678
IR-5	0.001678	0	0.001678	0	0.001678	0.001678	0.001678	0.001678	0.001678	0.005051	0.001678	0	0.001677	0.001678	0.001678	0.001678	0	0	0.001678	0.001678	0	0	0.001678	0.001678	0.001677	0	0	0	0	0	0.001678	0.003361	0.001678	0.003361	0.001678	0	0	0	0	0.001678	0	0.001678	0.001678	0	0.001677	0.003361	0.001678	0.001677	0
IR-6	0.003361	0.001678	0.003361	0.001678	0.003361	0.003361	0.003361	0.003361	0.003361	0.006745	0.003361	0.001678	0.003358	0.003361	0.003361	0.003361	0.001678	0.001678	0.003361	0.003361	0.001678	0.001678	0.003361	0.003361	0.003358	0.001678	0.001678	0.001678	0.001678	0.001678	0.003361	0.005051	0.003361	0.005051	0.003361	0.001678	0.001678	0.001678	0.001678	0.003361	0.001678	0.003361	0.003361	0.001678	0.003358	0.005051	0.003361	0.001677	0.001678
IR-7	0.003361	0.001678	0.003361	0.001678	0.003361	0	0.003361	0.003361	0	0.003361	0.003361	0.001678	0.003358	0.003361	0.003361	0.003361	0.001678	0.001678	0.003361	0.003361	0.001678	0.001678	0.003361	0.003361	0.003358	0.001678	0.001678	0.001678	0.001678	0.001678	0.003361	0.005051	0.003361	0.001678	0.003361	0.001678	0.001678	0.001678	0.001678	0.003361	0.001678	0.003361	0.003361	0.001678	0.003358	0.001678	0.003361	0.003358	0.001678
IR-8	0.001678	0	0.001678	0	0.001678	0.001678	0.001678	0.001678	0.001678	0.005051	0.001678	0	0.001677	0.001678	0.001678	0.001678	0	0	0.001678	0.001678	0	0	0.001678	0.001678	0.001677	0	0	0	0	0	0.001678	0.003361	0.001678	0.003361	0.001678	0	0	0	0	0.001678	0	0.001678	0.001678	0	0.001677	0.003361	0.001678	0.001677	0
IR-9	0.001678	0	0.001678	0	0.001678	0.001678	0.001678	0.001678	0.001678	0.005051	0.001678	0	0.001677	0.001678	0.001678	0.001678	0	0	0.001678	0.001678	0	0	0.001678	0.001678	0.001677	0	0	0	0	0	0.001678	0.003361	0.001678	0.003361	0.001678	0	0	0	0	0.001678	0	0.001678	0.001678	0	0.001677	0.003361	0.001678	0.001677	0
IR-10	0.001678	0	0.001678	0	0.001678	0.001678	0.001678	0.001678	0.001678	0.005051	0.001678	0	0.001677	0.001678	0.001678	0.001678	0	0	0.001678	0.001678	0	0	0.001678	0.001678	0.001677	0	0	0	0	0	0.001678	0.003361	0.001678	0.003361	0.001678	0	0	0	0	0.001678	0	0.001678	0.001678	0	0.001677	0.003361	0.001678	0.001677	0
IN1-1	0.003361	0.001678	0.003361	0.001678	0.003361	0.003361	0.003361	0	0.003361	0.003361	0.003361	0.001678	0.003358	0	0.003361	0.003361	0.001678	0.001678	0.003361	0.003361	0.001678	0.001678	0.003361	0.003361	0.003358	0.001678	0.001678	0.001678	0.001678	0.001678	0.003361	0.005051	0.003361	0.005051	0.003361	0.001678	0.001678	0.001678	0.001678	0.003361	0.001678	0.003361	0.003361	0.001678	0.003358	0.005051	0.003361	0.003358	0.001678
IN1-2	0	0.001678	0.003361	0.001678	0.003361	0.003361	0	0.003361	0.003361	0.006745	0.003361	0.001678	0.003358	0.003361	0	0.003361	0.001678	0.001678	0.003361	0.003361	0.001678	0.001678	0	0	0.003358	0.001678	0.001678	0.001678	0.001678	0.001678	0	0.001678	0.003361	0.005051	0.003361	0.001678	0.001678	0.001678	0.001678	0.003361	0.001678	0.003361	0.003361	0.001678	0.003358	0.005051	0.003361	0.003358	0.001678
IN1-3	0.003361	0.001678	0.003361	0.001678	0.003361	0.003361	0.003361	0.003361	0.003361	0.006745	0.003361	0.001678	0.003358	0.003361	0.003361	0.003361	0.001678	0.001678	0.003361	0.003361	0.001678	0.001678	0.003361	0.003361	0.003358	0.001678	0.001678	0.001678	0.001678	0.001678	0.003361	0.005051	0.003361	0.005051	0.003361	0.001678	0.001678	0.001678	0.001678	0.003361	0.001678	0.003361	0.003361	0.001678	0.003358	0.005051	0.003361	0.003358	0.001678
IN1-4	0.003361	0.001678	0.003361	0.001678	0.003361	0.003361	0.003361	0.003361	0.003361	0.006745	0.003361	0.001678	0.003358	0.003361	0.003361	0.003361	0.001678	0.001678	0.003361	0.003361	0.001678	0.001678	0.003361	0.003361	0.003358	0.001678	0.001678	0.001678	0.001678	0.001678	0.003361	0.005051	0.003361	0.005051	0.003361	0.001678	0.001678	0.001678	0.001678	0.003361	0.001678	0.003361	0.003361	0.001678	0.003358	0.005051	0.003361	0.003358	0.001678
IN1-5	0.001678	0	0.001678	0	0.001678	0.001678	0.001678	0.001678	0.001678	0.005051	0.001678	0	0.001677	0.001678	0.001678	0.001678	0	0	0.001678	0.001678	0	0	0.001678	0.001678	0.001677	0	0	0	0	0	0.001678	0.003361	0.001678	0.003361	0.001678	0	0	0	0	0.001678	0	0.001678	0.001678	0	0.001677	0.003361	0.001678	0.001677	0
IN1-6	0.001678	0	0.001678	0	0.001678	0.001678	0.001678	0.001678	0.001678	0.005051	0.001678	0	0.001677	0.001678	0.001678	0.001678	0	0	0.001678	0.001678	0	0	0.001678	0.001678	0.001677	0	0	0	0	0	0.001678	0.003361	0.001678	0.003361	0.001678	0	0	0	0	0.001678	0	0.001678	0.001678	0	0.001677	0.003361	0.001678	0.001677	0
IN1-7	0	0.001678	0.003361	0.001678	0.003361	0.003361	0	0.003361	0.003361	0.006745	0.003361	0.001678	0.003358	0.003361	0	0.003361	0.001678	0.001678	0.003361	0.003361	0.001678	0.001678	0	0	0.003358	0.001678	0.001678	0.001678	0.001678	0.001678	0	0.001678	0.003361	0.005051	0.003361	0.001678	0.001678	0.001678	0.001678	0.003361	0.001678	0.003361	0.003361	0.001678	0.003358	0.005051	0.003361	0.003358	0.001678
IN1-8	0.001678	0	0.001678	0	0.001678	0.001678	0.001678	0.001678	0.001678	0.005051	0.001678	0	0.001677	0.001678	0.001678	0.001678	0	0	0.001678	0.001678	0	0	0.001678	0.001678	0.001677	0	0	0	0	0	0.001678	0.003361	0.001678	0.003361	0.001678	0	0	0	0	0.001678	0	0.001678	0.001678	0	0.001677	0.003361	0.001678	0.001677	0
IN2-1	0.003361	0.001678	0.003361	0.001678	0.003361	0.003361	0.003361	0.003361	0.003361	0.006745	0.003361	0.001678	0.003358	0.003361	0.003361	0.003361	0.001678	0.001678	0.003361	0.003361	0.001678	0.001678	0.003361	0.003361	0.003358	0.001678	0.001678	0.001678	0.001678	0.001678	0.003361	0.005051	0.003361	0.005051	0.003361	0.001678	0.001678	0.001678	0.001678	0.003361	0.001678	0.003361	0	0.001678	0.003358	0.005051	0.003361	0.003358	0.001678
IN2-2	0.001678	0	0.001678	0	0.001678	0.001678	0.001678	0.001678	0.001678	0.005051	0.001678	0	0.001677	0.001678	0.001678	0.001678	0	0	0.001678	0.001678	0	0	0.001678	0.001678	0.001677	0	0	0	0	0	0.001678	0.003361	0.001678	0.003361	0.001678	0	0	0	0	0.001678	0	0.001678	0.001678	0	0.001677	0.003361	0.001678	0.001677	0
IN2-3	0.001678	0	0.001678	0	0.001678	0.001678	0.001678	0.001678	0.001678	0.005051	0.001678	0	0.001677	0.001678	0.001678	0.001678	0	0	0.001678	0.001678	0	0	0.001678	0.001678	0.001677	0	0	0	0	0	0.001678	0.003361	0.001678	0.003361	0.001678	0	0	0	0	0.001678	0	0.001678	0.001678	0	0.001677	0.003361	0.001678	0.001677	0
OH1-1	0.001678	0	0.001678	0	0.001678	0.001678	0.001678	0.001678	0.001678	0.005051	0.001678	0	0.001677	0.001678	0.001678	0.001678	0	0	0.001678	0.001678	0	0	0.001678	0.001678	0.001677	0	0	0	0	0	0.001678	0.003361	0.001678	0.003361	0.001678	0	0	0	0	0.001678	0	0.001678	0.001678	0	0.001677	0.003361	0.001678	0.001677	0
OH1-2	0.003361	0.001678	0.003361	0.001678	0.003361	0.003361	0.003361	0.003361	0.003361	0.006745	0.003361	0.001678	0.003358	0.003361	0.003361	0.003361	0.001678	0.001678	0.003361	0.003361	0.001678	0.001678	0.003361	0.003361	0.003358	0.001678	0.001678	0.001678	0.001678	0.001678	0.003361	0.001678	0.003361	0.005051	0.003361	0.001678	0.001678	0.001678	0.001678	0.003361	0.001678	0.003361	0.003361	0.001678	0.003358	0.005051	0.003361	0.003358	0.001678
OH1-3	0.001678	0	0.001678	0	0.001678	0.001678	0.001678	0.001678	0.001678	0.005051	0.001678	0	0.001677	0.001678	0.001678	0.001678	0	0	0.001678	0.001678	0	0	0.001678	0.001678	0.001677	0	0	0	0	0	0.001678	0.003361	0.001678	0.003361	0.001678	0	0	0	0	0.001678	0	0.001678	0.001678	0	0.001677	0.003361	0.001678	0.001677	0
OH1-4	0.001678	0	0.001678	0	0.001678	0.001678	0.001678	0.001678	0.001678	0.005051	0.001678	0	0.001677	0.001678	0.001678	0.001678	0	0	0.001678	0.001678	0	0	0.001678	0.001678	0.001677	0	0	0	0	0	0.001678	0.003361	0.001678	0.003361	0.001678	0	0	0	0	0.001678	0	0.001678	0.001678	0	0.001677	0.003361	0.001678	0.001677	0
OH1-5	0.003358	0.001677	0.003358	0.001677	0.003358	0.003358	0.003358	0.003358	0.003358	0.006736	0.003358	0.001677	0.003359	0.003358	0.003358	0.003358	0.001677	0.001677	0.003358	0.003358	0.001677	0.001677	0.003358	0.003358	0.003359	0.001677	0.001677	0.001677	0.001677	0.001677	0.003358	0.005044	0.003358	0.005044	0.003358	0.001677	0.001677	0.001677	0.001677	0.003358	0.001677	0.003358	0.003358	0.001677	0.003359	0.005044	0.003358	0.003359	0.001677
OH1-6	0.003361	0.001678	0.003361	0.001678	0.003361	0.003361	0.003361	0.003361	0.003361	0.006745	0.003361	0.001678	0.003358	0.003361	0.003361	0.003361	0.001678	0.001678	0.003361	0.003361	0.001678	0.001678	0.003361	0.003361	0.003358	0.001678	0.001678	0.001678	0.001678	0.001678	0.003361	0.005051	0.003361	0.005051	0.003361	0.001678	0.001678	0.001678	0.001678	0.003361	0.001678	0.003361	0.003361	0.001678	0.003358	0.005051	0.003361	0.003358	0.001678
OH1-7	0.003361	0.001678	0.003361	0.001678	0.003361	0.003361	0.003361	0.003361	0.003361	0.006745	0.003361	0.001678	0.003358	0.003361	0.003361	0.003361	0.001678	0.001678	0.003361	0.003361	0.001678	0.001678	0.003361	0.003361	0.003358	0.001678	0.001678	0.001678	0.001678	0.001678	0.003361	0.005051	0.003361	0.005051	0.003361	0.001678	0.001678	0.001678	0.001678	0.003361	0.001678	0.003361	0.003361	0.001678	0.003358	0.005051	0.003361	0.003358	0.001678
OH1-8	0	0.001678	0.003361	0.001678	0.003361	0.003361	0	0.003361	0.003361	0.006745	0.003361	0.001678	0.003358	0.003361	0	0.003361	0.001678	0.001678	0.003361	0.003361	0.001678	0.001678	0	0	0.003358	0.001678	0.001678	0.001678	0.001678	0.001678	0	0.001678	0.003361	0.005051	0.003361	0.001678	0.001678	0.001678	0.001678	0.003361	0.001678	0.003361	0.003361	0.001678	0.003358	0.005051	0.003361	0.003358	0.001678
OH1-9	0.003361	0.001678	0.003361	0.001678	0.003361	0.003361	0.003361	0	0.003361	0.003361	0.003361	0.001678	0.003358	0	0.003361	0.003361	0.001678	0.001678	0.003361	0.003361	0.001678	0.001678	0.003361	0.003361	0.003358	0.001678	0.001678	0.001678	0.001678	0.001678	0.003361	0.005051	0.003361	0.005051	0.003361	0.001678	0.001678	0.001678	0.001678	0.003361	0.001678	0.003361	0.003361	0.001678	0.003358	0.005051	0.003361	0.003358	0.001678
OH1-10	0.001678	0	0.001678	0	0.001678	0.001678	0.001678	0.001678	0.001678	0.005051	0.001678	0	0.001677	0.001678	0.001678	0.001678	0	0	0.001678	0.001678	0	0	0.001678	0.001678	0.001677	0	0	0	0	0	0.001678	0.003361	0.001678	0.003361	0.001678	0	0	0	0	0.001678	0	0.001678	0.001678	0	0.001677	0.003361	0.001678	0.001677	0
OH1-11	0.001678	0	0.001678	0	0.001678	0.001678	0.001678	0.001678	0.001678	0.005051	0.001678	0	0.001677	0.001678	0.001678	0.001678	0	0	0.001678	0.001678	0	0	0.001678	0.001678	0.001677	0	0	0	0	0	0.001678	0.003361	0.001678	0.003361	0.001678	0	0	0	0	0.001678	0	0.001678	0.001678	0	0.001677	0.003361	0.001678	0.001677	0
OH1-12	0.005051	0.003361	0.005051	0.003361	0.005051	0.001678	0.005051	0.005051	0.001678	0.005051	0.005051	0.003361	0.005044	0.005051	0.005051	0.005051	0.003361	0.003361	0.005051	0.005051	0.003361	0.003361	0.005051	0.005051	0.005044	0.003361	0.003361	0.003361	0.003361	0.003361	0.005051	0.006745	0.005051	0.003361	0.005051	0.003361	0.003361	0.003361	0.003361	0.005051	0.003361	0.005051	0.005051	0.003361	0.005044	0.003361	0.005051	0.005044	0.003361
OH2-1	0.003361	0.001678	0.003361	0.001678	0.003361	0.003361	0.003361	0.003361	0.003361	0.006745	0.003361	0.001678	0.003358	0.003361	0.003361	0.003361	0.001678	0.001678	0.003361	0.003361	0.001678	0.001678	0.003361	0.003361	0.003358	0.001678	0.001678	0.001678	0.001678	0.001678	0.003361	0.005051	0.003361	0.005051	0.003361	0.001678	0.001678	0.001678	0.001678	0.003361	0.001678	0.003361	0.003361	0.001678	0.003358	0.005051	0.003361	0.003358	0.001678
OH2-2	0.001678	0	0.001678	0	0.001678	0.001678	0.001678	0.001678	0.001678	0.005051	0.001678	0	0.001677	0.001678	0.001678	0.001678	0	0	0.001678	0.001678	0	0	0.001678	0.001678	0.001677	0	0	0	0	0	0.001678	0.003361	0.001678	0.003361	0.001678	0	0	0	0	0.001678	0	0.001678	0.001678	0	0.001677	0.003361	0.001678	0.001677	0
OH2-3	0.001678	0	0.001678	0	0.001678	0.001678	0.001678	0.001678	0.001678	0.005051	0.001678	0	0.001677	0.001678	0.001678	0.001678	0	0	0.001678	0.001678	0	0	0.001678	0.001678	0.001677	0	0	0	0	0	0.001678	0.003361	0.001678	0.003361	0.001678	0	0	0	0	0.001678	0	0.001678	0.001678	0	0.001677	0.003361	0.001678	0.001677	0
OH2-4	0	0.001678	0.003361	0.001678	0.003361	0.003361	0	0.003361	0.003361	0.006745	0.003361	0.001678	0.003358	0.003361	0	0.003361	0.001678	0.001678	0.003361	0.003361	0.001678	0.001678	0	0	0.003358	0.001678	0.001678	0.001678	0.001678	0.001678	0	0.001678	0.003361	0.005051	0.003361	0.001678	0.001678	0.001678	0.001678	0.003361	0.001678	0.003361	0.003361	0.001678	0.003358	0.005051	0.003361	0.003358	0.001678
OH2-5	0.001678	0	0.001678	0	0.001678	0.001678	0.001678	0.001678	0.001678	0.005051	0.001678	0	0.001677	0.001678	0.001678	0.001678	0	0	0.001678	0.001678	0	0	0.001678	0.001678	0.001677	0	0	0	0	0	0.001678	0.003361	0.001678	0.003361	0.001678	0	0	0	0	0.001678	0	0.001678	0.001678	0	0.001677	0.003361	0.001678	0.001677	0
OH2-6	0.003361	0.005051	0.006745	0.005051	0.006745	0.006745	0.003361	0.006745	0.006745	0.010153	0.006745	0.005051	0.006736	0.006745	0.003361	0.006745	0.005051	0.005051	0.006745	0.006745	0.005051	0.005051	0.003361	0.003361	0.006736	0.005051	0.005051	0.005051	0.005051	0.005051	0.003361	0.005051	0.006745	0.008446	0.006745	0.005051	0.005051	0.005051	0.005051	0.006745	0.005051	0.006745	0.006745	0.005051	0.006736	0.008446	0.006745	0.006736	0.005051
OH2-7	0.005051	0.003361	0.005051	0.003361	0.005051	0.001678	0.005051	0.005051	0.001678	0.005051	0.005051	0.003361	0.005044	0.005051	0.005051	0.005051	0.003361	0.003361	0.005051	0.005051	0.003361	0.003361	0.005051	0.005051	0.005044	0.003361	0.003361	0.003361	0.003361	0.003361	0.005051	0.006745	0.005051	0.003361	0.005051	0.003361	0.003361	0.003361	0.003361	0.005051	0.003361	0.005051	0.005051	0.003361	0.005044	0.003361	0.005051	0.005044	0.003361
OH2-8	0.005051	0.003361	0.005051	0.003361	0.005051	0.005051	0.005051	0.001678	0.005051	0.005051	0.005051	0.003361	0.005044	0.001678	0.005051	0.005051	0.003361	0.003361	0.005051	0.001678	0.003361	0.003361	0.005051	0.005051	0.005044	0.003361	0.003361	0.003361	0.003361	0.003361	0.005051	0.006745	0.005051	0.006745	0.005051	0.003361	0.003361	0.003361	0.003361	0.005051	0.003361	0.005051	0.005051	0.003361	0.005044	0.006745	0.005051	0.005044	0.003361
OH2-9	0.003361	0.001678	0.003361	0.001678	0.003361	0.003361	0.003361	0.003361	0.003361	0.006745	0.003361	0.001678	0.003358	0.003361	0.003361	0.003361	0.001678	0.001678	0.003361	0.003361	0.001678	0.001678	0.003361	0.003361	0.003358	0.001678	0.001678	0.001678	0.001678	0.001678	0.003361	0.005051	0.003361	0.005051	0.003361	0.001678	0.001678	0.001678	0.001678	0.003361	0.001678	0.003361	0.003361	0.001678	0.003358	0.005051	0.003361	0.003358	0.001678
OH2-10	0.003361	0.001678	0.003361	0.001678	0.003361	0.003361	0.003361	0.003361	0.003361	0.006745	0.003361	0.001678	0.003358	0.003361	0.003361	0.003361	0.001678	0.001678	0.003361	0.003361	0.001678	0.001678	0.003361	0.003361	0.003358	0.001678	0.001678	0.001678	0.001678	0.001678	0.003361	0.005051	0.003361	0.005051	0.003361	0.001678	0.001678	0.001678	0.001678	0.003361	0.001678	0.003361	0.003361	0.001678	0.003358	0.005051	0.003361	0.001677	0.001678
OH2-11	0.003361	0.001678	0.003361	0.001678	0.003361	0	0.003361	0.003361	0	0.003361	0.003361	0.001678	0.003358	0.003361	0.003361	0.003361	0.001678	0.001678	0.003361	0.003361	0.001678	0.001678	0.003361	0.003361	0.003358	0.001678	0.001678	0.001678	0.001678	0.001678	0.003361	0.005051	0.003361	0.001678	0.003361	0.001678	0.001678	0.001678	0.001678	0.003361	0.001678	0.003361	0.003361	0.001678	0.003358	0.001678	0.003361	0.003358	0.001678
OH2-12	0.001678	0	0.001678	0	0.001678	0.001678	0.001678	0.001678	0.001678	0.005051	0.001678	0	0.001677	0.001678	0.001678	0.001678	0	0	0.001678	0.001678	0	0	0.001678	0.001678	0.001677	0	0	0	0	0	0.001678	0.003361	0.001678	0.003361	0.001678	0	0	0	0	0.001678	0	0.001678	0.001678	0	0.001677	0.003361	0.001678	0.001677	0
[truncated: 60 more columns]

## Sheet: Table S5
Table S5 Summary statistics of Illumina raw reads, obtained high quality (HQ) reads, recalls (% high quality reads), and depths (X) of each 2b-RAD library.
No.	Location	Sample	Raw reads	Raw reads (M)	HQ reads	HQ reads (M)	Recall (%)	Depth (X)
1	JR	JR_1	20388211	20.3882	18024191	18.0242	88.405	48.4685
2		JR_2	19535022	19.535	17583797	17.5838	90.0117	47.1731
3		JR_3	21825492	21.8255	18046069	18.0461	82.6834	49.4004
4		JR_4	22167479	22.1675	19357775	19.3578	87.3251	52.4926
5		JR_5	18750781	18.7508	16573834	16.5738	88.3901	46.1757
6		JR_6	10410546	10.4105	9440959	9.44096	90.6865	31.0375
7		JR_7	24075117	24.0751	21031855	21.0319	87.3593	56.581
8		JR_8	18346948	18.3469	16407408	16.4074	89.4285	53.3897
9		JR_9	11990451	11.9905	9849829	9.84983	82.1473	28.9121
10		JR_10	11023197	11.0232	9512270	9.51227	86.2932	27.9926
11		JR_11	26633668	26.6337	21819430	21.8194	81.9242	52.7301
12		JR_12	12281222	12.2812	9716732	9.71673	79.1186	28.9211
13		JR_13	39541712	39.5417	35634573	35.6346	90.1189	88.8679
14		JR_14	11350548	11.3505	9683645	9.68365	85.3143	29.019
15		JR_15	11938094	11.9381	9801331	9.80133	82.1013	28.7753
16		JR_16	21875699	21.8757	17401718	17.4017	79.5482	43.9055
17		JR_17	12473024	12.473	10086547	10.0865	80.8669	28.7789
18		JR_18	14602700	14.6027	12442247	12.4422	85.2051	35.0941
19		JR_19	17676798	17.6768	15215274	15.2153	86.0748	40.4435
20		JR_20	21792728	21.7927	20069851	20.0699	92.0943	54.5462
21		JR_21	18675070	18.6751	17194566	17.1946	92.0723	46.9627
22		JR_22	17379340	17.3793	15807487	15.8075	90.9556	46.2388
23		JR_23	15911656	15.9117	14779230	14.7792	92.883	45.7716
24		JR_24	14876476	14.8765	13860420	13.8604	93.17	46.8784
25		JR_25	16779118	16.7791	15460708	15.4607	92.1426	43.3085
26		JR_26	17852789	17.8528	16619248	16.6192	93.0905	47.9616
27		JR_27	16555056	16.5551	15268640	15.2686	92.2295	45.1104
28		JR_28	16000513	16.0005	14492455	14.4925	90.5749	42.0828
29		JR_29	11661316	11.6613	9177787	9.17779	78.7028	27.1154
30		JR_30	7700143	7.70014	6594931	6.59493	85.6469	28.4524
31	DK	DK_1	24679227	24.6792	19293629	19.2936	78.1776	73.8124
32		DK_2	26209914	26.2099	19303724	19.3037	73.6505	69.2008
33		DK_3	30100228	30.1002	23332953	23.333	77.5175	81.3314
34		DK_4	17499778	17.4998	13443558	13.4436	76.8213	52.8101
35		DK_5	25495337	25.4953	18944908	18.9449	74.3073	70.1914
36		DK_6	22335129	22.3351	17173716	17.1737	76.8911	63.9373
37		DK_7	23281319	23.2813	17677879	17.6779	75.9316	66.0014
38		DK_8	23054435	23.0544	17798380	17.7984	77.2015	69.3559
39		DK_9	21515430	21.5154	16381138	16.3811	76.1367	59.7822
40		DK_10	18893620	18.8936	14597690	14.5977	77.2625	56.8587
41		DK_11	18091110	18.0911	13654526	13.6545	75.4764	52.2011
42		DK_12	19892971	19.893	14512611	14.5126	72.9535	56.1089
43		DK_13	17349931	17.3499	12551778	12.5518	72.3448	46.3953
44		DK_14	24360804	24.3608	17565611	17.5656	72.106	53.3
45		DK_15	23167968	23.168	16951963	16.952	73.1698	57.2005
46		DK_16	22453142	22.4531	16051881	16.0519	71.4906	56.6324
47		DK_17	14855732	14.8557	10506693	10.5067	70.7248	38.3424
48		DK_18	23325642	23.3256	16104797	16.1048	69.0433	52.2346
49		DK_19	23210278	23.2103	17511953	17.512	75.4491	63.343
50		DK_20	23562881	23.5629	17090851	17.0909	72.5329	55.5537
51	HK	HK_1	21241898	21.2419	16223218	16.2232	76.3737	68.417
52		HK_2	21427351	21.4274	16004788	16.0048	74.6933	91.3855
53		HK_3	16712023	16.712	12854981	12.855	76.9206	53.8333
54		HK_4	22368682	22.3687	16669152	16.6692	74.52	47.1919
55		HK_5	22882910	22.8829	16658671	16.6587	72.7996	63.7569
56		HK_6	21402739	21.4027	16109057	16.1091	75.2663	60.7954
57		HK_7	24684066	24.6841	18955513	18.9555	76.7925	67.1777
58		HK_8	23384555	23.3846	16988104	16.9881	72.6467	43.3226
59		HK_9	18128596	18.1286	13369966	13.37	73.7507	38.5124
60		HK_10	15253149	15.2531	11634357	11.6344	76.2751	47.3968
61		HK_11	19402808	19.4028	14455807	14.4558	74.5037	38.1895
62		HK_12	20143205	20.1432	15628425	15.6284	77.5866	41.0956
63		HK_13	18133649	18.1336	12570380	12.5704	69.3207	33.6625
64		HK_14	19362884	19.3629	14510116	14.5101	74.9378	40.2062
65		HK_15	13551604	13.5516	7454679	7.45468	55.0096	24.6094
66	IR	IR_1	23293832	23.2938	17779197	17.7792	76.3258	45.5412
67		IR_2	12782341	12.7823	9596863	9.59686	75.0791	28.6081
68		IR_3	24250670	24.2507	18446902	18.4469	76.0676	47.1772
69		IR_4	12867921	12.8679	9004741	9.00474	69.9782	27.6244
70		IR_5	23545050	23.545	18407655	18.4077	78.1806	49.134
71		IR_6	25260030	25.26	17855447	17.8554	70.6866	45.1824
72		IR_7	29568886	29.5689	19071761	19.0718	64.4994	41.3732
73		IR_8	30775324	30.7753	21349656	21.3497	69.3726	51.5258
74		IR_9	29502683	29.5027	19535748	19.5357	66.2169	43.8106
75		IR_10	11034469	11.0345	8434302	8.4343	76.436	25.8938
76	IN	IN1_1	21106521	21.1065	15771636	15.7716	74.724	41.3237
77		IN1_2	26525049	26.525	19804609	19.8046	74.6638	51.0027
78		IN1_3	20249561	20.2496	15183098	15.1831	74.9799	41.797
79		IN1_4	24880075	24.8801	18477576	18.4776	74.2666	48.5431
80		IN1_5	22879868	22.8799	17598934	17.5989	76.9189	46.1271
81		IN1_6	23974213	23.9742	18012930	18.0129	75.1346	47.7149
82		IN1_7	23456839	23.4568	17747907	17.7479	75.662	48.7281
83		IN1_8	20096479	20.0965	15642732	15.6427	77.8382	42.0364
84		IN2_1	26039545	26.0395	22093948	22.0939	84.8477	58.85
85		IN2_2	21432881	21.4329	18278481	18.2785	85.2824	46.822
86		IN2_3	23360568	23.3606	19949311	19.9493	85.3974	51.4749
87	OH	OH1_1	13320550	13.3206	10562561	10.5626	79.2952	30.5041
88		OH1_2	23716232	23.7162	18778853	18.7789	79.1814	48.5838
89		OH1_3	24162028	24.162	19566949	19.5669	80.9822	48.3445
90		OH1_4	25886048	25.886	21781354	21.7814	84.1432	55.2404
91		OH1_5	13517082	13.5171	10937161	10.9372	80.9136	31.4069
92		OH1_6	14170319	14.1703	10017001	10.017	70.69	28.3782
93		OH1_7	13043123	13.0431	10066627	10.0666	77.1796	28.1409
94		OH1_8	25046920	25.0469	20186816	20.1868	80.596	51.5894
95		OH1_9	24889088	24.8891	17840169	17.8402	71.6787	43.8347
96		OH1_10	11755176	11.7552	9108720	9.10872	77.4869	26.663
97		OH1_11	13686569	13.6866	9904730	9.90473	72.3682	28.1086
98		OH1_12	14830606	14.8306	11067036	11.067	74.623	30.8618
99		OH2_1	13203341	13.2033	9660483	9.66048	73.167	28.646
100		OH2_2	14632595	14.6326	11273147	11.2731	77.0413	31.7781
101		OH2_3	27229302	27.2293	19640002	19.64	72.1282	47.1848
102		OH2_4	25797946	25.7979	17898308	17.8983	69.3788	45.1671
103		OH2_5	14106801	14.1068	10747377	10.7474	76.1858	33.4318
104		OH2_6	28509789	28.5098	22512849	22.5128	78.9653	58.0639
105		OH2_7	13096160	13.0962	10431565	10.4316	79.6536	31.7136
106		OH2_8	12575283	12.5753	9679959	9.67996	76.9761	28.1852
107		OH2_9	24295360	24.2954	17029070	17.0291	70.0919	42.1776
108		OH2_10	13528896	13.5289	10149697	10.1497	75.0224	28.3161
109		OH2_11	14278151	14.2782	12369516	12.3695	86.6325	35.8337
110		OH2_12	26681623	26.6816	23225117	23.2251	87.0454	56.4982
Average			1.98757e+07	19.8757	1.55452e+07	15.5452	78.5558	46.3243
Total			2186327702	2186.33	1709970761	1709.97

## Sheet: Table S6
Table S6 Overview of the entire set of 6,398 SNPs. The SNP ID, scaffold no., 2b-RAD tag name, aligned strand on the scaffolds, BsaXI enzyme no., position of the 2b-RAD tag on the scaffold, consensus sequence derived from the reference genome, position of SNP on the consensus sequence (SNP pos), sampling location, number of the genotyped individuals (N), and two alleles in the corresponding sampli…
No.	SNP ID	Scaffold no.	2b-RAD tag	Strand	BsaXI no.	2b-RAD tag pos	Consensus sequence	SNP pos	Location	N	Allele I	Allele II	Freq allele I	Freq allele II	Obs Het&	Obs Hom&	Exp Het*	Exp Hom*	π	FIS	Private
1	29_11	Bpl_scaf_10028	Bpl_scaf_10028-21-107976	+	21	107950–107976	ACAATGATAACAGGTCCTCCGGAAGGG	12	JR	28	A	T	0.982143	0.0178571	0.0357	0.9643	0.0351	0.9649	0.0357	0	0
	29_11	Bpl_scaf_10028	Bpl_scaf_10028-21-107976	+	21	107950–107976	ACAATGATAACAGGTCCTCCGGAAGGG	12	DK	19	A	T	0.973684	0.0263158	0.0526	0.9474	0.0512	0.9488	0.0526	0	0
	29_11	Bpl_scaf_10028	Bpl_scaf_10028-21-107976	+	21	107950–107976	ACAATGATAACAGGTCCTCCGGAAGGG	12	HK	14	A	T	0.892857	0.107143	0.2143	0.7857	0.1913	0.8087	0.1984	-0.08	0
	29_11	Bpl_scaf_10028	Bpl_scaf_10028-21-107976	+	21	107950–107976	ACAATGATAACAGGTCCTCCGGAAGGG	12	IR	10	A	-	1	0	0	1	0	1	0	0	0
	29_11	Bpl_scaf_10028	Bpl_scaf_10028-21-107976	+	21	107950–107976	ACAATGATAACAGGTCCTCCGGAAGGG	12	IN	11	A	-	1	0	0	1	0	1	0	0	0
	29_11	Bpl_scaf_10028	Bpl_scaf_10028-21-107976	+	21	107950–107976	ACAATGATAACAGGTCCTCCGGAAGGG	12	OH	24	A	T	0.9375	0.0625	0.125	0.875	0.1172	0.8828	0.1197	-0.0444	0
2	29_24	Bpl_scaf_10028	Bpl_scaf_10028-21-107976	+	21	107950–107976	ACAATGATAACAGGTCCTCCGGAAGGG	25	JR	26	G	A	0.865385	0.134615	0.1923	0.8077	0.233	0.767	0.2376	0.1905	0
	29_24	Bpl_scaf_10028	Bpl_scaf_10028-21-107976	+	21	107950–107976	ACAATGATAACAGGTCCTCCGGAAGGG	25	DK	20	G	A	0.975	0.025	0.05	0.95	0.0488	0.9513	0.05	0	0
	29_24	Bpl_scaf_10028	Bpl_scaf_10028-21-107976	+	21	107950–107976	ACAATGATAACAGGTCCTCCGGAAGGG	25	HK	13	G	-	1	0	0	1	0	1	0	0	0
	29_24	Bpl_scaf_10028	Bpl_scaf_10028-21-107976	+	21	107950–107976	ACAATGATAACAGGTCCTCCGGAAGGG	25	IR	10	G	A	0.95	0.05	0.1	0.9	0.095	0.905	0.1	0	0
	29_24	Bpl_scaf_10028	Bpl_scaf_10028-21-107976	+	21	107950–107976	ACAATGATAACAGGTCCTCCGGAAGGG	25	IN	10	G	A	0.9	0.1	0.2	0.8	0.18	0.82	0.1895	-0.0556	0
	29_24	Bpl_scaf_10028	Bpl_scaf_10028-21-107976	+	21	107950–107976	ACAATGATAACAGGTCCTCCGGAAGGG	25	OH	23	G	A	0.934783	0.0652174	0.1304	0.8696	0.1219	0.8781	0.1246	-0.0465	0
3	51_7	Bpl_scaf_10036	Bpl_scaf_10036-21-138191	+	21	138165–138191	CACTACAGGACAGTTTCTCCACTATTA	8	JR	30	G	T	0.966667	0.0333333	0.0667	0.9333	0.0644	0.9356	0.0655	-0.0172	0
	51_7	Bpl_scaf_10036	Bpl_scaf_10036-21-138191	+	21	138165–138191	CACTACAGGACAGTTTCTCCACTATTA	8	DK	17	G	T	0.411765	0.588235	0.3529	0.6471	0.4844	0.5156	0.4991	0.2929	0
	51_7	Bpl_scaf_10036	Bpl_scaf_10036-21-138191	+	21	138165–138191	CACTACAGGACAGTTTCTCCACTATTA	8	HK	11	G	T	0.636364	0.363636	0.5455	0.4545	0.4628	0.5372	0.4848	-0.125	0
	51_7	Bpl_scaf_10036	Bpl_scaf_10036-21-138191	+	21	138165–138191	CACTACAGGACAGTTTCTCCACTATTA	8	IR	10	G	T	0.65	0.35	0.3	0.7	0.455	0.545	0.4789	0.3736	0
	51_7	Bpl_scaf_10036	Bpl_scaf_10036-21-138191	+	21	138165–138191	CACTACAGGACAGTTTCTCCACTATTA	8	IN	11	G	T	0.545455	0.454545	0.5455	0.4545	0.4959	0.5041	0.5195	-0.05	0
	51_7	Bpl_scaf_10036	Bpl_scaf_10036-21-138191	+	21	138165–138191	CACTACAGGACAGTTTCTCCACTATTA	8	OH	24	G	T	0.6875	0.3125	0.375	0.625	0.4297	0.5703	0.4388	0.1455	0
4	55_8	Bpl_scaf_10036	Bpl_scaf_10036-7-36883	+	7	36857–36883	GGGCAAATTACTCTTACTCCTTAGTGC	9	JR	30	T	A	0.933333	0.0666667	0.1333	0.8667	0.1244	0.8756	0.1266	-0.0536	0
	55_8	Bpl_scaf_10036	Bpl_scaf_10036-7-36883	+	7	36857–36883	GGGCAAATTACTCTTACTCCTTAGTGC	9	DK	20	T	A	0.975	0.025	0.05	0.95	0.0488	0.9513	0.05	0	0
	55_8	Bpl_scaf_10036	Bpl_scaf_10036-7-36883	+	7	36857–36883	GGGCAAATTACTCTTACTCCTTAGTGC	9	HK	15	T	-	1	0	0	1	0	1	0	0	0
	55_8	Bpl_scaf_10036	Bpl_scaf_10036-7-36883	+	7	36857–36883	GGGCAAATTACTCTTACTCCTTAGTGC	9	IR	10	T	A	0.95	0.05	0.1	0.9	0.095	0.905	0.1	0	0
	55_8	Bpl_scaf_10036	Bpl_scaf_10036-7-36883	+	7	36857–36883	GGGCAAATTACTCTTACTCCTTAGTGC	9	IN	11	T	A	0.909091	0.0909091	0.1818	0.8182	0.1653	0.8347	0.1732	-0.05	0
	55_8	Bpl_scaf_10036	Bpl_scaf_10036-7-36883	+	7	36857–36883	GGGCAAATTACTCTTACTCCTTAGTGC	9	OH	24	T	A	0.979167	0.0208333	0.0417	0.9583	0.0408	0.9592	0.0417	0	0
5	59_20	Bpl_scaf_10047	Bpl_scaf_10047-1-1318	-	1	1292–1318	CATTTTTATACCCCCGCTCCAGCGGAG	21	JR	25	A	T	0.84	0.16	0.32	0.68	0.2688	0.7312	0.2743	-0.1667	0
	59_20	Bpl_scaf_10047	Bpl_scaf_10047-1-1318	-	1	1292–1318	CATTTTTATACCCCCGCTCCAGCGGAG	21	DK	20	A	T	0.7	0.3	0.4	0.6	0.42	0.58	0.4308	0.0714	0
	59_20	Bpl_scaf_10047	Bpl_scaf_10047-1-1318	-	1	1292–1318	CATTTTTATACCCCCGCTCCAGCGGAG	21	HK	15	A	T	0.6	0.4	0.6667	0.3333	0.48	0.52	0.4966	-0.3426	0
	59_20	Bpl_scaf_10047	Bpl_scaf_10047-1-1318	-	1	1292–1318	CATTTTTATACCCCCGCTCCAGCGGAG	21	IR	8	A	T	0.6875	0.3125	0.375	0.625	0.4297	0.5703	0.4583	0.1818	0
	59_20	Bpl_scaf_10047	Bpl_scaf_10047-1-1318	-	1	1292–1318	CATTTTTATACCCCCGCTCCAGCGGAG	21	IN	11	A	T	0.590909	0.409091	0.2727	0.7273	0.4835	0.5165	0.5065	0.4615	0
	59_20	Bpl_scaf_10047	Bpl_scaf_10047-1-1318	-	1	1292–1318	CATTTTTATACCCCCGCTCCAGCGGAG	21	OH	17	A	T	0.852941	0.147059	0.1765	0.8235	0.2509	0.7491	0.2585	0.3172	0
6	111_5	Bpl_scaf_10080	Bpl_scaf_10080-17-15568	-	17	15542–15568	TAATAATGCACTCCCCCTCCTTGCAAA	6	JR	30	A	T	0.7	0.3	0.5333	0.4667	0.42	0.58	0.4271	-0.2487	0
	111_5	Bpl_scaf_10080	Bpl_scaf_10080-17-15568	-	17	15542–15568	TAATAATGCACTCCCCCTCCTTGCAAA	6	DK	19	A	T	0.763158	0.236842	0.3684	0.6316	0.3615	0.6385	0.3713	0.0077	0
	111_5	Bpl_scaf_10080	Bpl_scaf_10080-17-15568	-	17	15542–15568	TAATAATGCACTCCCCCTCCTTGCAAA	6	HK	13	A	T	0.961538	0.0384615	0.0769	0.9231	0.074	0.926	0.0769	0	0
	111_5	Bpl_scaf_10080	Bpl_scaf_10080-17-15568	-	17	15542–15568	TAATAATGCACTCCCCCTCCTTGCAAA	6	IR	10	A	T	0.85	0.15	0.3	0.7	0.255	0.745	0.2684	-0.1176	0
	111_5	Bpl_scaf_10080	Bpl_scaf_10080-17-15568	-	17	15542–15568	TAATAATGCACTCCCCCTCCTTGCAAA	6	IN	10	A	T	0.85	0.15	0.3	0.7	0.255	0.745	0.2684	-0.1176	0
	111_5	Bpl_scaf_10080	Bpl_scaf_10080-17-15568	-	17	15542–15568	TAATAATGCACTCCCCCTCCTTGCAAA	6	OH	24	A	T	0.875	0.125	0.25	0.75	0.2188	0.7812	0.2234	-0.119	0
7	124_22	Bpl_scaf_10080	Bpl_scaf_10080-45-219099	+	45	219073–219099	ACAATTAACACATGGCCTCCTCATCTA	23	JR	30	A	G	0.966667	0.0333333	0.0667	0.9333	0.0644	0.9356	0.0655	-0.0172	0
	124_22	Bpl_scaf_10080	Bpl_scaf_10080-45-219099	+	45	219073–219099	ACAATTAACACATGGCCTCCTCATCTA	23	DK	20	A	G	0.9	0.1	0.2	0.8	0.18	0.82	0.1846	-0.0833	0
	124_22	Bpl_scaf_10080	Bpl_scaf_10080-45-219099	+	45	219073–219099	ACAATTAACACATGGCCTCCTCATCTA	23	HK	13	A	-	1	0	0	1	0	1	0	0	0
	124_22	Bpl_scaf_10080	Bpl_scaf_10080-45-219099	+	45	219073–219099	ACAATTAACACATGGCCTCCTCATCTA	23	IR	10	A	G	0.95	0.05	0.1	0.9	0.095	0.905	0.1	0	0
	124_22	Bpl_scaf_10080	Bpl_scaf_10080-45-219099	+	45	219073–219099	ACAATTAACACATGGCCTCCTCATCTA	23	IN	11	A	G	0.954545	0.0454545	0.0909	0.9091	0.0868	0.9132	0.0909	0	0
	124_22	Bpl_scaf_10080	Bpl_scaf_10080-45-219099	+	45	219073–219099	ACAATTAACACATGGCCTCCTCATCTA	23	OH	24	A	G	0.9375	0.0625	0.125	0.875	0.1172	0.8828	0.1197	-0.0444	0
8	134_12	Bpl_scaf_10094	Bpl_scaf_10094-26-182906	-	26	182880–182906	GATCTAATTACGTTTGCTCCGTGATGT	13	JR	22	T	C	0.977273	0.0227273	0.0455	0.9545	0.0444	0.9556	0.0455	0	0
	134_12	Bpl_scaf_10094	Bpl_scaf_10094-26-182906	-	26	182880–182906	GATCTAATTACGTTTGCTCCGTGATGT	13	DK	20	T	C	0.975	0.025	0.05	0.95	0.0488	0.9513	0.05	0	0
	134_12	Bpl_scaf_10094	Bpl_scaf_10094-26-182906	-	26	182880–182906	GATCTAATTACGTTTGCTCCGTGATGT	13	HK	12	T	C	0.958333	0.0416667	0.0833	0.9167	0.0799	0.9201	0.0833	0	0
	134_12	Bpl_scaf_10094	Bpl_scaf_10094-26-182906	-	26	182880–182906	GATCTAATTACGTTTGCTCCGTGATGT	13	IR	10	T	-	1	0	0	1	0	1	0	0	0
	134_12	Bpl_scaf_10094	Bpl_scaf_10094-26-182906	-	26	182880–182906	GATCTAATTACGTTTGCTCCGTGATGT	13	IN	9	T	-	1	0	0	1	0	1	0	0	0
	134_12	Bpl_scaf_10094	Bpl_scaf_10094-26-182906	-	26	182880–182906	GATCTAATTACGTTTGCTCCGTGATGT	13	OH	19	T	C	0.973684	0.0263158	0.0526	0.9474	0.0512	0.9488	0.0526	0	0
9	134_22	Bpl_scaf_10094	Bpl_scaf_10094-26-182906	-	26	182880–182906	GATCTAATTACGTTTGCTCCGTGATGT	23	JR	22	G	A	0.931818	0.0681818	0.0455	0.9545	0.1271	0.8729	0.13	0.6504	0
	134_22	Bpl_scaf_10094	Bpl_scaf_10094-26-182906	-	26	182880–182906	GATCTAATTACGTTTGCTCCGTGATGT	23	DK	20	G	-	1	0	0	1	0	1	0	0	0
	134_22	Bpl_scaf_10094	Bpl_scaf_10094-26-182906	-	26	182880–182906	GATCTAATTACGTTTGCTCCGTGATGT	23	HK	12	G	-	1	0	0	1	0	1	0	0	0
	134_22	Bpl_scaf_10094	Bpl_scaf_10094-26-182906	-	26	182880–182906	GATCTAATTACGTTTGCTCCGTGATGT	23	IR	10	G	-	1	0	0	1	0	1	0	0	0
	134_22	Bpl_scaf_10094	Bpl_scaf_10094-26-182906	-	26	182880–182906	GATCTAATTACGTTTGCTCCGTGATGT	23	IN	9	G	-	1	0	0	1	0	1	0	0	0
	134_22	Bpl_scaf_10094	Bpl_scaf_10094-26-182906	-	26	182880–182906	GATCTAATTACGTTTGCTCCGTGATGT	23	OH	19	G	A	0.947368	0.0526316	0	1	0.0997	0.9003	0.1024	1	0
10	146_0	Bpl_scaf_10095	Bpl_scaf_10095-110-664166	+	110	664140–664166	ATATACTTAACCGGATCTCCTGGGCTT	1	JR	30	A	G	0.966667	0.0333333	0.0667	0.9333	0.0644	0.9356	0.0655	-0.0172	0
	146_0	Bpl_scaf_10095	Bpl_scaf_10095-110-664166	+	110	664140–664166	ATATACTTAACCGGATCTCCTGGGCTT	1	DK	20	A	G	0.875	0.125	0.25	0.75	0.2188	0.7812	0.2244	-0.1143	0
	146_0	Bpl_scaf_10095	Bpl_scaf_10095-110-664166	+	110	664140–664166	ATATACTTAACCGGATCTCCTGGGCTT	1	HK	14	A	G	0.928571	0.0714286	0.1429	0.8571	0.1327	0.8673	0.1376	-0.0385	0
	146_0	Bpl_scaf_10095	Bpl_scaf_10095-110-664166	+	110	664140–664166	ATATACTTAACCGGATCTCCTGGGCTT	1	IR	10	A	G	0.95	0.05	0.1	0.9	0.095	0.905	0.1	0	0
	146_0	Bpl_scaf_10095	Bpl_scaf_10095-110-664166	+	110	664140–664166	ATATACTTAACCGGATCTCCTGGGCTT	1	IN	11	A	G	0.909091	0.0909091	0.1818	0.8182	0.1653	0.8347	0.1732	-0.05	0
	146_0	Bpl_scaf_10095	Bpl_scaf_10095-110-664166	+	110	664140–664166	ATATACTTAACCGGATCTCCTGGGCTT	1	OH	24	A	G	0.854167	0.145833	0.2083	0.7917	0.2491	0.7509	0.2544	0.1812	0
11	146_4	Bpl_scaf_10095	Bpl_scaf_10095-110-664166	+	110	664140–664166	ATATACTTAACCGGATCTCCTGGGCTT	5	JR	30	A	-	1	0	0	1	0	1	0	0	0
	146_4	Bpl_scaf_10095	Bpl_scaf_10095-110-664166	+	110	664140–664166	ATATACTTAACCGGATCTCCTGGGCTT	5	DK	20	A	T	0.975	0.025	0.05	0.95	0.0488	0.9513	0.05	0	0
	146_4	Bpl_scaf_10095	Bpl_scaf_10095-110-664166	+	110	664140–664166	ATATACTTAACCGGATCTCCTGGGCTT	5	HK	14	A	T	0.964286	0.0357143	0.0714	0.9286	0.0689	0.9311	0.0714	0	0
	146_4	Bpl_scaf_10095	Bpl_scaf_10095-110-664166	+	110	664140–664166	ATATACTTAACCGGATCTCCTGGGCTT	5	IR	10	A	T	0.95	0.05	0.1	0.9	0.095	0.905	0.1	0	0
	146_4	Bpl_scaf_10095	Bpl_scaf_10095-110-664166	+	110	664140–664166	ATATACTTAACCGGATCTCCTGGGCTT	5	IN	11	A	T	0.954545	0.0454545	0.0909	0.9091	0.0868	0.9132	0.0909	0	0
	146_4	Bpl_scaf_10095	Bpl_scaf_10095-110-664166	+	110	664140–664166	ATATACTTAACCGGATCTCCTGGGCTT	5	OH	24	A	T	0.9375	0.0625	0.125	0.875	0.1172	0.8828	0.1197	-0.0444	0
12	158_25	Bpl_scaf_10095	Bpl_scaf_10095-142-881847	-	142	881821–881847	AGTCCAACAACTGCAGCTCCAGCTTCT	26	JR	29	C	T	0.948276	0.0517241	0.1034	0.8966	0.0981	0.9019	0.0998	-0.0364	0
	158_25	Bpl_scaf_10095	Bpl_scaf_10095-142-881847	-	142	881821–881847	AGTCCAACAACTGCAGCTCCAGCTTCT	26	DK	20	C	T	0.925	0.075	0.15	0.85	0.1388	0.8612	0.1423	-0.0541	0
	158_25	Bpl_scaf_10095	Bpl_scaf_10095-142-881847	-	142	881821–881847	AGTCCAACAACTGCAGCTCCAGCTTCT	26	HK	14	C	T	0.928571	0.0714286	0.1429	0.8571	0.1327	0.8673	0.1376	-0.0385	0
	158_25	Bpl_scaf_10095	Bpl_scaf_10095-142-881847	-	142	881821–881847	AGTCCAACAACTGCAGCTCCAGCTTCT	26	IR	9	C	T	0.888889	0.111111	0.2222	0.7778	0.1975	0.8025	0.2092	-0.0625	0
	158_25	Bpl_scaf_10095	Bpl_scaf_10095-142-881847	-	142	881821–881847	AGTCCAACAACTGCAGCTCCAGCTTCT	26	IN	11	C	T	0.909091	0.0909091	0.1818	0.8182	0.1653	0.8347	0.1732	-0.05	0
	158_25	Bpl_scaf_10095	Bpl_scaf_10095-142-881847	-	142	881821–881847	AGTCCAACAACTGCAGCTCCAGCTTCT	26	OH	23	C	T	0.978261	0.0217391	0.0435	0.9565	0.0425	0.9575	0.0435	0	0
13	166_14	Bpl_scaf_10095	Bpl_scaf_10095-17-116237	+	17	116211–116237	ATTCATTATACCCCTGCTCCCCGGTAG	15	JR	27	T	-	1	0	0	1	0	1	0	0	0
	166_14	Bpl_scaf_10095	Bpl_scaf_10095-17-116237	+	17	116211–116237	ATTCATTATACCCCTGCTCCCCGGTAG	15	DK	20	T	C	0.95	0.05	0.1	0.9	0.095	0.905	0.0974	-0.0263	0
	166_14	Bpl_scaf_10095	Bpl_scaf_10095-17-116237	+	17	116211–116237	ATTCATTATACCCCTGCTCCCCGGTAG	15	HK	12	T	-	1	0	0	1	0	1	0	0	0
	166_14	Bpl_scaf_10095	Bpl_scaf_10095-17-116237	+	17	116211–116237	ATTCATTATACCCCTGCTCCCCGGTAG	15	IR	10	T	-	1	0	0	1	0	1	0	0	0
	166_14	Bpl_scaf_10095	Bpl_scaf_10095-17-116237	+	17	116211–116237	ATTCATTATACCCCTGCTCCCCGGTAG	15	IN	11	T	C	0.909091	0.0909091	0.1818	0.8182	0.1653	0.8347	0.1732	-0.05	0
	166_14	Bpl_scaf_10095	Bpl_scaf_10095-17-116237	+	17	116211–116237	ATTCATTATACCCCTGCTCCCCGGTAG	15	OH	20	T	C	0.95	0.05	0.1	0.9	0.095	0.905	0.0974	-0.0263	0
14	166_22	Bpl_scaf_10095	Bpl_scaf_10095-17-116237	+	17	116211–116237	ATTCATTATACCCCTGCTCCCCGGTAG	23	JR	27	G	A	0.981481	0.0185185	0.037	0.963	0.0364	0.9636	0.037	0	0
	166_22	Bpl_scaf_10095	Bpl_scaf_10095-17-116237	+	17	116211–116237	ATTCATTATACCCCTGCTCCCCGGTAG	23	DK	20	G	A	0.95	0.05	0.1	0.9	0.095	0.905	0.0974	-0.0263	0
	166_22	Bpl_scaf_10095	Bpl_scaf_10095-17-116237	+	17	116211–116237	ATTCATTATACCCCTGCTCCCCGGTAG	23	HK	12	G	A	0.916667	0.0833333	0.1667	0.8333	0.1528	0.8472	0.1594	-0.0455	0
	166_22	Bpl_scaf_10095	Bpl_scaf_10095-17-116237	+	17	116211–116237	ATTCATTATACCCCTGCTCCCCGGTAG	23	IR	10	G	A	0.9	0.1	0.2	0.8	0.18	0.82	0.1895	-0.0556	0
	166_22	Bpl_scaf_10095	Bpl_scaf_10095-17-116237	+	17	116211–116237	ATTCATTATACCCCTGCTCCCCGGTAG	23	IN	11	G	A	0.954545	0.0454545	0.0909	0.9091	0.0868	0.9132	0.0909	0	0
	166_22	Bpl_scaf_10095	Bpl_scaf_10095-17-116237	+	17	116211–116237	ATTCATTATACCCCTGCTCCCCGGTAG	23	OH	20	G	A	0.975	0.025	0.05	0.95	0.0488	0.9513	0.05	0	0
15	173_3	Bpl_scaf_10095	Bpl_scaf_10095-36-219620	+	36	219594–219620	ATTCCAGAAACGCGTCCTCCCAAATAC	4	JR	27	C	A	0.962963	0.037037	0.0741	0.9259	0.0713	0.9287	0.0727	-0.0192	0
	173_3	Bpl_scaf_10095	Bpl_scaf_10095-36-219620	+	36	219594–219620	ATTCCAGAAACGCGTCCTCCCAAATAC	4	DK	20	C	A	0.975	0.025	0.05	0.95	0.0488	0.9513	0.05	0	0
	173_3	Bpl_scaf_10095	Bpl_scaf_10095-36-219620	+	36	219594–219620	ATTCCAGAAACGCGTCCTCCCAAATAC	4	HK	15	C	-	1	0	0	1	0	1	0	0	0
	173_3	Bpl_scaf_10095	Bpl_scaf_10095-36-219620	+	36	219594–219620	ATTCCAGAAACGCGTCCTCCCAAATAC	4	IR	9	C	A	0.888889	0.111111	0.2222	0.7778	0.1975	0.8025	0.2092	-0.0625	0
	173_3	Bpl_scaf_10095	Bpl_scaf_10095-36-219620	+	36	219594–219620	ATTCCAGAAACGCGTCCTCCCAAATAC	4	IN	11	C	A	0.863636	0.136364	0.2727	0.7273	0.2355	0.7645	0.2468	-0.1053	0
	173_3	Bpl_scaf_10095	Bpl_scaf_10095-36-219620	+	36	219594–219620	ATTCCAGAAACGCGTCCTCCCAAATAC	4	OH	20	C	-	1	0	0	1	0	1	0	0	0
16	173_24	Bpl_scaf_10095	Bpl_scaf_10095-36-219620	+	36	219594–219620	ATTCCAGAAACGCGTCCTCCCAAATAC	25	JR	27	T	C	0.962963	0.037037	0.0741	0.9259	0.0713	0.9287	0.0727	-0.0192	0
	173_24	Bpl_scaf_10095	Bpl_scaf_10095-36-219620	+	36	219594–219620	ATTCCAGAAACGCGTCCTCCCAAATAC	25	DK	20	T	C	0.95	0.05	0.1	0.9	0.095	0.905	0.0974	-0.0263	0
	173_24	Bpl_scaf_10095	Bpl_scaf_10095-36-219620	+	36	219594–219620	ATTCCAGAAACGCGTCCTCCCAAATAC	25	HK	15	T	C	0.933333	0.0666667	0	1	0.1244	0.8756	0.1287	1	0
	173_24	Bpl_scaf_10095	Bpl_scaf_10095-36-219620	+	36	219594–219620	ATTCCAGAAACGCGTCCTCCCAAATAC	25	IR	9	T	C	0.944444	0.0555556	0.1111	0.8889	0.1049	0.8951	0.1111	0	0
	173_24	Bpl_scaf_10095	Bpl_scaf_10095-36-219620	+	36	219594–219620	ATTCCAGAAACGCGTCCTCCCAAATAC	25	IN	11	T	C	0.954545	0.0454545	0.0909	0.9091	0.0868	0.9132	0.0909	0	0
	173_24	Bpl_scaf_10095	Bpl_scaf_10095-36-219620	+	36	219594–219620	ATTCCAGAAACGCGTCCTCCCAAATAC	25	OH	20	T	C	0.95	0.05	0.1	0.9	0.095	0.905	0.0974	-0.0263	0
17	199_5	Bpl_scaf_10095	Bpl_scaf_10095-85-519618	+	85	519592–519618	ACCGTGTTAACAATCGCTCCTGTGGAT	6	JR	28	G	T	0.946429	0.0535714	0.1071	0.8929	0.1014	0.8986	0.1032	-0.0377	0
	199_5	Bpl_scaf_10095	Bpl_scaf_10095-85-519618	+	85	519592–519618	ACCGTGTTAACAATCGCTCCTGTGGAT	6	DK	15	G	-	1	0	0	1	0	1	0	0	0
	199_5	Bpl_scaf_10095	Bpl_scaf_10095-85-519618	+	85	519592–519618	ACCGTGTTAACAATCGCTCCTGTGGAT	6	HK	11	G	T	0.954545	0.0454545	0.0909	0.9091	0.0868	0.9132	0.0909	0	0
	199_5	Bpl_scaf_10095	Bpl_scaf_10095-85-519618	+	85	519592–519618	ACCGTGTTAACAATCGCTCCTGTGGAT	6	IR	9	G	T	0.888889	0.111111	0.2222	0.7778	0.1975	0.8025	0.2092	-0.0625	0
	199_5	Bpl_scaf_10095	Bpl_scaf_10095-85-519618	+	85	519592–519618	ACCGTGTTAACAATCGCTCCTGTGGAT	6	IN	11	G	T	0.954545	0.0454545	0.0909	0.9091	0.0868	0.9132	0.0909	0	0
	199_5	Bpl_scaf_10095	Bpl_scaf_10095-85-519618	+	85	519592–519618	ACCGTGTTAACAATCGCTCCTGTGGAT	6	OH	23	G	T	0.913043	0.0869565	0.1739	0.8261	0.1588	0.8412	0.1623	-0.0714	0
18	210_7	Bpl_scaf_10100	Bpl_scaf_10100-1-1873	+	1	1847–1873	TCACAAAGCACTCGAGCTCCTATAGCC	8	JR	30	G	A	0.533333	0.466667	0.4	0.6	0.4978	0.5022	0.5062	0.2098	0
	210_7	Bpl_scaf_10100	Bpl_scaf_10100-1-1873	+	1	1847–1873	TCACAAAGCACTCGAGCTCCTATAGCC	8	DK	20	G	A	0.55	0.45	0.3	0.7	0.495	0.505	0.5077	0.4091	0
	210_7	Bpl_scaf_10100	Bpl_scaf_10100-1-1873	+	1	1847–1873	TCACAAAGCACTCGAGCTCCTATAGCC	8	HK	14	G	A	0.392857	0.607143	0.5	0.5	0.477	0.523	0.4947	-0.0107	0
	210_7	Bpl_scaf_10100	Bpl_scaf_10100-1-1873	+	1	1847–1873	TCACAAAGCACTCGAGCTCCTATAGCC	8	IR	9	G	A	0.555556	0.444444	0.4444	0.5556	0.4938	0.5062	0.5229	0.15	0
	210_7	Bpl_scaf_10100	Bpl_scaf_10100-1-1873	+	1	1847–1873	TCACAAAGCACTCGAGCTCCTATAGCC	8	IN	11	G	A	0.409091	0.590909	0.2727	0.7273	0.4835	0.5165	0.5065	0.4615	0
	210_7	Bpl_scaf_10100	Bpl_scaf_10100-1-1873	+	1	1847–1873	TCACAAAGCACTCGAGCTCCTATAGCC	8	OH	20	G	A	0.525	0.475	0.35	0.65	0.4987	0.5012	0.5115	0.3158	0
19	218_2	Bpl_scaf_10100	Bpl_scaf_10100-25-161605	+	25	161579–161605	GCGGAAGTAACTCAAACTCCAGTATTG	3	JR	30	G	A	0.8	0.2	0.4	0.6	0.32	0.68	0.3254	-0.2292	0
	218_2	Bpl_scaf_10100	Bpl_scaf_10100-25-161605	+	25	161579–161605	GCGGAAGTAACTCAAACTCCAGTATTG	3	DK	20	G	A	0.75	0.25	0.5	0.5	0.375	0.625	0.3846	-0.3	0
	218_2	Bpl_scaf_10100	Bpl_scaf_10100-25-161605	+	25	161579–161605	GCGGAAGTAACTCAAACTCCAGTATTG	3	HK	14	G	A	0.857143	0.142857	0.2857	0.7143	0.2449	0.7551	0.254	-0.125	0
	218_2	Bpl_scaf_10100	Bpl_scaf_10100-25-161605	+	25	161579–161605	GCGGAAGTAACTCAAACTCCAGTATTG	3	IR	10	G	A	0.8	0.2	0.4	0.6	0.32	0.68	0.3368	-0.1875	0
	218_2	Bpl_scaf_10100	Bpl_scaf_10100-25-161605	+	25	161579–161605	GCGGAAGTAACTCAAACTCCAGTATTG	3	IN	11	G	A	0.909091	0.0909091	0.1818	0.8182	0.1653	0.8347	0.1732	-0.05	0
	218_2	Bpl_scaf_10100	Bpl_scaf_10100-25-161605	+	25	161579–161605	GCGGAAGTAACTCAAACTCCAGTATTG	3	OH	21	G	A	0.761905	0.238095	0.381	0.619	0.3628	0.6372	0.3717	-0.025	0
20	255_5	Bpl_scaf_1013	Bpl_scaf_1013-12-53464	+	12	53438–53464	ATTTGAGCAACAGGAACTCCATTCATA	6	JR	24	A	G	0.875	0.125	0.0833	0.9167	0.2188	0.7812	0.2234	0.627	0
	255_5	Bpl_scaf_1013	Bpl_scaf_1013-12-53464	+	12	53438–53464	ATTTGAGCAACAGGAACTCCATTCATA	6	DK	19	A	G	0.921053	0.0789474	0.0526	0.9474	0.1454	0.8546	0.1494	0.6476	0
	255_5	Bpl_scaf_1013	Bpl_scaf_1013-12-53464	+	12	53438–53464	ATTTGAGCAACAGGAACTCCATTCATA	6	HK	12	A	G	0.791667	0.208333	0.0833	0.9167	0.3299	0.6701	0.3442	0.7579	0
	255_5	Bpl_scaf_1013	Bpl_scaf_1013-12-53464	+	12	53438–53464	ATTTGAGCAACAGGAACTCCATTCATA	6	IR	8	A	G	0.875	0.125	0	1	0.2188	0.7812	0.2333	1	0
	255_5	Bpl_scaf_1013	Bpl_scaf_1013-12-53464	+	12	53438–53464	ATTTGAGCAACAGGAACTCCATTCATA	6	IN	11	A	G	0.909091	0.0909091	0.1818	0.8182	0.1653	0.8347	0.1732	-0.05	0
	255_5	Bpl_scaf_1013	Bpl_scaf_1013-12-53464	+	12	53438–53464	ATTTGAGCAACAGGAACTCCATTCATA	6	OH	17	A	G	0.882353	0.117647	0.1176	0.8824	0.2076	0.7924	0.2139	0.45	0
21	255_13	Bpl_scaf_1013	Bpl_scaf_1013-12-53464	+	12	53438–53464	ATTTGAGCAACAGGAACTCCATTCATA	14	JR	24	G	T	0.916667	0.0833333	0.0833	0.9167	0.1528	0.8472	0.156	0.4659	0
	255_13	Bpl_scaf_1013	Bpl_scaf_1013-12-53464	+	12	53438–53464	ATTTGAGCAACAGGAACTCCATTCATA	14	DK	19	G	T	0.947368	0.0526316	0.1053	0.8947	0.0997	0.9003	0.1024	-0.0278	0
	255_13	Bpl_scaf_1013	Bpl_scaf_1013-12-53464	+	12	53438–53464	ATTTGAGCAACAGGAACTCCATTCATA	14	HK	11	G	-	1	0	0	1	0	1	0	0	0
	255_13	Bpl_scaf_1013	Bpl_scaf_1013-12-53464	+	12	53438–53464	ATTTGAGCAACAGGAACTCCATTCATA	14	IR	9	G	T	0.888889	0.111111	0.2222	0.7778	0.1975	0.8025	0.2092	-0.0625	0
	255_13	Bpl_scaf_1013	Bpl_scaf_1013-12-53464	+	12	53438–53464	ATTTGAGCAACAGGAACTCCATTCATA	14	IN	11	G	T	0.863636	0.136364	0.2727	0.7273	0.2355	0.7645	0.2468	-0.1053	0
	255_13	Bpl_scaf_1013	Bpl_scaf_1013-12-53464	+	12	53438–53464	ATTTGAGCAACAGGAACTCCATTCATA	14	OH	17	G	T	0.911765	0.0882353	0.0588	0.9412	0.1609	0.8391	0.1658	0.6452	0
22	255_23	Bpl_scaf_1013	Bpl_scaf_1013-12-53464	+	12	53438–53464	ATTTGAGCAACAGGAACTCCATTCATA	24	JR	24	C	A	0.916667	0.0833333	0.0833	0.9167	0.1528	0.8472	0.156	0.4659	0
	255_23	Bpl_scaf_1013	Bpl_scaf_1013-12-53464	+	12	53438–53464	ATTTGAGCAACAGGAACTCCATTCATA	24	DK	19	C	A	0.947368	0.0526316	0.1053	0.8947	0.0997	0.9003	0.1024	-0.0278	0
	255_23	Bpl_scaf_1013	Bpl_scaf_1013-12-53464	+	12	53438–53464	ATTTGAGCAACAGGAACTCCATTCATA	24	HK	12	C	-	1	0	0	1	0	1	0	0	0
	255_23	Bpl_scaf_1013	Bpl_scaf_1013-12-53464	+	12	53438–53464	ATTTGAGCAACAGGAACTCCATTCATA	24	IR	9	C	A	0.888889	0.111111	0.2222	0.7778	0.1975	0.8025	0.2092	-0.0625	0
	255_23	Bpl_scaf_1013	Bpl_scaf_1013-12-53464	+	12	53438–53464	ATTTGAGCAACAGGAACTCCATTCATA	24	IN	11	C	A	0.863636	0.136364	0.2727	0.7273	0.2355	0.7645	0.2468	-0.1053	0
	255_23	Bpl_scaf_1013	Bpl_scaf_1013-12-53464	+	12	53438–53464	ATTTGAGCAACAGGAACTCCATTCATA	24	OH	17	C	A	0.911765	0.0882353	0.0588	0.9412	0.1609	0.8391	0.1658	0.6452	0
23	266_3	Bpl_scaf_10133	Bpl_scaf_10133-22-108753	-	22	108727–108753	GCCACAGCAACTTCTACTCCCCCAGCA	4	JR	22	A	-	1	0	0	1	0	1	0	0	0
	266_3	Bpl_scaf_10133	Bpl_scaf_10133-22-108753	-	22	108727–108753	GCCACAGCAACTTCTACTCCCCCAGCA	4	DK	20	A	T	0.975	0.025	0.05	0.95	0.0488	0.9513	0.05	0	0
	266_3	Bpl_scaf_10133	Bpl_scaf_10133-22-108753	-	22	108727–108753	GCCACAGCAACTTCTACTCCCCCAGCA	4	HK	15	A	T	0.933333	0.0666667	0.1333	0.8667	0.1244	0.8756	0.1287	-0.0357	0
	266_3	Bpl_scaf_10133	Bpl_scaf_10133-22-108753	-	22	108727–108753	GCCACAGCAACTTCTACTCCCCCAGCA	4	IR	8	A	-	1	0	0	1	0	1	0	0	0
	266_3	Bpl_scaf_10133	Bpl_scaf_10133-22-108753	-	22	108727–108753	GCCACAGCAACTTCTACTCCCCCAGCA	4	IN	11	A	T	0.954545	0.0454545	0.0909	0.9091	0.0868	0.9132	0.0909	0	0
	266_3	Bpl_scaf_10133	Bpl_scaf_10133-22-108753	-	22	108727–108753	GCCACAGCAACTTCTACTCCCCCAGCA	4	OH	18	A	-	1	0	0	1	0	1	0	0	0
24	266_4	Bpl_scaf_10133	Bpl_scaf_10133-22-108753	-	22	108727–108753	GCCACAGCAACTTCTACTCCCCCAGCA	5	JR	22	C	-	1	0	0	1	0	1	0	0	0
	266_4	Bpl_scaf_10133	Bpl_scaf_10133-22-108753	-	22	108727–108753	GCCACAGCAACTTCTACTCCCCCAGCA	5	DK	20	C	T	0.975	0.025	0.05	0.95	0.0488	0.9513	0.05	0	0
	266_4	Bpl_scaf_10133	Bpl_scaf_10133-22-108753	-	22	108727–108753	GCCACAGCAACTTCTACTCCCCCAGCA	5	HK	15	C	T	0.933333	0.0666667	0.1333	0.8667	0.1244	0.8756	0.1287	-0.0357	0
	266_4	Bpl_scaf_10133	Bpl_scaf_10133-22-108753	-	22	108727–108753	GCCACAGCAACTTCTACTCCCCCAGCA	5	IR	8	C	-	1	0	0	1	0	1	0	0	0
	266_4	Bpl_scaf_10133	Bpl_scaf_10133-22-108753	-	22	108727–108753	GCCACAGCAACTTCTACTCCCCCAGCA	5	IN	11	C	T	0.954545	0.0454545	0.0909	0.9091	0.0868	0.9132	0.0909	0	0
	266_4	Bpl_scaf_10133	Bpl_scaf_10133-22-108753	-	22	108727–108753	GCCACAGCAACTTCTACTCCCCCAGCA	5	OH	18	C	-	1	0	0	1	0	1	0	0	0
25	277_22	Bpl_scaf_10133	Bpl_scaf_10133-43-164460	-	43	164434–164460	TGATATTTGACAGGTACTCCACATCTG	23	JR	30	A	T	0.75	0.25	0.2333	0.7667	0.375	0.625	0.3814	0.3881	0
	277_22	Bpl_scaf_10133	Bpl_scaf_10133-43-164460	-	43	164434–164460	TGATATTTGACAGGTACTCCACATCTG	23	DK	20	A	T	0.75	0.25	0.3	0.7	0.375	0.625	0.3846	0.22	0
	277_22	Bpl_scaf_10133	Bpl_scaf_10133-43-164460	-	43	164434–164460	TGATATTTGACAGGTACTCCACATCTG	23	HK	15	A	T	0.766667	0.233333	0.2	0.8	0.3578	0.6422	0.3701	0.4596	0
	277_22	Bpl_scaf_10133	Bpl_scaf_10133-43-164460	-	43	164434–164460	TGATATTTGACAGGTACTCCACATCTG	23	IR	10	A	T	0.8	0.2	0.4	0.6	0.32	0.68	0.3368	-0.1875	0
	277_22	Bpl_scaf_10133	Bpl_scaf_10133-43-164460	-	43	164434–164460	TGATATTTGACAGGTACTCCACATCTG	23	IN	11	A	T	0.681818	0.318182	0.4545	0.5455	0.4339	0.5661	0.4545	0	0
	277_22	Bpl_scaf_10133	Bpl_scaf_10133-43-164460	-	43	164434–164460	TGATATTTGACAGGTACTCCACATCTG	23	OH	23	A	T	0.869565	0.130435	0.2609	0.7391	0.2268	0.7732	0.2319	-0.125	0
26	293_1	Bpl_scaf_10139	Bpl_scaf_10139-123-624439	-	123	624413–624439	TGGTATTGCACAGACTCTCCCATAAAG	2	JR	23	G	T	0.891304	0.108696	0.1304	0.8696	0.1938	0.8062	0.1981	0.3415	0
	293_1	Bpl_scaf_10139	Bpl_scaf_10139-123-624439	-	123	624413–624439	TGGTATTGCACAGACTCTCCCATAAAG	2	DK	20	G	T	0.85	0.15	0.3	0.7	0.255	0.745	0.2615	-0.1471	0
	293_1	Bpl_scaf_10139	Bpl_scaf_10139-123-624439	-	123	624413–624439	TGGTATTGCACAGACTCTCCCATAAAG	2	HK	14	G	T	0.857143	0.142857	0.1429	0.8571	0.2449	0.7551	0.254	0.4375	0
	293_1	Bpl_scaf_10139	Bpl_scaf_10139-123-624439	-	123	624413–624439	TGGTATTGCACAGACTCTCCCATAAAG	2	IR	10	G	T	0.85	0.15	0.3	0.7	0.255	0.745	0.2684	-0.1176	0
	293_1	Bpl_scaf_10139	Bpl_scaf_10139-123-624439	-	123	624413–624439	TGGTATTGCACAGACTCTCCCATAAAG	2	IN	11	G	T	0.909091	0.0909091	0.1818	0.8182	0.1653	0.8347	0.1732	-0.05	0
	293_1	Bpl_scaf_10139	Bpl_scaf_10139-123-624439	-	123	624413–624439	TGGTATTGCACAGACTCTCCCATAAAG	2	OH	19	G	T	0.842105	0.157895	0.3158	0.6842	0.2659	0.7341	0.2731	-0.1562	0
27	333_11	Bpl_scaf_10139	Bpl_scaf_10139-186-1025528	+	186	1025502–1025528	AATTATTATACCCCCACTCCACCGGAA	12	JR	26	C	A	0.961538	0.0384615	0.0769	0.9231	0.074	0.926	0.0754	-0.02	0
	333_11	Bpl_scaf_10139	Bpl_scaf_10139-186-1025528	+	186	1025502–1025528	AATTATTATACCCCCACTCCACCGGAA	12	DK	16	C	A	0.90625	0.09375	0.1875	0.8125	0.1699	0.8301	0.1754	-0.069	0
	333_11	Bpl_scaf_10139	Bpl_scaf_10139-186-1025528	+	186	1025502–1025528	AATTATTATACCCCCACTCCACCGGAA	12	HK	13	C	-	1	0	0	1	0	1	0	0	0
	333_11	Bpl_scaf_10139	Bpl_scaf_10139-186-1025528	+	186	1025502–1025528	AATTATTATACCCCCACTCCACCGGAA	12	IR	10	C	A	0.95	0.05	0.1	0.9	0.095	0.905	0.1	0	0
	333_11	Bpl_scaf_10139	Bpl_scaf_10139-186-1025528	+	186	1025502–1025528	AATTATTATACCCCCACTCCACCGGAA	12	IN	11	C	-	1	0	0	1	0	1	0	0	0
	333_11	Bpl_scaf_10139	Bpl_scaf_10139-186-1025528	+	186	1025502–1025528	AATTATTATACCCCCACTCCACCGGAA	12	OH	24	C	A	0.958333	0.0416667	0.0833	0.9167	0.0799	0.9201	0.0816	-0.0217	0
28	345_20	Bpl_scaf_10139	Bpl_scaf_10139-202-1122416	-	202	1122390–1122416	GGGGTAAACACAAGTGCTCCGCAATGT	21	JR	29	C	G	0.844828	0.155172	0.2414	0.7586	0.2622	0.7378	0.2668	0.0952	0
	345_20	Bpl_scaf_10139	Bpl_scaf_10139-202-1122416	-	202	1122390–1122416	GGGGTAAACACAAGTGCTCCGCAATGT	21	DK	20	C	-	1	0	0	1	0	1	0	0	0
	345_20	Bpl_scaf_10139	Bpl_scaf_10139-202-1122416	-	202	1122390–1122416	GGGGTAAACACAAGTGCTCCGCAATGT	21	HK	15	C	G	0.933333	0.0666667	0.1333	0.8667	0.1244	0.8756	0.1287	-0.0357	0
	345_20	Bpl_scaf_10139	Bpl_scaf_10139-202-1122416	-	202	1122390–1122416	GGGGTAAACACAAGTGCTCCGCAATGT	21	IR	10	C	G	0.9	0.1	0.2	0.8	0.18	0.82	0.1895	-0.0556	0
	345_20	Bpl_scaf_10139	Bpl_scaf_10139-202-1122416	-	202	1122390–1122416	GGGGTAAACACAAGTGCTCCGCAATGT	21	IN	11	C	G	0.954545	0.0454545	0.0909	0.9091	0.0868	0.9132	0.0909	0	0
	345_20	Bpl_scaf_10139	Bpl_scaf_10139-202-1122416	-	202	1122390–1122416	GGGGTAAACACAAGTGCTCCGCAATGT	21	OH	24	C	G	0.958333	0.0416667	0.0833	0.9167	0.0799	0.9201	0.0816	-0.0217	0
29	414_3	Bpl_scaf_10139	Bpl_scaf_10139-345-1699138	-	345	1699112–1699138	GCTAAGAATACCCCCACTCCTTGGCCA	4	JR	30	A	T	0.833333	0.166667	0.2667	0.7333	0.2778	0.7222	0.2825	0.056	0
	414_3	Bpl_scaf_10139	Bpl_scaf_10139-345-1699138	-	345	1699112–1699138	GCTAAGAATACCCCCACTCCTTGGCCA	4	DK	20	A	T	0.975	0.025	0.05	0.95	0.0488	0.9513	0.05	0	0
	414_3	Bpl_scaf_10139	Bpl_scaf_10139-345-1699138	-	345	1699112–1699138	GCTAAGAATACCCCCACTCCTTGGCCA	4	HK	14	A	T	0.964286	0.0357143	0.0714	0.9286	0.0689	0.9311	0.0714	0	0
	414_3	Bpl_scaf_10139	Bpl_scaf_10139-345-1699138	-	345	1699112–1699138	GCTAAGAATACCCCCACTCCTTGGCCA	4	IR	10	A	T	0.9	0.1	0.2	0.8	0.18	0.82	0.1895	-0.0556	0
	414_3	Bpl_scaf_10139	Bpl_scaf_10139-345-1699138	-	345	1699112–1699138	GCTAAGAATACCCCCACTCCTTGGCCA	4	IN	11	A	T	0.954545	0.0454545	0.0909	0.9091	0.0868	0.9132	0.0909	0	0
	414_3	Bpl_scaf_10139	Bpl_scaf_10139-345-1699138	-	345	1699112–1699138	GCTAAGAATACCCCCACTCCTTGGCCA	4	OH	23	A	-	1	0	0	1	0	1	0	0	0
30	418_20	Bpl_scaf_10139	Bpl_scaf_10139-350-1730106	-	350	1730080–1730106	TTTAGTTTGACAATTACTCCGCCAATA	21	JR	27	G	A	0.981481	0.0185185	0.037	0.963	0.0364	0.9636	0.037	0	0
	418_20	Bpl_scaf_10139	Bpl_scaf_10139-350-1730106	-	350	1730080–1730106	TTTAGTTTGACAATTACTCCGCCAATA	21	DK	20	G	-	1	0	0	1	0	1	0	0	0
	418_20	Bpl_scaf_10139	Bpl_scaf_10139-350-1730106	-	350	1730080–1730106	TTTAGTTTGACAATTACTCCGCCAATA	21	HK	14	G	-	1	0	0	1	0	1	0	0	0
	418_20	Bpl_scaf_10139	Bpl_scaf_10139-350-1730106	-	350	1730080–1730106	TTTAGTTTGACAATTACTCCGCCAATA	21	IR	10	G	-	1	0	0	1	0	1	0	0	0
	418_20	Bpl_scaf_10139	Bpl_scaf_10139-350-1730106	-	350	1730080–1730106	TTTAGTTTGACAATTACTCCGCCAATA	21	IN	11	G	A	0.954545	0.0454545	0.0909	0.9091	0.0868	0.9132	0.0909	0	0
	418_20	Bpl_scaf_10139	Bpl_scaf_10139-350-1730106	-	350	1730080–1730106	TTTAGTTTGACAATTACTCCGCCAATA	21	OH	22	G	A	0.931818	0.0681818	0.1364	0.8636	0.1271	0.8729	0.13	-0.0488	0
31	440_4	Bpl_scaf_10139	Bpl_scaf_10139-389-1911324	+	389	1911298–1911324	ATCACGACCACAATGCCTCCTCATAAC	5	JR	22	C	T	0.954545	0.0454545	0.0909	0.9091	0.0868	0.9132	0.0888	-0.0238	0
	440_4	Bpl_scaf_10139	Bpl_scaf_10139-389-1911324	+	389	1911298–1911324	ATCACGACCACAATGCCTCCTCATAAC	5	DK	20	C	T	0.8	0.2	0.3	0.7	0.32	0.68	0.3282	0.0859	0
	440_4	Bpl_scaf_10139	Bpl_scaf_10139-389-1911324	+	389	1911298–1911324	ATCACGACCACAATGCCTCCTCATAAC	5	HK	13	C	T	0.961538	0.0384615	0.0769	0.9231	0.074	0.926	0.0769	0	0
	440_4	Bpl_scaf_10139	Bpl_scaf_10139-389-1911324	+	389	1911298–1911324	ATCACGACCACAATGCCTCCTCATAAC	5	IR	8	C	T	0.875	0.125	0.25	0.75	0.2188	0.7812	0.2333	-0.0714	0
	440_4	Bpl_scaf_10139	Bpl_scaf_10139-389-1911324	+	389	1911298–1911324	ATCACGACCACAATGCCTCCTCATAAC	5	IN	11	C	T	0.909091	0.0909091	0.1818	0.8182	0.1653	0.8347	0.1732	-0.05	0
	440_4	Bpl_scaf_10139	Bpl_scaf_10139-389-1911324	+	389	1911298–1911324	ATCACGACCACAATGCCTCCTCATAAC	5	OH	18	C	T	0.888889	0.111111	0.2222	0.7778	0.1975	0.8025	0.2032	-0.0937	0
32	447_20	Bpl_scaf_10139	Bpl_scaf_10139-45-239576	+	45	239550–239576	GGACCTAGTACAACCTCTCCCAAAAGT	21	JR	30	C	T	0.933333	0.0666667	0.1333	0.8667	0.1244	0.8756	0.1266	-0.0536	0
	447_20	Bpl_scaf_10139	Bpl_scaf_10139-45-239576	+	45	239550–239576	GGACCTAGTACAACCTCTCCCAAAAGT	21	DK	19	C	T	0.947368	0.0526316	0.1053	0.8947	0.0997	0.9003	0.1024	-0.0278	0
	447_20	Bpl_scaf_10139	Bpl_scaf_10139-45-239576	+	45	239550–239576	GGACCTAGTACAACCTCTCCCAAAAGT	21	HK	14	C	T	0.857143	0.142857	0.1429	0.8571	0.2449	0.7551	0.254	0.4375	0
	447_20	Bpl_scaf_10139	Bpl_scaf_10139-45-239576	+	45	239550–239576	GGACCTAGTACAACCTCTCCCAAAAGT	21	IR	10	C	-	1	0	0	1	0	1	0	0	0
	447_20	Bpl_scaf_10139	Bpl_scaf_10139-45-239576	+	45	239550–239576	GGACCTAGTACAACCTCTCCCAAAAGT	21	IN	11	C	T	0.909091	0.0909091	0.1818	0.8182	0.1653	0.8347	0.1732	-0.05	0
	447_20	Bpl_scaf_10139	Bpl_scaf_10139-45-239576	+	45	239550–239576	GGACCTAGTACAACCTCTCCCAAAAGT	21	OH	23	C	T	0.913043	0.0869565	0.1739	0.8261	0.1588	0.8412	0.1623	-0.0714	0
33	451_12	Bpl_scaf_10139	Bpl_scaf_10139-50-267070	+	50	267044–267070	CAATTTTCTACTCGCACTCCTCATGCA	13	JR	30	C	G	0.933333	0.0666667	0.1333	0.8667	0.1244	0.8756	0.1266	-0.0536	0
	451_12	Bpl_scaf_10139	Bpl_scaf_10139-50-267070	+	50	267044–267070	CAATTTTCTACTCGCACTCCTCATGCA	13	DK	20	C	-	1	0	0	1	0	1	0	0	0
	451_12	Bpl_scaf_10139	Bpl_scaf_10139-50-267070	+	50	267044–267070	CAATTTTCTACTCGCACTCCTCATGCA	13	HK	15	C	G	0.966667	0.0333333	0.0667	0.9333	0.0644	0.9356	0.0667	0	0
	451_12	Bpl_scaf_10139	Bpl_scaf_10139-50-267070	+	50	267044–267070	CAATTTTCTACTCGCACTCCTCATGCA	13	IR	10	C	G	0.95	0.05	0.1	0.9	0.095	0.905	0.1	0	0
	451_12	Bpl_scaf_10139	Bpl_scaf_10139-50-267070	+	50	267044–267070	CAATTTTCTACTCGCACTCCTCATGCA	13	IN	11	C	G	0.954545	0.0454545	0.0909	0.9091	0.0868	0.9132	0.0909	0	0
	451_12	Bpl_scaf_10139	Bpl_scaf_10139-50-267070	+	50	267044–267070	CAATTTTCTACTCGCACTCCTCATGCA	13	OH	23	C	G	0.956522	0.0434783	0.087	0.913	0.0832	0.9168	0.085	-0.0227	0
34	463_7	Bpl_scaf_10139	Bpl_scaf_10139-71-357918	+	71	357892–357918	TGGTCACCAACGACCTCTCCAATAAAA	8	JR	30	C	T	0.883333	0.116667	0.2333	0.7667	0.2061	0.7939	0.2096	-0.1132	0
	463_7	Bpl_scaf_10139	Bpl_scaf_10139-71-357918	+	71	357892–357918	TGGTCACCAACGACCTCTCCAATAAAA	8	DK	20	C	T	0.75	0.25	0.4	0.6	0.375	0.625	0.3846	-0.04	0
	463_7	Bpl_scaf_10139	Bpl_scaf_10139-71-357918	+	71	357892–357918	TGGTCACCAACGACCTCTCCAATAAAA	8	HK	15	C	T	0.8	0.2	0.2667	0.7333	0.32	0.68	0.331	0.1944	0
	463_7	Bpl_scaf_10139	Bpl_scaf_10139-71-357918	+	71	357892–357918	TGGTCACCAACGACCTCTCCAATAAAA	8	IR	10	C	T	0.75	0.25	0.5	0.5	0.375	0.625	0.3947	-0.2667	0
	463_7	Bpl_scaf_10139	Bpl_scaf_10139-71-357918	+	71	357892–357918	TGGTCACCAACGACCTCTCCAATAAAA	8	IN	11	C	T	0.772727	0.227273	0.2727	0.7273	0.3512	0.6488	0.368	0.2588	0
	463_7	Bpl_scaf_10139	Bpl_scaf_10139-71-357918	+	71	357892–357918	TGGTCACCAACGACCTCTCCAATAAAA	8	OH	24	C	T	0.791667	0.208333	0.3333	0.6667	0.3299	0.6701	0.3369	0.0105	0
35	470_2	Bpl_scaf_10139	Bpl_scaf_10139-81-389425	+	81	389399–389425	ATGGACAAAACTGACTCTCCATCAATG	3	JR	30	G	A	0.966667	0.0333333	0.0667	0.9333	0.0644	0.9356	0.0655	-0.0172	0
	470_2	Bpl_scaf_10139	Bpl_scaf_10139-81-389425	+	81	389399–389425	ATGGACAAAACTGACTCTCCATCAATG	3	DK	20	G	A	0.975	0.025	0.05	0.95	0.0488	0.9513	0.05	0	0
	470_2	Bpl_scaf_10139	Bpl_scaf_10139-81-389425	+	81	389399–389425	ATGGACAAAACTGACTCTCCATCAATG	3	HK	14	G	A	0.964286	0.0357143	0.0714	0.9286	0.0689	0.9311	0.0714	0	0
	470_2	Bpl_scaf_10139	Bpl_scaf_10139-81-389425	+	81	389399–389425	ATGGACAAAACTGACTCTCCATCAATG	3	IR	10	G	A	0.95	0.05	0.1	0.9	0.095	0.905	0.1	0	0
	470_2	Bpl_scaf_10139	Bpl_scaf_10139-81-389425	+	81	389399–389425	ATGGACAAAACTGACTCTCCATCAATG	3	IN	11	G	-	1	0	0	1	0	1	0	0	0
	470_2	Bpl_scaf_10139	Bpl_scaf_10139-81-389425	+	81	389399–389425	ATGGACAAAACTGACTCTCCATCAATG	3	OH	23	G	A	0.913043	0.0869565	0.1739	0.8261	0.1588	0.8412	0.1623	-0.0714	0
36	607_8	Bpl_scaf_10276	Bpl_scaf_10276-37-227226	+	37	227200–227226	TCATCCTCGACTTCAACTCCTGTATCT	9	JR	27	G	C	0.944444	0.0555556	0.037	0.963	0.1049	0.8951	0.1069	0.6536	0
	607_8	Bpl_scaf_10276	Bpl_scaf_10276-37-227226	+	37	227200–227226	TCATCCTCGACTTCAACTCCTGTATCT	9	DK	20	G	C	0.925	0.075	0.15	0.85	0.1388	0.8612	0.1423	-0.0541	0
	607_8	Bpl_scaf_10276	Bpl_scaf_10276-37-227226	+	37	227200–227226	TCATCCTCGACTTCAACTCCTGTATCT	9	HK	15	G	-	1	0	0	1	0	1	0	0	0
	607_8	Bpl_scaf_10276	Bpl_scaf_10276-37-227226	+	37	227200–227226	TCATCCTCGACTTCAACTCCTGTATCT	9	IR	9	G	-	1	0	0	1	0	1	0	0	0
	607_8	Bpl_scaf_10276	Bpl_scaf_10276-37-227226	+	37	227200–227226	TCATCCTCGACTTCAACTCCTGTATCT	9	IN	11	G	-	1	0	0	1	0	1	0	0	0
	607_8	Bpl_scaf_10276	Bpl_scaf_10276-37-227226	+	37	227200–227226	TCATCCTCGACTTCAACTCCTGTATCT	9	OH	22	G	-	1	0	0	1	0	1	0	0	0
37	607_26	Bpl_scaf_10276	Bpl_scaf_10276-37-227226	+	37	227200–227226	TCATCCTCGACTTCAACTCCTGTATCT	27	JR	28	T	-	1	0	0	1	0	1	0	0	0
	607_26	Bpl_scaf_10276	Bpl_scaf_10276-37-227226	+	37	227200–227226	TCATCCTCGACTTCAACTCCTGTATCT	27	DK	19	T	-	1	0	0	1	0	1	0	0	0
	607_26	Bpl_scaf_10276	Bpl_scaf_10276-37-227226	+	37	227200–227226	TCATCCTCGACTTCAACTCCTGTATCT	27	HK	15	T	-	1	0	0	1	0	1	0	0	0
	607_26	Bpl_scaf_10276	Bpl_scaf_10276-37-227226	+	37	227200–227226	TCATCCTCGACTTCAACTCCTGTATCT	27	IR	9	T	C	0.944444	0.0555556	0.1111	0.8889	0.1049	0.8951	0.1111	0	0
	607_26	Bpl_scaf_10276	Bpl_scaf_10276-37-227226	+	37	227200–227226	TCATCCTCGACTTCAACTCCTGTATCT	27	IN	11	T	C	0.909091	0.0909091	0.1818	0.8182	0.1653	0.8347	0.1732	-0.05	0
	607_26	Bpl_scaf_10276	Bpl_scaf_10276-37-227226	+	37	227200–227226	TCATCCTCGACTTCAACTCCTGTATCT	27	OH	22	T	C	0.931818	0.0681818	0.1364	0.8636	0.1271	0.8729	0.13	-0.0488	0
38	651_12	Bpl_scaf_10277	Bpl_scaf_10277-170-891531	+	170	891505–891531	TATACGGTTACATGCCCTCCTACAATC	13	JR	25	C	T	0.84	0.16	0.24	0.76	0.2688	0.7312	0.2743	0.125	0
	651_12	Bpl_scaf_10277	Bpl_scaf_10277-170-891531	+	170	891505–891531	TATACGGTTACATGCCCTCCTACAATC	13	DK	17	C	T	0.823529	0.176471	0.1176	0.8824	0.2907	0.7093	0.2995	0.6071	0
	651_12	Bpl_scaf_10277	Bpl_scaf_10277-170-891531	+	170	891505–891531	TATACGGTTACATGCCCTCCTACAATC	13	HK	14	C	T	0.785714	0.214286	0.2857	0.7143	0.3367	0.6633	0.3492	0.1818	0
	651_12	Bpl_scaf_10277	Bpl_scaf_10277-170-891531	+	170	891505–891531	TATACGGTTACATGCCCTCCTACAATC	13	IR	8	C	T	0.8125	0.1875	0.375	0.625	0.3047	0.6953	0.325	-0.1538	0
	651_12	Bpl_scaf_10277	Bpl_scaf_10277-170-891531	+	170	891505–891531	TATACGGTTACATGCCCTCCTACAATC	13	IN	10	C	T	0.6	0.4	0.4	0.6	0.48	0.52	0.5053	0.2083	0
	651_12	Bpl_scaf_10277	Bpl_scaf_10277-170-891531	+	170	891505–891531	TATACGGTTACATGCCCTCCTACAATC	13	OH	21	C	T	0.595238	0.404762	0.2381	0.7619	0.4819	0.5181	0.4936	0.5176	0
39	651_13	Bpl_scaf_10277	Bpl_scaf_10277-170-891531	+	170	891505–891531	TATACGGTTACATGCCCTCCTACAATC	14	JR	25	G	A	0.96	0.04	0.08	0.92	0.0768	0.9232	0.0784	-0.0208	0
	651_13	Bpl_scaf_10277	Bpl_scaf_10277-170-891531	+	170	891505–891531	TATACGGTTACATGCCCTCCTACAATC	14	DK	17	G	A	0.911765	0.0882353	0.0588	0.9412	0.1609	0.8391	0.1658	0.6452	0
	651_13	Bpl_scaf_10277	Bpl_scaf_10277-170-891531	+	170	891505–891531	TATACGGTTACATGCCCTCCTACAATC	14	HK	14	G	A	0.892857	0.107143	0.0714	0.9286	0.1913	0.8087	0.1984	0.64	0
	651_13	Bpl_scaf_10277	Bpl_scaf_10277-170-891531	+	170	891505–891531	TATACGGTTACATGCCCTCCTACAATC	14	IR	8	G	-	1	0	0	1	0	1	0	0	0
	651_13	Bpl_scaf_10277	Bpl_scaf_10277-170-891531	+	170	891505–891531	TATACGGTTACATGCCCTCCTACAATC	14	IN	10	G	A	0.9	0.1	0	1	0.18	0.82	0.1895	1	0
	651_13	Bpl_scaf_10277	Bpl_scaf_10277-170-891531	+	170	891505–891531	TATACGGTTACATGCCCTCCTACAATC	14	OH	21	G	-	1	0	0	1	0	1	0	0	0
40	669_1	Bpl_scaf_10277	Bpl_scaf_10277-197-1005277	-	197	1005251–1005277	GCAAGACCTACTCGCTCTCCAAACTCA	2	JR	30	C	A	0.95	0.05	0.1	0.9	0.095	0.905	0.0966	-0.0351	0
	669_1	Bpl_scaf_10277	Bpl_scaf_10277-197-1005277	-	197	1005251–1005277	GCAAGACCTACTCGCTCTCCAAACTCA	2	DK	20	C	A	0.925	0.075	0.05	0.95	0.1388	0.8612	0.1423	0.6486	0
	669_1	Bpl_scaf_10277	Bpl_scaf_10277-197-1005277	-	197	1005251–1005277	GCAAGACCTACTCGCTCTCCAAACTCA	2	HK	13	C	A	0.846154	0.153846	0.3077	0.6923	0.2604	0.7396	0.2708	-0.1364	0
	669_1	Bpl_scaf_10277	Bpl_scaf_10277-197-1005277	-	197	1005251–1005277	GCAAGACCTACTCGCTCTCCAAACTCA	2	IR	10	C	A	0.9	0.1	0.2	0.8	0.18	0.82	0.1895	-0.0556	0
	669_1	Bpl_scaf_10277	Bpl_scaf_10277-197-1005277	-	197	1005251–1005277	GCAAGACCTACTCGCTCTCCAAACTCA	2	IN	11	C	A	0.954545	0.0454545	0.0909	0.9091	0.0868	0.9132	0.0909	0	0
	669_1	Bpl_scaf_10277	Bpl_scaf_10277-197-1005277	-	197	1005251–1005277	GCAAGACCTACTCGCTCTCCAAACTCA	2	OH	24	C	A	0.979167	0.0208333	0.0417	0.9583	0.0408	0.9592	0.0417	0	0
41	676_12	Bpl_scaf_10277	Bpl_scaf_10277-206-1033492	+	206	1033466–1033492	GCTAGACTCACACGCTCTCCAGACTCG	13	JR	27	C	T	0.962963	0.037037	0.0741	0.9259	0.0713	0.9287	0.0727	-0.0192	0
	676_12	Bpl_scaf_10277	Bpl_scaf_10277-206-1033492	+	206	1033466–1033492	GCTAGACTCACACGCTCTCCAGACTCG	13	DK	19	C	T	0.947368	0.0526316	0.1053	0.8947	0.0997	0.9003	0.1024	-0.0278	0
	676_12	Bpl_scaf_10277	Bpl_scaf_10277-206-1033492	+	206	1033466–1033492	GCTAGACTCACACGCTCTCCAGACTCG	13	HK	14	C	T	0.928571	0.0714286	0.1429	0.8571	0.1327	0.8673	0.1376	-0.0385	0
	676_12	Bpl_scaf_10277	Bpl_scaf_10277-206-1033492	+	206	1033466–1033492	GCTAGACTCACACGCTCTCCAGACTCG	13	IR	8	C	-	1	0	0	1	0	1	0	0	0
	676_12	Bpl_scaf_10277	Bpl_scaf_10277-206-1033492	+	206	1033466–1033492	GCTAGACTCACACGCTCTCCAGACTCG	13	IN	10	C	T	0.85	0.15	0.3	0.7	0.255	0.745	0.2684	-0.1176	0
	676_12	Bpl_scaf_10277	Bpl_scaf_10277-206-1033492	+	206	1033466–1033492	GCTAGACTCACACGCTCTCCAGACTCG	13	OH	19	C	T	0.921053	0.0789474	0.1579	0.8421	0.1454	0.8546	0.1494	-0.0571	0
42	678_20	Bpl_scaf_10277	Bpl_scaf_10277-209-1037448	-	209	1037422–1037448	GGATTATACACAACCTCTCCGGTAGTA	21	JR	30	G	T	0.95	0.05	0.1	0.9	0.095	0.905	0.0966	-0.0351	0
	678_20	Bpl_scaf_10277	Bpl_scaf_10277-209-1037448	-	209	1037422–1037448	GGATTATACACAACCTCTCCGGTAGTA	21	DK	20	G	-	1	0	0	1	0	1	0	0	0
	678_20	Bpl_scaf_10277	Bpl_scaf_10277-209-1037448	-	209	1037422–1037448	GGATTATACACAACCTCTCCGGTAGTA	21	HK	11	G	-	1	0	0	1	0	1	0	0	0
	678_20	Bpl_scaf_10277	Bpl_scaf_10277-209-1037448	-	209	1037422–1037448	GGATTATACACAACCTCTCCGGTAGTA	21	IR	10	G	-	1	0	0	1	0	1	0	0	0
	678_20	Bpl_scaf_10277	Bpl_scaf_10277-209-1037448	-	209	1037422–1037448	GGATTATACACAACCTCTCCGGTAGTA	21	IN	11	G	-	1	0	0	1	0	1	0	0	0
	678_20	Bpl_scaf_10277	Bpl_scaf_10277-209-1037448	-	209	1037422–1037448	GGATTATACACAACCTCTCCGGTAGTA	21	OH	24	G	T	0.895833	0.104167	0.2083	0.7917	0.1866	0.8134	0.1906	-0.093	0
43	701_20	Bpl_scaf_10277	Bpl_scaf_10277-260-1191254	+	260	1191228–1191254	ATAAGAAAGACTCCACCTCCTCCACCA	21	JR	30	T	C	0.95	0.05	0.1	0.9	0.095	0.905	0.0966	-0.0351	0
	701_20	Bpl_scaf_10277	Bpl_scaf_10277-260-1191254	+	260	1191228–1191254	ATAAGAAAGACTCCACCTCCTCCACCA	21	DK	20	T	C	0.925	0.075	0.15	0.85	0.1388	0.8612	0.1423	-0.0541	0
	701_20	Bpl_scaf_10277	Bpl_scaf_10277-260-1191254	+	260	1191228–1191254	ATAAGAAAGACTCCACCTCCTCCACCA	21	HK	13	T	C	0.884615	0.115385	0.2308	0.7692	0.2041	0.7959	0.2123	-0.087	0
	701_20	Bpl_scaf_10277	Bpl_scaf_10277-260-1191254	+	260	1191228–1191254	ATAAGAAAGACTCCACCTCCTCCACCA	21	IR	10	T	C	0.95	0.05	0.1	0.9	0.095	0.905	0.1	0	0
	701_20	Bpl_scaf_10277	Bpl_scaf_10277-260-1191254	+	260	1191228–1191254	ATAAGAAAGACTCCACCTCCTCCACCA	21	IN	11	T	C	0.954545	0.0454545	0.0909	0.9091	0.0868	0.9132	0.0909	0	0
	701_20	Bpl_scaf_10277	Bpl_scaf_10277-260-1191254	+	260	1191228–1191254	ATAAGAAAGACTCCACCTCCTCCACCA	21	OH	24	T	C	0.9375	0.0625	0.125	0.875	0.1172	0.8828	0.1197	-0.0444	0
44	704_0	Bpl_scaf_10277	Bpl_scaf_10277-267-1237045	-	267	1237019–1237045	AGGCCTTGTACAACATCTCCATTTTCA	1	JR	27	A	C	0.888889	0.111111	0.0741	0.9259	0.1975	0.8025	0.2013	0.6319	0
	704_0	Bpl_scaf_10277	Bpl_scaf_10277-267-1237045	-	267	1237019–1237045	AGGCCTTGTACAACATCTCCATTTTCA	1	DK	20	A	C	0.95	0.05	0.1	0.9	0.095	0.905	0.0974	-0.0263	0
	704_0	Bpl_scaf_10277	Bpl_scaf_10277-267-1237045	-	267	1237019–1237045	AGGCCTTGTACAACATCTCCATTTTCA	1	HK	13	A	C	0.961538	0.0384615	0.0769	0.9231	0.074	0.926	0.0769	0	0
	704_0	Bpl_scaf_10277	Bpl_scaf_10277-267-1237045	-	267	1237019–1237045	AGGCCTTGTACAACATCTCCATTTTCA	1	IR	10	A	C	0.85	0.15	0.1	0.9	0.255	0.745	0.2684	0.6275	0
	704_0	Bpl_scaf_10277	Bpl_scaf_10277-267-1237045	-	267	1237019–1237045	AGGCCTTGTACAACATCTCCATTTTCA	1	IN	11	A	C	0.954545	0.0454545	0.0909	0.9091	0.0868	0.9132	0.0909	0	0
	704_0	Bpl_scaf_10277	Bpl_scaf_10277-267-1237045	-	267	1237019–1237045	AGGCCTTGTACAACATCTCCATTTTCA	1	OH	23	A	C	0.934783	0.0652174	0.1304	0.8696	0.1219	0.8781	0.1246	-0.0465	0
45	704_1	Bpl_scaf_10277	Bpl_scaf_10277-267-1237045	-	267	1237019–1237045	AGGCCTTGTACAACATCTCCATTTTCA	2	JR	27	G	A	0.888889	0.111111	0.0741	0.9259	0.1975	0.8025	0.2013	0.6319	0
	704_1	Bpl_scaf_10277	Bpl_scaf_10277-267-1237045	-	267	1237019–1237045	AGGCCTTGTACAACATCTCCATTTTCA	2	DK	20	G	A	0.95	0.05	0.1	0.9	0.095	0.905	0.0974	-0.0263	0
	704_1	Bpl_scaf_10277	Bpl_scaf_10277-267-1237045	-	267	1237019–1237045	AGGCCTTGTACAACATCTCCATTTTCA	2	HK	13	G	A	0.961538	0.0384615	0.0769	0.9231	0.074	0.926	0.0769	0	0
	704_1	Bpl_scaf_10277	Bpl_scaf_10277-267-1237045	-	267	1237019–1237045	AGGCCTTGTACAACATCTCCATTTTCA	2	IR	10	G	A	0.85	0.15	0.1	0.9	0.255	0.745	0.2684	0.6275	0
	704_1	Bpl_scaf_10277	Bpl_scaf_10277-267-1237045	-	267	1237019–1237045	AGGCCTTGTACAACATCTCCATTTTCA	2	IN	11	G	A	0.954545	0.0454545	0.0909	0.9091	0.0868	0.9132	0.0909	0	0
	704_1	Bpl_scaf_10277	Bpl_scaf_10277-267-1237045	-	267	1237019–1237045	AGGCCTTGTACAACATCTCCATTTTCA	2	OH	23	G	A	0.934783	0.0652174	0.1304	0.8696	0.1219	0.8781	0.1246	-0.0465	0
46	735_24	Bpl_scaf_10277	Bpl_scaf_10277-314-1544137	+	314	1544111–1544137	TTGCGCTTGACTGATACTCCAATTACA	25	JR	30	A	G	0.95	0.05	0.1	0.9	0.095	0.905	0.0966	-0.0351	0
	735_24	Bpl_scaf_10277	Bpl_scaf_10277-314-1544137	+	314	1544111–1544137	TTGCGCTTGACTGATACTCCAATTACA	25	DK	20	A	G	0.875	0.125	0.05	0.95	0.2188	0.7812	0.2244	0.7771	0
	735_24	Bpl_scaf_10277	Bpl_scaf_10277-314-1544137	+	314	1544111–1544137	TTGCGCTTGACTGATACTCCAATTACA	25	HK	12	A	G	0.958333	0.0416667	0.0833	0.9167	0.0799	0.9201	0.0833	0	0
	735_24	Bpl_scaf_10277	Bpl_scaf_10277-314-1544137	+	314	1544111–1544137	TTGCGCTTGACTGATACTCCAATTACA	25	IR	10	A	G	0.95	0.05	0.1	0.9	0.095	0.905	0.1	0	0
	735_24	Bpl_scaf_10277	Bpl_scaf_10277-314-1544137	+	314	1544111–1544137	TTGCGCTTGACTGATACTCCAATTACA	25	IN	11	A	G	0.954545	0.0454545	0.0909	0.9091	0.0868	0.9132	0.0909	0	0
	735_24	Bpl_scaf_10277	Bpl_scaf_10277-314-1544137	+	314	1544111–1544137	TTGCGCTTGACTGATACTCCAATTACA	25	OH	24	A	G	0.958333	0.0416667	0.0833	0.9167	0.0799	0.9201	0.0816	-0.0217	0
47	737_3	Bpl_scaf_10277	Bpl_scaf_10277-316-1545103	-	316	1545077–1545103	GAGTGAGGAACAGGAACTCCACTAGCC	4	JR	29	T	A	0.982759	0.0172414	0.0345	0.9655	0.0339	0.9661	0.0345	0	0
	737_3	Bpl_scaf_10277	Bpl_scaf_10277-316-1545103	-	316	1545077–1545103	GAGTGAGGAACAGGAACTCCACTAGCC	4	DK	20	T	-	1	0	0	1	0	1	0	0	0
	737_3	Bpl_scaf_10277	Bpl_scaf_10277-316-1545103	-	316	1545077–1545103	GAGTGAGGAACAGGAACTCCACTAGCC	4	HK	15	T	A	0.9	0.1	0.2	0.8	0.18	0.82	0.1862	-0.0741	0
	737_3	Bpl_scaf_10277	Bpl_scaf_10277-316-1545103	-	316	1545077–1545103	GAGTGAGGAACAGGAACTCCACTAGCC	4	IR	10	T	A	0.95	0.05	0.1	0.9	0.095	0.905	0.1	0	0
	737_3	Bpl_scaf_10277	Bpl_scaf_10277-316-1545103	-	316	1545077–1545103	GAGTGAGGAACAGGAACTCCACTAGCC	4	IN	11	T	-	1	0	0	1	0	1	0	0	0
	737_3	Bpl_scaf_10277	Bpl_scaf_10277-316-1545103	-	316	1545077–1545103	GAGTGAGGAACAGGAACTCCACTAGCC	4	OH	24	T	-	1	0	0	1	0	1	0	0	0
48	737_7	Bpl_scaf_10277	Bpl_scaf_10277-316-1545103	-	316	1545077–1545103	GAGTGAGGAACAGGAACTCCACTAGCC	8	JR	29	G	T	0.948276	0.0517241	0.1034	0.8966	0.0981	0.9019	0.0998	-0.0364	0
	737_7	Bpl_scaf_10277	Bpl_scaf_10277-316-1545103	-	316	1545077–1545103	GAGTGAGGAACAGGAACTCCACTAGCC	8	DK	20	G	T	0.975	0.025	0.05	0.95	0.0488	0.9513	0.05	0	0
	737_7	Bpl_scaf_10277	Bpl_scaf_10277-316-1545103	-	316	1545077–1545103	GAGTGAGGAACAGGAACTCCACTAGCC	8	HK	15	G	T	0.9	0.1	0.0667	0.9333	0.18	0.82	0.1862	0.642	0
	737_7	Bpl_scaf_10277	Bpl_scaf_10277-316-1545103	-	316	1545077–1545103	GAGTGAGGAACAGGAACTCCACTAGCC	8	IR	10	G	-	1	0	0	1	0	1	0	0	0
	737_7	Bpl_scaf_10277	Bpl_scaf_10277-316-1545103	-	316	1545077–1545103	GAGTGAGGAACAGGAACTCCACTAGCC	8	IN	11	G	T	0.954545	0.0454545	0.0909	0.9091	0.0868	0.9132	0.0909	0	0
	737_7	Bpl_scaf_10277	Bpl_scaf_10277-316-1545103	-	316	1545077–1545103	GAGTGAGGAACAGGAACTCCACTAGCC	8	OH	24	G	-	1	0	0	1	0	1	0	0	0
49	745_25	Bpl_scaf_10277	Bpl_scaf_10277-331-1615972	-	331	1615946–1615972	TACTTGATAACTGGATCTCCTACAGCC	26	JR	28	C	G	0.982143	0.0178571	0.0357	0.9643	0.0351	0.9649	0.0357	0	0
	745_25	Bpl_scaf_10277	Bpl_scaf_10277-331-1615972	-	331	1615946–1615972	TACTTGATAACTGGATCTCCTACAGCC	26	DK	20	C	G	0.975	0.025	0.05	0.95	0.0488	0.9513	0.05	0	0
	745_25	Bpl_scaf_10277	Bpl_scaf_10277-331-1615972	-	331	1615946–1615972	TACTTGATAACTGGATCTCCTACAGCC	26	HK	11	C	-	1	0	0	1	0	1	0	0	0
	745_25	Bpl_scaf_10277	Bpl_scaf_10277-331-1615972	-	331	1615946–1615972	TACTTGATAACTGGATCTCCTACAGCC	26	IR	9	C	G	0.833333	0.166667	0.1111	0.8889	0.2778	0.7222	0.2941	0.6222	0
	745_25	Bpl_scaf_10277	Bpl_scaf_10277-331-1615972	-	331	1615946–1615972	TACTTGATAACTGGATCTCCTACAGCC	26	IN	10	C	G	0.9	0.1	0	1	0.18	0.82	0.1895	1	0
	745_25	Bpl_scaf_10277	Bpl_scaf_10277-331-1615972	-	331	1615946–1615972	TACTTGATAACTGGATCTCCTACAGCC	26	OH	24	C	G	0.979167	0.0208333	0.0417	0.9583	0.0408	0.9592	0.0417	0	0
50	784_6	Bpl_scaf_10277	Bpl_scaf_10277-40-264632	+	40	264606–264632	ATCTCACCAACCTCTCCTCCAGCTTAC	7	JR	30	C	T	0.966667	0.0333333	0.0667	0.9333	0.0644	0.9356	0.0655	-0.0172	0
	784_6	Bpl_scaf_10277	Bpl_scaf_10277-40-264632	+	40	264606–264632	ATCTCACCAACCTCTCCTCCAGCTTAC	7	DK	20	C	T	0.975	0.025	0.05	0.95	0.0488	0.9513	0.05	0	0
	784_6	Bpl_scaf_10277	Bpl_scaf_10277-40-264632	+	40	264606–264632	ATCTCACCAACCTCTCCTCCAGCTTAC	7	HK	14	C	T	0.928571	0.0714286	0.1429	0.8571	0.1327	0.8673	0.1376	-0.0385	0
	784_6	Bpl_scaf_10277	Bpl_scaf_10277-40-264632	+	40	264606–264632	ATCTCACCAACCTCTCCTCCAGCTTAC	7	IR	10	C	T	0.95	0.05	0.1	0.9	0.095	0.905	0.1	0	0
	784_6	Bpl_scaf_10277	Bpl_scaf_10277-40-264632	+	40	264606–264632	ATCTCACCAACCTCTCCTCCAGCTTAC	7	IN	11	C	-	1	0	0	1	0	1	0	0	0
	784_6	Bpl_scaf_10277	Bpl_scaf_10277-40-264632	+	40	264606–264632	ATCTCACCAACCTCTCCTCCAGCTTAC	7	OH	24	C	T	0.958333	0.0416667	0.0833	0.9167	0.0799	0.9201	0.0816	-0.0217	0
51	788_3	Bpl_scaf_10277	Bpl_scaf_10277-406-2084119	+	406	2084093–2084119	TTTGATCCGACCGGGGCTCCAACCCAT	4	JR	30	G	A	0.983333	0.0166667	0.0333	0.9667	0.0328	0.9672	0.0333	0	0
	788_3	Bpl_scaf_10277	Bpl_scaf_10277-406-2084119	+	406	2084093–2084119	TTTGATCCGACCGGGGCTCCAACCCAT	4	DK	20	G	A	0.925	0.075	0.15	0.85	0.1388	0.8612	0.1423	-0.0541	0
	788_3	Bpl_scaf_10277	Bpl_scaf_10277-406-2084119	+	406	2084093–2084119	TTTGATCCGACCGGGGCTCCAACCCAT	4	HK	15	G	A	0.966667	0.0333333	0.0667	0.9333	0.0644	0.9356	0.0667	0	0
	788_3	Bpl_scaf_10277	Bpl_scaf_10277-406-2084119	+	406	2084093–2084119	TTTGATCCGACCGGGGCTCCAACCCAT	4	IR	10	G	-	1	0	0	1	0	1	0	0	0
	788_3	Bpl_scaf_10277	Bpl_scaf_10277-406-2084119	+	406	2084093–2084119	TTTGATCCGACCGGGGCTCCAACCCAT	4	IN	10	G	-	1	0	0	1	0	1	0	0	0
	788_3	Bpl_scaf_10277	Bpl_scaf_10277-406-2084119	+	406	2084093–2084119	TTTGATCCGACCGGGGCTCCAACCCAT	4	OH	24	G	A	0.979167	0.0208333	0.0417	0.9583	0.0408	0.9592	0.0417	0	0
52	796_0	Bpl_scaf_10277	Bpl_scaf_10277-58-371986	+	58	371960–371986	CAAGGGTACACTGTACCTCCAAAATCT	1	JR	27	C	A	0.981481	0.0185185	0.037	0.963	0.0364	0.9636	0.037	0	0
	796_0	Bpl_scaf_10277	Bpl_scaf_10277-58-371986	+	58	371960–371986	CAAGGGTACACTGTACCTCCAAAATCT	1	DK	20	C	A	0.95	0.05	0.1	0.9	0.095	0.905	0.0974	-0.0263	0
	796_0	Bpl_scaf_10277	Bpl_scaf_10277-58-371986	+	58	371960–371986	CAAGGGTACACTGTACCTCCAAAATCT	1	HK	14	C	A	0.928571	0.0714286	0.1429	0.8571	0.1327	0.8673	0.1376	-0.0385	0
	796_0	Bpl_scaf_10277	Bpl_scaf_10277-58-371986	+	58	371960–371986	CAAGGGTACACTGTACCTCCAAAATCT	1	IR	10	C	-	1	0	0	1	0	1	0	0	0
	796_0	Bpl_scaf_10277	Bpl_scaf_10277-58-371986	+	58	371960–371986	CAAGGGTACACTGTACCTCCAAAATCT	1	IN	11	C	A	0.954545	0.0454545	0.0909	0.9091	0.0868	0.9132	0.0909	0	0
	796_0	Bpl_scaf_10277	Bpl_scaf_10277-58-371986	+	58	371960–371986	CAAGGGTACACTGTACCTCCAAAATCT	1	OH	20	C	-	1	0	0	1	0	1	0	0	0
53	807_20	Bpl_scaf_10277	Bpl_scaf_10277-79-486695	-	79	486669–486695	AGCAACCAAACCACTACTCCATATAAC	21	JR	27	C	A	0.5	0.5	0.4815	0.5185	0.5	0.5	0.5094	0.0549	0
	807_20	Bpl_scaf_10277	Bpl_scaf_10277-79-486695	-	79	486669–486695	AGCAACCAAACCACTACTCCATATAAC	21	DK	19	C	A	0.605263	0.394737	0.3684	0.6316	0.4778	0.5222	0.4908	0.2493	0
	807_20	Bpl_scaf_10277	Bpl_scaf_10277-79-486695	-	79	486669–486695	AGCAACCAAACCACTACTCCATATAAC	21	HK	12	C	A	0.5	0.5	0.6667	0.3333	0.5	0.5	0.5217	-0.2778	0
	807_20	Bpl_scaf_10277	Bpl_scaf_10277-79-486695	-	79	486669–486695	AGCAACCAAACCACTACTCCATATAAC	21	IR	10	C	A	0.3	0.7	0.6	0.4	0.42	0.58	0.4421	-0.3571	0
	807_20	Bpl_scaf_10277	Bpl_scaf_10277-79-486695	-	79	486669–486695	AGCAACCAAACCACTACTCCATATAAC	21	IN	11	C	A	0.590909	0.409091	0.4545	0.5455	0.4835	0.5165	0.5065	0.1026	0
	807_20	Bpl_scaf_10277	Bpl_scaf_10277-79-486695	-	79	486669–486695	AGCAACCAAACCACTACTCCATATAAC	21	OH	22	C	A	0.5	0.5	0.4545	0.5455	0.5	0.5	0.5116	0.1116	0
54	828_1	Bpl_scaf_10287	Bpl_scaf_10287-101-444406	-	101	444380–444406	GCGTTAAGCACCATAACTCCCTATATT	2	JR	26	C	T	0.961538	0.0384615	0.0769	0.9231	0.074	0.926	0.0754	-0.02	0
	828_1	Bpl_scaf_10287	Bpl_scaf_10287-101-444406	-	101	444380–444406	GCGTTAAGCACCATAACTCCCTATATT	2	DK	19	C	-	1	0	0	1	0	1	0	0	0
	828_1	Bpl_scaf_10287	Bpl_scaf_10287-101-444406	-	101	444380–444406	GCGTTAAGCACCATAACTCCCTATATT	2	HK	11	C	-	1	0	0	1	0	1	0	0	0
	828_1	Bpl_scaf_10287	Bpl_scaf_10287-101-444406	-	101	444380–444406	GCGTTAAGCACCATAACTCCCTATATT	2	IR	10	C	T	0.9	0.1	0.2	0.8	0.18	0.82	0.1895	-0.0556	0
	828_1	Bpl_scaf_10287	Bpl_scaf_10287-101-444406	-	101	444380–444406	GCGTTAAGCACCATAACTCCCTATATT	2	IN	11	C	-	1	0	0	1	0	1	0	0	0
	828_1	Bpl_scaf_10287	Bpl_scaf_10287-101-444406	-	101	444380–444406	GCGTTAAGCACCATAACTCCCTATATT	2	OH	19	C	T	0.947368	0.0526316	0.1053	0.8947	0.0997	0.9003	0.1024	-0.0278	0
55	872_8	Bpl_scaf_10287	Bpl_scaf_10287-72-290512	-	72	290486–290512	CCTTATAAGACCATGGCTCCTTCATTT	9	JR	30	G	-	1	0	0	1	0	1	0	0	0
	872_8	Bpl_scaf_10287	Bpl_scaf_10287-72-290512	-	72	290486–290512	CCTTATAAGACCATGGCTCCTTCATTT	9	DK	20	G	A	0.975	0.025	0.05	0.95	0.0488	0.9513	0.05	0	0
	872_8	Bpl_scaf_10287	Bpl_scaf_10287-72-290512	-	72	290486–290512	CCTTATAAGACCATGGCTCCTTCATTT	9	HK	11	G	A	0.954545	0.0454545	0.0909	0.9091	0.0868	0.9132	0.0909	0	0
	872_8	Bpl_scaf_10287	Bpl_scaf_10287-72-290512	-	72	290486–290512	CCTTATAAGACCATGGCTCCTTCATTT	9	IR	10	G	A	0.95	0.05	0.1	0.9	0.095	0.905	0.1	0	0
	872_8	Bpl_scaf_10287	Bpl_scaf_10287-72-290512	-	72	290486–290512	CCTTATAAGACCATGGCTCCTTCATTT	9	IN	11	G	-	1	0	0	1	0	1	0	0	0
	872_8	Bpl_scaf_10287	Bpl_scaf_10287-72-290512	-	72	290486–290512	CCTTATAAGACCATGGCTCCTTCATTT	9	OH	24	G	A	0.958333	0.0416667	0.0833	0.9167	0.0799	0.9201	0.0816	-0.0217	0
56	877_3	Bpl_scaf_10287	Bpl_scaf_10287-84-380010	-	84	379984–380010	AATCAGTCTACTCTTTCTCCTTAATGC	4	JR	26	C	T	0.980769	0.0192308	0.0385	0.9615	0.0377	0.9623	0.0385	0	0
	877_3	Bpl_scaf_10287	Bpl_scaf_10287-84-380010	-	84	379984–380010	AATCAGTCTACTCTTTCTCCTTAATGC	4	DK	20	C	T	0.925	0.075	0.15	0.85	0.1388	0.8612	0.1423	-0.0541	0
	877_3	Bpl_scaf_10287	Bpl_scaf_10287-84-380010	-	84	379984–380010	AATCAGTCTACTCTTTCTCCTTAATGC	4	HK	13	C	T	0.961538	0.0384615	0.0769	0.9231	0.074	0.926	0.0769	0	0
	877_3	Bpl_scaf_10287	Bpl_scaf_10287-84-380010	-	84	379984–380010	AATCAGTCTACTCTTTCTCCTTAATGC	4	IR	10	C	T	0.9	0.1	0.2	0.8	0.18	0.82	0.1895	-0.0556	0
	877_3	Bpl_scaf_10287	Bpl_scaf_10287-84-380010	-	84	379984–380010	AATCAGTCTACTCTTTCTCCTTAATGC	4	IN	11	C	T	0.954545	0.0454545	0.0909	0.9091	0.0868	0.9132	0.0909	0	0
	877_3	Bpl_scaf_10287	Bpl_scaf_10287-84-380010	-	84	379984–380010	AATCAGTCTACTCTTTCTCCTTAATGC	4	OH	24	C	T	0.979167	0.0208333	0.0417	0.9583	0.0408	0.9592	0.0417	0	0
57	877_21	Bpl_scaf_10287	Bpl_scaf_10287-84-380010	-	84	379984–380010	AATCAGTCTACTCTTTCTCCTTAATGC	22	JR	26	T	C	0.980769	0.0192308	0.0385	0.9615	0.0377	0.9623	0.0385	0	0
	877_21	Bpl_scaf_10287	Bpl_scaf_10287-84-380010	-	84	379984–380010	AATCAGTCTACTCTTTCTCCTTAATGC	22	DK	20	T	C	0.925	0.075	0.15	0.85	0.1388	0.8612	0.1423	-0.0541	0
	877_21	Bpl_scaf_10287	Bpl_scaf_10287-84-380010	-	84	379984–380010	AATCAGTCTACTCTTTCTCCTTAATGC	22	HK	13	T	C	0.961538	0.0384615	0.0769	0.9231	0.074	0.926	0.0769	0	0
	877_21	Bpl_scaf_10287	Bpl_scaf_10287-84-380010	-	84	379984–380010	AATCAGTCTACTCTTTCTCCTTAATGC	22	IR	10	T	C	0.9	0.1	0.2	0.8	0.18	0.82	0.1895	-0.0556	0
	877_21	Bpl_scaf_10287	Bpl_scaf_10287-84-380010	-	84	379984–380010	AATCAGTCTACTCTTTCTCCTTAATGC	22	IN	11	T	C	0.954545	0.0454545	0.0909	0.9091	0.0868	0.9132	0.0909	0	0
	877_21	Bpl_scaf_10287	Bpl_scaf_10287-84-380010	-	84	379984–380010	AATCAGTCTACTCTTTCTCCTTAATGC	22	OH	24	T	C	0.979167	0.0208333	0.0417	0.9583	0.0408	0.9592	0.0417	0	0
58	911_8	Bpl_scaf_10298	Bpl_scaf_10298-41-264350	-	41	264324–264350	TTTCAAAGTACTGCACCTCCACCATTG	9	JR	30	T	C	0.816667	0.183333	0.2333	0.7667	0.2994	0.7006	0.3045	0.2338	0
	911_8	Bpl_scaf_10298	Bpl_scaf_10298-41-264350	-	41	264324–264350	TTTCAAAGTACTGCACCTCCACCATTG	9	DK	20	T	C	0.925	0.075	0.15	0.85	0.1388	0.8612	0.1423	-0.0541	0
	911_8	Bpl_scaf_10298	Bpl_scaf_10298-41-264350	-	41	264324–264350	TTTCAAAGTACTGCACCTCCACCATTG	9	HK	14	T	-	1	0	0	1	0	1	0	0	0
	911_8	Bpl_scaf_10298	Bpl_scaf_10298-41-264350	-	41	264324–264350	TTTCAAAGTACTGCACCTCCACCATTG	9	IR	10	T	-	1	0	0	1	0	1	0	0	0
	911_8	Bpl_scaf_10298	Bpl_scaf_10298-41-264350	-	41	264324–264350	TTTCAAAGTACTGCACCTCCACCATTG	9	IN	11	T	C	0.954545	0.0454545	0.0909	0.9091	0.0868	0.9132	0.0909	0	0
	911_8	Bpl_scaf_10298	Bpl_scaf_10298-41-264350	-	41	264324–264350	TTTCAAAGTACTGCACCTCCACCATTG	9	OH	24	T	C	0.895833	0.104167	0.2083	0.7917	0.1866	0.8134	0.1906	-0.093	0
59	914_12	Bpl_scaf_10298	Bpl_scaf_10298-49-305056	-	49	305030–305056	TACCTAAATACGTAAGCTCCTCGATAC	13	JR	29	T	C	0.637931	0.362069	0.5172	0.4828	0.462	0.538	0.4701	-0.1004	0
	914_12	Bpl_scaf_10298	Bpl_scaf_10298-49-305056	-	49	305030–305056	TACCTAAATACGTAAGCTCCTCGATAC	13	DK	19	T	C	0.578947	0.421053	0.4211	0.5789	0.4875	0.5125	0.5007	0.1591	0
	914_12	Bpl_scaf_10298	Bpl_scaf_10298-49-305056	-	49	305030–305056	TACCTAAATACGTAAGCTCCTCGATAC	13	HK	12	T	C	0.5	0.5	0.5	0.5	0.5	0.5	0.5217	0.0417	0
	914_12	Bpl_scaf_10298	Bpl_scaf_10298-49-305056	-	49	305030–305056	TACCTAAATACGTAAGCTCCTCGATAC	13	IR	10	T	C	0.5	0.5	0.6	0.4	0.5	0.5	0.5263	-0.14	0
	914_12	Bpl_scaf_10298	Bpl_scaf_10298-49-305056	-	49	305030–305056	TACCTAAATACGTAAGCTCCTCGATAC	13	IN	11	T	C	0.454545	0.545455	0.5455	0.4545	0.4959	0.5041	0.5195	-0.05	0
	914_12	Bpl_scaf_10298	Bpl_scaf_10298-49-305056	-	49	305030–305056	TACCTAAATACGTAAGCTCCTCGATAC	13	OH	23	T	C	0.717391	0.282609	0.4783	0.5217	0.4055	0.5945	0.4145	-0.1538	0
60	922_22	Bpl_scaf_10298	Bpl_scaf_10298-64-366098	-	64	366072–366098	AATACTTTCACGTCCACTCCAACGTCA	23	JR	29	C	T	0.948276	0.0517241	0.1034	0.8966	0.0981	0.9019	0.0998	-0.0364	0
	922_22	Bpl_scaf_10298	Bpl_scaf_10298-64-366098	-	64	366072–366098	AATACTTTCACGTCCACTCCAACGTCA	23	DK	20	C	T	0.9	0.1	0.2	0.8	0.18	0.82	0.1846	-0.0833	0
	922_22	Bpl_scaf_10298	Bpl_scaf_10298-64-366098	-	64	366072–366098	AATACTTTCACGTCCACTCCAACGTCA	23	HK	13	C	T	0.769231	0.230769	0.3077	0.6923	0.355	0.645	0.3692	0.1667	0
	922_22	Bpl_scaf_10298	Bpl_scaf_10298-64-366098	-	64	366072–366098	AATACTTTCACGTCCACTCCAACGTCA	23	IR	10	C	T	0.85	0.15	0.3	0.7	0.255	0.745	0.2684	-0.1176	0
	922_22	Bpl_scaf_10298	Bpl_scaf_10298-64-366098	-	64	366072–366098	AATACTTTCACGTCCACTCCAACGTCA	23	IN	11	C	-	1	0	0	1	0	1	0	0	0
	922_22	Bpl_scaf_10298	Bpl_scaf_10298-64-366098	-	64	366072–366098	AATACTTTCACGTCCACTCCAACGTCA	23	OH	23	C	T	0.891304	0.108696	0.2174	0.7826	0.1938	0.8062	0.1981	-0.0976	0
61	944_0	Bpl_scaf_1031	Bpl_scaf_1031-9-54855	+	9	54829–54855	CGACTTCTAACATCACCTCCTTCTTTT	1	JR	27	C	T	0.981481	0.0185185	0.037	0.963	0.0364	0.9636	0.037	0	0
	944_0	Bpl_scaf_1031	Bpl_scaf_1031-9-54855	+	9	54829–54855	CGACTTCTAACATCACCTCCTTCTTTT	1	DK	19	C	T	0.947368	0.0526316	0.1053	0.8947	0.0997	0.9003	0.1024	-0.0278	0
	944_0	Bpl_scaf_1031	Bpl_scaf_1031-9-54855	+	9	54829–54855	CGACTTCTAACATCACCTCCTTCTTTT	1	HK	13	C	-	1	0	0	1	0	1	0	0	0
	944_0	Bpl_scaf_1031	Bpl_scaf_1031-9-54855	+	9	54829–54855	CGACTTCTAACATCACCTCCTTCTTTT	1	IR	8	C	-	1	0	0	1	0	1	0	0	0
	944_0	Bpl_scaf_1031	Bpl_scaf_1031-9-54855	+	9	54829–54855	CGACTTCTAACATCACCTCCTTCTTTT	1	IN	11	C	T	0.909091	0.0909091	0.1818	0.8182	0.1653	0.8347	0.1732	-0.05	0
	944_0	Bpl_scaf_1031	Bpl_scaf_1031-9-54855	+	9	54829–54855	CGACTTCTAACATCACCTCCTTCTTTT	1	OH	20	C	T	0.95	0.05	0.1	0.9	0.095	0.905	0.0974	-0.0263	0
62	995_21	Bpl_scaf_10347	Bpl_scaf_10347-340-400456	-	340	400430–400456	TAATTGTTGACCATTACTCCCCTTACA	22	JR	26	T	C	0.826923	0.173077	0.1923	0.8077	0.2862	0.7138	0.2919	0.3411	0
	995_21	Bpl_scaf_10347	Bpl_scaf_10347-340-400456	-	340	400430–400456	TAATTGTTGACCATTACTCCCCTTACA	22	DK	15	T	C	0.666667	0.333333	0.4	0.6	0.4444	0.5556	0.4598	0.13	0
	995_21	Bpl_scaf_10347	Bpl_scaf_10347-340-400456	-	340	400430–400456	TAATTGTTGACCATTACTCCCCTTACA	22	HK	12	T	C	0.875	0.125	0.25	0.75	0.2188	0.7812	0.2283	-0.0952	0
	995_21	Bpl_scaf_10347	Bpl_scaf_10347-340-400456	-	340	400430–400456	TAATTGTTGACCATTACTCCCCTTACA	22	IR	10	T	C	0.9	0.1	0.2	0.8	0.18	0.82	0.1895	-0.0556	0
	995_21	Bpl_scaf_10347	Bpl_scaf_10347-340-400456	-	340	400430–400456	TAATTGTTGACCATTACTCCCCTTACA	22	IN	11	T	C	0.909091	0.0909091	0.1818	0.8182	0.1653	0.8347	0.1732	-0.05	0
	995_21	Bpl_scaf_10347	Bpl_scaf_10347-340-400456	-	340	400430–400456	TAATTGTTGACCATTACTCCCCTTACA	22	OH	23	T	C	0.847826	0.152174	0.2174	0.7826	0.258	0.742	0.2638	0.1758	0
63	1053_21	Bpl_scaf_1048	Bpl_scaf_1048-8-10308	+	8	10282–10308	ATCATGACCACGACTGCTCCATGAAAG	22	JR	29	C	T	0.965517	0.0344828	0.069	0.931	0.0666	0.9334	0.0678	-0.0179	0
	1053_21	Bpl_scaf_1048	Bpl_scaf_1048-8-10308	+	8	10282–10308	ATCATGACCACGACTGCTCCATGAAAG	22	DK	20	C	-	1	0	0	1	0	1	0	0	0
	1053_21	Bpl_scaf_1048	Bpl_scaf_1048-8-10308	+	8	10282–10308	ATCATGACCACGACTGCTCCATGAAAG	22	HK	15	C	T	0.966667	0.0333333	0.0667	0.9333	0.0644	0.9356	0.0667	0	0
	1053_21	Bpl_scaf_1048	Bpl_scaf_1048-8-10308	+	8	10282–10308	ATCATGACCACGACTGCTCCATGAAAG	22	IR	10	C	T	0.9	0.1	0.2	0.8	0.18	0.82	0.1895	-0.0556	0
	1053_21	Bpl_scaf_1048	Bpl_scaf_1048-8-10308	+	8	10282–10308	ATCATGACCACGACTGCTCCATGAAAG	22	IN	11	C	-	1	0	0	1	0	1	0	0	0
	1053_21	Bpl_scaf_1048	Bpl_scaf_1048-8-10308	+	8	10282–10308	ATCATGACCACGACTGCTCCATGAAAG	22	OH	22	C	T	0.931818	0.0681818	0.1364	0.8636	0.1271	0.8729	0.13	-0.0488	0
64	1065_2	Bpl_scaf_10487	Bpl_scaf_10487-124-555057	+	124	555031–555057	TAGTATACCACCTGATCTCCTACGAGT	3	JR	26	G	A	0.942308	0.0576923	0.1154	0.8846	0.1087	0.8913	0.1109	-0.0408	0
	1065_2	Bpl_scaf_10487	Bpl_scaf_10487-124-555057	+	124	555031–555057	TAGTATACCACCTGATCTCCTACGAGT	3	DK	20	G	A	0.925	0.075	0.15	0.85	0.1388	0.8612	0.1423	-0.0541	0
	1065_2	Bpl_scaf_10487	Bpl_scaf_10487-124-555057	+	124	555031–555057	TAGTATACCACCTGATCTCCTACGAGT	3	HK	12	G	A	0.958333	0.0416667	0.0833	0.9167	0.0799	0.9201	0.0833	0	0
	1065_2	Bpl_scaf_10487	Bpl_scaf_10487-124-555057	+	124	555031–555057	TAGTATACCACCTGATCTCCTACGAGT	3	IR	9	G	A	0.944444	0.0555556	0.1111	0.8889	0.1049	0.8951	0.1111	0	0
	1065_2	Bpl_scaf_10487	Bpl_scaf_10487-124-555057	+	124	555031–555057	TAGTATACCACCTGATCTCCTACGAGT	3	IN	10	G	A	0.95	0.05	0.1	0.9	0.095	0.905	0.1	0	0
	1065_2	Bpl_scaf_10487	Bpl_scaf_10487-124-555057	+	124	555031–555057	TAGTATACCACCTGATCTCCTACGAGT	3	OH	22	G	A	0.909091	0.0909091	0.0909	0.9091	0.1653	0.8347	0.1691	0.4625	0
65	1065_4	Bpl_scaf_10487	Bpl_scaf_10487-124-555057	+	124	555031–555057	TAGTATACCACCTGATCTCCTACGAGT	5	JR	26	A	G	0.942308	0.0576923	0.1154	0.8846	0.1087	0.8913	0.1109	-0.0408	0
	1065_4	Bpl_scaf_10487	Bpl_scaf_10487-124-555057	+	124	555031–555057	TAGTATACCACCTGATCTCCTACGAGT	5	DK	20	A	G	0.925	0.075	0.15	0.85	0.1388	0.8612	0.1423	-0.0541	0
	1065_4	Bpl_scaf_10487	Bpl_scaf_10487-124-555057	+	124	555031–555057	TAGTATACCACCTGATCTCCTACGAGT	5	HK	12	A	G	0.958333	0.0416667	0.0833	0.9167	0.0799	0.9201	0.0833	0	0
	1065_4	Bpl_scaf_10487	Bpl_scaf_10487-124-555057	+	124	555031–555057	TAGTATACCACCTGATCTCCTACGAGT	5	IR	9	A	G	0.944444	0.0555556	0.1111	0.8889	0.1049	0.8951	0.1111	0	0
	1065_4	Bpl_scaf_10487	Bpl_scaf_10487-124-555057	+	124	555031–555057	TAGTATACCACCTGATCTCCTACGAGT	5	IN	10	A	G	0.95	0.05	0.1	0.9	0.095	0.905	0.1	0	0
	1065_4	Bpl_scaf_10487	Bpl_scaf_10487-124-555057	+	124	555031–555057	TAGTATACCACCTGATCTCCTACGAGT	5	OH	22	A	G	0.909091	0.0909091	0.0909	0.9091	0.1653	0.8347	0.1691	0.4625	0
66	1083_13	Bpl_scaf_10487	Bpl_scaf_10487-44-227080	+	44	227054–227080	CCTGTCTAAACAGACCCTCCTTGTGAC	14	JR	27	A	T	0.925926	0.0740741	0.0741	0.9259	0.1372	0.8628	0.1398	0.47	0
	1083_13	Bpl_scaf_10487	Bpl_scaf_10487-44-227080	+	44	227054–227080	CCTGTCTAAACAGACCCTCCTTGTGAC	14	DK	19	A	T	0.947368	0.0526316	0	1	0.0997	0.9003	0.1024	1	0
	1083_13	Bpl_scaf_10487	Bpl_scaf_10487-44-227080	+	44	227054–227080	CCTGTCTAAACAGACCCTCCTTGTGAC	14	HK	12	A	-	1	0	0	1	0	1	0	0	0
	1083_13	Bpl_scaf_10487	Bpl_scaf_10487-44-227080	+	44	227054–227080	CCTGTCTAAACAGACCCTCCTTGTGAC	14	IR	7	A	T	0.928571	0.0714286	0.1429	0.8571	0.1327	0.8673	0.1429	0	0
	1083_13	Bpl_scaf_10487	Bpl_scaf_10487-44-227080	+	44	227054–227080	CCTGTCTAAACAGACCCTCCTTGTGAC	14	IN	8	A	-	1	0	0	1	0	1	0	0	0
	1083_13	Bpl_scaf_10487	Bpl_scaf_10487-44-227080	+	44	227054–227080	CCTGTCTAAACAGACCCTCCTTGTGAC	14	OH	17	A	T	0.941176	0.0588235	0.1176	0.8824	0.1107	0.8893	0.1141	-0.0312	0
67	1092_3	Bpl_scaf_10487	Bpl_scaf_10487-58-342447	+	58	342421–342447	TTTTACTTGACTGGGGCTCCAATACAC	4	JR	28	T	G	0.803571	0.196429	0.3214	0.6786	0.3157	0.6843	0.3214	0	0
	1092_3	Bpl_scaf_10487	Bpl_scaf_10487-58-342447	+	58	342421–342447	TTTTACTTGACTGGGGCTCCAATACAC	4	DK	20	T	G	0.9	0.1	0.2	0.8	0.18	0.82	0.1846	-0.0833	0
	1092_3	Bpl_scaf_10487	Bpl_scaf_10487-58-342447	+	58	342421–342447	TTTTACTTGACTGGGGCTCCAATACAC	4	HK	14	T	G	0.785714	0.214286	0.4286	0.5714	0.3367	0.6633	0.3492	-0.2273	0
	1092_3	Bpl_scaf_10487	Bpl_scaf_10487-58-342447	+	58	342421–342447	TTTTACTTGACTGGGGCTCCAATACAC	4	IR	8	T	G	0.8125	0.1875	0.375	0.625	0.3047	0.6953	0.325	-0.1538	0
	1092_3	Bpl_scaf_10487	Bpl_scaf_10487-58-342447	+	58	342421–342447	TTTTACTTGACTGGGGCTCCAATACAC	4	IN	11	T	G	0.909091	0.0909091	0.1818	0.8182	0.1653	0.8347	0.1732	-0.05	0
	1092_3	Bpl_scaf_10487	Bpl_scaf_10487-58-342447	+	58	342421–342447	TTTTACTTGACTGGGGCTCCAATACAC	4	OH	19	T	G	0.894737	0.105263	0.2105	0.7895	0.1884	0.8116	0.1935	-0.0882	0
68	1095_20	Bpl_scaf_10487	Bpl_scaf_10487-67-391361	-	67	391335–391361	AGTTATGGAACTCCTCCTCCTCGTACT	21	JR	29	T	A	0.948276	0.0517241	0.0345	0.9655	0.0981	0.9019	0.0998	0.6545	0
	1095_20	Bpl_scaf_10487	Bpl_scaf_10487-67-391361	-	67	391335–391361	AGTTATGGAACTCCTCCTCCTCGTACT	21	DK	20	T	A	0.9	0.1	0.1	0.9	0.18	0.82	0.1846	0.4583	0
	1095_20	Bpl_scaf_10487	Bpl_scaf_10487-67-391361	-	67	391335–391361	AGTTATGGAACTCCTCCTCCTCGTACT	21	HK	15	T	A	0.9	0.1	0.0667	0.9333	0.18	0.82	0.1862	0.642	0
	1095_20	Bpl_scaf_10487	Bpl_scaf_10487-67-391361	-	67	391335–391361	AGTTATGGAACTCCTCCTCCTCGTACT	21	IR	10	T	A	0.85	0.15	0.3	0.7	0.255	0.745	0.2684	-0.1176	0
	1095_20	Bpl_scaf_10487	Bpl_scaf_10487-67-391361	-	67	391335–391361	AGTTATGGAACTCCTCCTCCTCGTACT	21	IN	11	T	A	0.818182	0.181818	0.3636	0.6364	0.2975	0.7025	0.3117	-0.1667	0
	1095_20	Bpl_scaf_10487	Bpl_scaf_10487-67-391361	-	67	391335–391361	AGTTATGGAACTCCTCCTCCTCGTACT	21	OH	24	T	A	0.916667	0.0833333	0.1667	0.8333	0.1528	0.8472	0.156	-0.0682	0
69	1115_5	Bpl_scaf_10493	Bpl_scaf_10493-4-31435	-	4	31409–31435	ATCTACGTCACACACACTCCCCAATGC	6	JR	30	C	T	0.9	0.1	0.2	0.8	0.18	0.82	0.1831	-0.0926	0
	1115_5	Bpl_scaf_10493	Bpl_scaf_10493-4-31435	-	4	31409–31435	ATCTACGTCACACACACTCCCCAATGC	6	DK	20	C	-	1	0	0	1	0	1	0	0	0
	1115_5	Bpl_scaf_10493	Bpl_scaf_10493-4-31435	-	4	31409–31435	ATCTACGTCACACACACTCCCCAATGC	6	HK	14	C	-	1	0	0	1	0	1	0	0	0
	1115_5	Bpl_scaf_10493	Bpl_scaf_10493-4-31435	-	4	31409–31435	ATCTACGTCACACACACTCCCCAATGC	6	IR	10	C	-	1	0	0	1	0	1	0	0	0
	1115_5	Bpl_scaf_10493	Bpl_scaf_10493-4-31435	-	4	31409–31435	ATCTACGTCACACACACTCCCCAATGC	6	IN	11	C	T	0.954545	0.0454545	0.0909	0.9091	0.0868	0.9132	0.0909	0	0
	1115_5	Bpl_scaf_10493	Bpl_scaf_10493-4-31435	-	4	31409–31435	ATCTACGTCACACACACTCCCCAATGC	6	OH	24	C	-	1	0	0	1	0	1	0	0	0
70	1115_6	Bpl_scaf_10493	Bpl_scaf_10493-4-31435	-	4	31409–31435	ATCTACGTCACACACACTCCCCAATGC	7	JR	30	G	A	0.65	0.35	0.5	0.5	0.455	0.545	0.4627	-0.0806	0
	1115_6	Bpl_scaf_10493	Bpl_scaf_10493-4-31435	-	4	31409–31435	ATCTACGTCACACACACTCCCCAATGC	7	DK	19	G	A	0.815789	0.184211	0.2632	0.7368	0.3006	0.6994	0.3087	0.1475	0
	1115_6	Bpl_scaf_10493	Bpl_scaf_10493-4-31435	-	4	31409–31435	ATCTACGTCACACACACTCCCCAATGC	7	HK	14	G	A	0.821429	0.178571	0.2143	0.7857	0.2934	0.7066	0.3042	0.2957	0
	1115_6	Bpl_scaf_10493	Bpl_scaf_10493-4-31435	-	4	31409–31435	ATCTACGTCACACACACTCCCCAATGC	7	IR	10	G	A	0.7	0.3	0.4	0.6	0.42	0.58	0.4421	0.0952	0
	1115_6	Bpl_scaf_10493	Bpl_scaf_10493-4-31435	-	4	31409–31435	ATCTACGTCACACACACTCCCCAATGC	7	IN	11	G	A	0.863636	0.136364	0.2727	0.7273	0.2355	0.7645	0.2468	-0.1053	0
	1115_6	Bpl_scaf_10493	Bpl_scaf_10493-4-31435	-	4	31409–31435	ATCTACGTCACACACACTCCCCAATGC	7	OH	24	G	A	0.6875	0.3125	0.4583	0.5417	0.4297	0.5703	0.4388	-0.0444	0
71	1117_22	Bpl_scaf_10493	Bpl_scaf_10493-7-53568	+	7	53542–53568	CCCACTAAAACATGACCTCCACTGGTA	23	JR	28	T	G	0.875	0.125	0.25	0.75	0.2188	0.7812	0.2227	-0.1224	0
	1117_22	Bpl_scaf_10493	Bpl_scaf_10493-7-53568	+	7	53542–53568	CCCACTAAAACATGACCTCCACTGGTA	23	DK	20	T	G	0.5	0.5	0.7	0.3	0.5	0.5	0.5128	-0.365	0
	1117_22	Bpl_scaf_10493	Bpl_scaf_10493-7-53568	+	7	53542–53568	CCCACTAAAACATGACCTCCACTGGTA	23	HK	13	T	G	0.384615	0.615385	0.3077	0.6923	0.4734	0.5266	0.4923	0.375	0
	1117_22	Bpl_scaf_10493	Bpl_scaf_10493-7-53568	+	7	53542–53568	CCCACTAAAACATGACCTCCACTGGTA	23	IR	10	T	G	0.6	0.4	0.6	0.4	0.48	0.52	0.5053	-0.1875	0
	1117_22	Bpl_scaf_10493	Bpl_scaf_10493-7-53568	+	7	53542–53568	CCCACTAAAACATGACCTCCACTGGTA	23	IN	11	T	G	0.545455	0.454545	0.3636	0.6364	0.4959	0.5041	0.5195	0.3	0
	1117_22	Bpl_scaf_10493	Bpl_scaf_10493-7-53568	+	7	53542–53568	CCCACTAAAACATGACCTCCACTGGTA	23	OH	24	T	G	0.583333	0.416667	0.5833	0.4167	0.4861	0.5139	0.4965	-0.175	0
72	1139_20	Bpl_scaf_10541	Bpl_scaf_10541-14-77512	-	14	77486–77512	TATGTAATTACCTCTGCTCCCTGGTCC	21	JR	30	C	A	0.916667	0.0833333	0.1667	0.8333	0.1528	0.8472	0.1554	-0.0727	0
	1139_20	Bpl_scaf_10541	Bpl_scaf_10541-14-77512	-	14	77486–77512	TATGTAATTACCTCTGCTCCCTGGTCC	21	DK	20	C	A	0.975	0.025	0.05	0.95	0.0488	0.9513	0.05	0	0
	1139_20	Bpl_scaf_10541	Bpl_scaf_10541-14-77512	-	14	77486–77512	TATGTAATTACCTCTGCTCCCTGGTCC	21	HK	14	C	A	0.928571	0.0714286	0.1429	0.8571	0.1327	0.8673	0.1376	-0.0385	0
	1139_20	Bpl_scaf_10541	Bpl_scaf_10541-14-77512	-	14	77486–77512	TATGTAATTACCTCTGCTCCCTGGTCC	21	IR	10	C	A	0.85	0.15	0.3	0.7	0.255	0.745	0.2684	-0.1176	0
	1139_20	Bpl_scaf_10541	Bpl_scaf_10541-14-77512	-	14	77486–77512	TATGTAATTACCTCTGCTCCCTGGTCC	21	IN	11	C	A	0.954545	0.0454545	0.0909	0.9091	0.0868	0.9132	0.0909	0	0
	1139_20	Bpl_scaf_10541	Bpl_scaf_10541-14-77512	-	14	77486–77512	TATGTAATTACCTCTGCTCCCTGGTCC	21	OH	22	C	A	0.954545	0.0454545	0.0909	0.9091	0.0868	0.9132	0.0888	-0.0238	0
73	1144_11	Bpl_scaf_10549	Bpl_scaf_10549-17-24946	-	17	24920–24946	TGAATGACCACTGTTGCTCCCAATGAG	12	JR	29	T	C	0.948276	0.0517241	0.1034	0.8966	0.0981	0.9019	0.0998	-0.0364	0
	1144_11	Bpl_scaf_10549	Bpl_scaf_10549-17-24946	-	17	24920–24946	TGAATGACCACTGTTGCTCCCAATGAG	12	DK	20	T	C	0.975	0.025	0.05	0.95	0.0488	0.9513	0.05	0	0
	1144_11	Bpl_scaf_10549	Bpl_scaf_10549-17-24946	-	17	24920–24946	TGAATGACCACTGTTGCTCCCAATGAG	12	HK	15	T	-	1	0	0	1	0	1	0	0	0
	1144_11	Bpl_scaf_10549	Bpl_scaf_10549-17-24946	-	17	24920–24946	TGAATGACCACTGTTGCTCCCAATGAG	12	IR	10	T	C	0.95	0.05	0.1	0.9	0.095	0.905	0.1	0	0
	1144_11	Bpl_scaf_10549	Bpl_scaf_10549-17-24946	-	17	24920–24946	TGAATGACCACTGTTGCTCCCAATGAG	12	IN	11	T	-	1	0	0	1	0	1	0	0	0
	1144_11	Bpl_scaf_10549	Bpl_scaf_10549-17-24946	-	17	24920–24946	TGAATGACCACTGTTGCTCCCAATGAG	12	OH	22	T	C	0.977273	0.0227273	0.0455	0.9545	0.0444	0.9556	0.0455	0	0
74	1159_13	Bpl_scaf_10550	Bpl_scaf_10550-27-112177	-	27	112151–112177	ACCTGTCTAACCCAAACTCCTTTGGGA	14	JR	25	G	A	0.92	0.08	0.08	0.92	0.1472	0.8528	0.1502	0.4674	0
	1159_13	Bpl_scaf_10550	Bpl_scaf_10550-27-112177	-	27	112151–112177	ACCTGTCTAACCCAAACTCCTTTGGGA	14	DK	18	G	-	1	0	0	1	0	1	0	0	0
	1159_13	Bpl_scaf_10550	Bpl_scaf_10550-27-112177	-	27	112151–112177	ACCTGTCTAACCCAAACTCCTTTGGGA	14	HK	11	G	-	1	0	0	1	0	1	0	0	0
	1159_13	Bpl_scaf_10550	Bpl_scaf_10550-27-112177	-	27	112151–112177	ACCTGTCTAACCCAAACTCCTTTGGGA	14	IR	9	G	A	0.888889	0.111111	0.2222	0.7778	0.1975	0.8025	0.2092	-0.0625	0
	1159_13	Bpl_scaf_10550	Bpl_scaf_10550-27-112177	-	27	112151–112177	ACCTGTCTAACCCAAACTCCTTTGGGA	14	IN	9	G	-	1	0	0	1	0	1	0	0	0
	1159_13	Bpl_scaf_10550	Bpl_scaf_10550-27-112177	-	27	112151–112177	ACCTGTCTAACCCAAACTCCTTTGGGA	14	OH	17	G	-	1	0	0	1	0	1	0	0	0
75	1181_11	Bpl_scaf_10550	Bpl_scaf_10550-72-312845	-	72	312819–312845	AATTTCGGAACTGTTCCTCCGACAATG	12	JR	28	T	C	0.946429	0.0535714	0.1071	0.8929	0.1014	0.8986	0.1032	-0.0377	0
	1181_11	Bpl_scaf_10550	Bpl_scaf_10550-72-312845	-	72	312819–312845	AATTTCGGAACTGTTCCTCCGACAATG	12	DK	20	T	C	0.925	0.075	0.05	0.95	0.1388	0.8612	0.1423	0.6486	0
	1181_11	Bpl_scaf_10550	Bpl_scaf_10550-72-312845	-	72	312819–312845	AATTTCGGAACTGTTCCTCCGACAATG	12	HK	14	T	C	0.892857	0.107143	0.2143	0.7857	0.1913	0.8087	0.1984	-0.08	0
	1181_11	Bpl_scaf_10550	Bpl_scaf_10550-72-312845	-	72	312819–312845	AATTTCGGAACTGTTCCTCCGACAATG	12	IR	8	T	-	1	0	0	1	0	1	0	0	0
	1181_11	Bpl_scaf_10550	Bpl_scaf_10550-72-312845	-	72	312819–312845	AATTTCGGAACTGTTCCTCCGACAATG	12	IN	11	T	C	0.863636	0.136364	0.2727	0.7273	0.2355	0.7645	0.2468	-0.1053	0
	1181_11	Bpl_scaf_10550	Bpl_scaf_10550-72-312845	-	72	312819–312845	AATTTCGGAACTGTTCCTCCGACAATG	12	OH	20	T	C	0.925	0.075	0.15	0.85	0.1388	0.8612	0.1423	-0.0541	0
76	1184_0	Bpl_scaf_10550	Bpl_scaf_10550-75-324024	+	75	323998–324024	CATAGAATAACGTAAACTCCATGCGCT	1	JR	28	C	A	0.714286	0.285714	0.3571	0.6429	0.4082	0.5918	0.4156	0.1406	0
	1184_0	Bpl_scaf_10550	Bpl_scaf_10550-75-324024	+	75	323998–324024	CATAGAATAACGTAAACTCCATGCGCT	1	DK	20	C	A	0.825	0.175	0.35	0.65	0.2887	0.7113	0.2962	-0.1818	0
	1184_0	Bpl_scaf_10550	Bpl_scaf_10550-75-324024	+	75	323998–324024	CATAGAATAACGTAAACTCCATGCGCT	1	HK	13	C	A	0.884615	0.115385	0.2308	0.7692	0.2041	0.7959	0.2123	-0.087	0
	1184_0	Bpl_scaf_10550	Bpl_scaf_10550-75-324024	+	75	323998–324024	CATAGAATAACGTAAACTCCATGCGCT	1	IR	9	C	A	0.833333	0.166667	0.3333	0.6667	0.2778	0.7222	0.2941	-0.1333	0
	1184_0	Bpl_scaf_10550	Bpl_scaf_10550-75-324024	+	75	323998–324024	CATAGAATAACGTAAACTCCATGCGCT	1	IN	10	C	-	1	0	0	1	0	1	0	0	0
	1184_0	Bpl_scaf_10550	Bpl_scaf_10550-75-324024	+	75	323998–324024	CATAGAATAACGTAAACTCCATGCGCT	1	OH	24	C	A	0.833333	0.166667	0.3333	0.6667	0.2778	0.7222	0.2837	-0.175	0
77	1184_1	Bpl_scaf_10550	Bpl_scaf_10550-75-324024	+	75	323998–324024	CATAGAATAACGTAAACTCCATGCGCT	2	JR	28	A	C	0.714286	0.285714	0.3571	0.6429	0.4082	0.5918	0.4156	0.1406	0
	1184_1	Bpl_scaf_10550	Bpl_scaf_10550-75-324024	+	75	323998–324024	CATAGAATAACGTAAACTCCATGCGCT	2	DK	20	A	C	0.8	0.2	0.4	0.6	0.32	0.68	0.3282	-0.2187	0
	1184_1	Bpl_scaf_10550	Bpl_scaf_10550-75-324024	+	75	323998–324024	CATAGAATAACGTAAACTCCATGCGCT	2	HK	13	A	C	0.846154	0.153846	0.3077	0.6923	0.2604	0.7396	0.2708	-0.1364	0
	1184_1	Bpl_scaf_10550	Bpl_scaf_10550-75-324024	+	75	323998–324024	CATAGAATAACGTAAACTCCATGCGCT	2	IR	9	A	C	0.777778	0.222222	0.4444	0.5556	0.3457	0.6543	0.366	-0.2143	0
	1184_1	Bpl_scaf_10550	Bpl_scaf_10550-75-324024	+	75	323998–324024	CATAGAATAACGTAAACTCCATGCGCT	2	IN	10	A	C	0.95	0.05	0.1	0.9	0.095	0.905	0.1	0	0
	1184_1	Bpl_scaf_10550	Bpl_scaf_10550-75-324024	+	75	323998–324024	CATAGAATAACGTAAACTCCATGCGCT	2	OH	24	A	C	0.833333	0.166667	0.3333	0.6667	0.2778	0.7222	0.2837	-0.175	0
78	1199_14	Bpl_scaf_10556	Bpl_scaf_10556-19-87846	-	19	87820–87846	ATCCCAGCCACCTCCCCTCCCCCCCAG	15	JR	25	C	T	0.94	0.06	0.12	0.88	0.1128	0.8872	0.1151	-0.0426	0
	1199_14	Bpl_scaf_10556	Bpl_scaf_10556-19-87846	-	19	87820–87846	ATCCCAGCCACCTCCCCTCCCCCCCAG	15	DK	19	C	T	0.868421	0.131579	0.1579	0.8421	0.2285	0.7715	0.2347	0.3273	0
	1199_14	Bpl_scaf_10556	Bpl_scaf_10556-19-87846	-	19	87820–87846	ATCCCAGCCACCTCCCCTCCCCCCCAG	15	HK	12	C	T	0.958333	0.0416667	0.0833	0.9167	0.0799	0.9201	0.0833	0	0
	1199_14	Bpl_scaf_10556	Bpl_scaf_10556-19-87846	-	19	87820–87846	ATCCCAGCCACCTCCCCTCCCCCCCAG	15	IR	8	C	T	0.8125	0.1875	0.125	0.875	0.3047	0.6953	0.325	0.6154	0
	1199_14	Bpl_scaf_10556	Bpl_scaf_10556-19-87846	-	19	87820–87846	ATCCCAGCCACCTCCCCTCCCCCCCAG	15	IN	8	C	T	0.9375	0.0625	0.125	0.875	0.1172	0.8828	0.125	0	0
	1199_14	Bpl_scaf_10556	Bpl_scaf_10556-19-87846	-	19	87820–87846	ATCCCAGCCACCTCCCCTCCCCCCCAG	15	OH	20	C	T	0.875	0.125	0.05	0.95	0.2188	0.7812	0.2244	0.7771	0
79	1206_12	Bpl_scaf_1057	Bpl_scaf_1057-2-12914	-	2	12888–12914	ACGGACGACACCCGAACTCCGAAGTAC	13	JR	26	C	T	0.557692	0.442308	0.4231	0.5769	0.4933	0.5067	0.503	0.1589	0
	1206_12	Bpl_scaf_1057	Bpl_scaf_1057-2-12914	-	2	12888–12914	ACGGACGACACCCGAACTCCGAAGTAC	13	DK	17	C	T	0.588235	0.411765	0.3529	0.6471	0.4844	0.5156	0.4991	0.2929	0
	1206_12	Bpl_scaf_1057	Bpl_scaf_1057-2-12914	-	2	12888–12914	ACGGACGACACCCGAACTCCGAAGTAC	13	HK	11	C	T	0.590909	0.409091	0.4545	0.5455	0.4835	0.5165	0.5065	0.1026	0
	1206_12	Bpl_scaf_1057	Bpl_scaf_1057-2-12914	-	2	12888–12914	ACGGACGACACCCGAACTCCGAAGTAC	13	IR	7	C	T	0.642857	0.357143	0.7143	0.2857	0.4592	0.5408	0.4945	-0.4444	0
	1206_12	Bpl_scaf_1057	Bpl_scaf_1057-2-12914	-	2	12888–12914	ACGGACGACACCCGAACTCCGAAGTAC	13	IN	9	C	T	0.5	0.5	0.3333	0.6667	0.5	0.5	0.5294	0.3704	0
	1206_12	Bpl_scaf_1057	Bpl_scaf_1057-2-12914	-	2	12888–12914	ACGGACGACACCCGAACTCCGAAGTAC	13	OH	22	C	T	0.704545	0.295455	0.3182	0.6818	0.4163	0.5837	0.426	0.2531	0
80	1211_0	Bpl_scaf_1057	Bpl_scaf_1057-25-79041	+	25	79015–79041	CCCACTAAAACAGGTGCTCCAGACTAG	1	JR	25	C	T	0.98	0.02	0.04	0.96	0.0392	0.9608	0.04	0	0
	1211_0	Bpl_scaf_1057	Bpl_scaf_1057-25-79041	+	25	79015–79041	CCCACTAAAACAGGTGCTCCAGACTAG	1	DK	20	C	T	0.975	0.025	0.05	0.95	0.0488	0.9513	0.05	0	0
	1211_0	Bpl_scaf_1057	Bpl_scaf_1057-25-79041	+	25	79015–79041	CCCACTAAAACAGGTGCTCCAGACTAG	1	HK	13	C	T	0.961538	0.0384615	0.0769	0.9231	0.074	0.926	0.0769	0	0
	1211_0	Bpl_scaf_1057	Bpl_scaf_1057-25-79041	+	25	79015–79041	CCCACTAAAACAGGTGCTCCAGACTAG	1	IR	10	C	T	0.95	0.05	0.1	0.9	0.095	0.905	0.1	0	0
	1211_0	Bpl_scaf_1057	Bpl_scaf_1057-25-79041	+	25	79015–79041	CCCACTAAAACAGGTGCTCCAGACTAG	1	IN	11	C	T	0.909091	0.0909091	0.1818	0.8182	0.1653	0.8347	0.1732	-0.05	0
	1211_0	Bpl_scaf_1057	Bpl_scaf_1057-25-79041	+	25	79015–79041	CCCACTAAAACAGGTGCTCCAGACTAG	1	OH	18	C	-	1	0	0	1	0	1	0	0	0
81	1211_26	Bpl_scaf_1057	Bpl_scaf_1057-25-79041	+	25	79015–79041	CCCACTAAAACAGGTGCTCCAGACTAG	27	JR	23	G	T	0.673913	0.326087	0.3913	0.6087	0.4395	0.5605	0.4493	0.129	0
	1211_26	Bpl_scaf_1057	Bpl_scaf_1057-25-79041	+	25	79015–79041	CCCACTAAAACAGGTGCTCCAGACTAG	27	DK	20	G	T	0.775	0.225	0.35	0.65	0.3488	0.6512	0.3577	0.0215	0
	1211_26	Bpl_scaf_1057	Bpl_scaf_1057-25-79041	+	25	79015–79041	CCCACTAAAACAGGTGCTCCAGACTAG	27	HK	13	G	T	0.923077	0.0769231	0.1538	0.8462	0.142	0.858	0.1477	-0.0417	0
	1211_26	Bpl_scaf_1057	Bpl_scaf_1057-25-79041	+	25	79015–79041	CCCACTAAAACAGGTGCTCCAGACTAG	27	IR	10	G	T	0.65	0.35	0.3	0.7	0.455	0.545	0.4789	0.3736	0
	1211_26	Bpl_scaf_1057	Bpl_scaf_1057-25-79041	+	25	79015–79041	CCCACTAAAACAGGTGCTCCAGACTAG	27	IN	11	G	T	0.954545	0.0454545	0.0909	0.9091	0.0868	0.9132	0.0909	0	0
	1211_26	Bpl_scaf_1057	Bpl_scaf_1057-25-79041	+	25	79015–79041	CCCACTAAAACAGGTGCTCCAGACTAG	27	OH	18	G	T	0.805556	0.194444	0.3889	0.6111	0.3133	0.6867	0.3222	-0.2069	0
82	1213_5	Bpl_scaf_1057	Bpl_scaf_1057-5-31562	+	5	31536–31562	GCAGTAAAAACGAAAGCTCCATGAAAT	6	JR	28	A	G	0.910714	0.0892857	0.1786	0.8214	0.1626	0.8374	0.1656	-0.0784	0
	1213_5	Bpl_scaf_1057	Bpl_scaf_1057-5-31562	+	5	31536–31562	GCAGTAAAAACGAAAGCTCCATGAAAT	6	DK	19	A	G	0.973684	0.0263158	0.0526	0.9474	0.0512	0.9488	0.0526	0	0
	1213_5	Bpl_scaf_1057	Bpl_scaf_1057-5-31562	+	5	31536–31562	GCAGTAAAAACGAAAGCTCCATGAAAT	6	HK	13	A	G	0.923077	0.0769231	0.1538	0.8462	0.142	0.858	0.1477	-0.0417	0
	1213_5	Bpl_scaf_1057	Bpl_scaf_1057-5-31562	+	5	31536–31562	GCAGTAAAAACGAAAGCTCCATGAAAT	6	IR	10	A	G	0.95	0.05	0.1	0.9	0.095	0.905	0.1	0	0
	1213_5	Bpl_scaf_1057	Bpl_scaf_1057-5-31562	+	5	31536–31562	GCAGTAAAAACGAAAGCTCCATGAAAT	6	IN	11	A	-	1	0	0	1	0	1	0	0	0
	1213_5	Bpl_scaf_1057	Bpl_scaf_1057-5-31562	+	5	31536–31562	GCAGTAAAAACGAAAGCTCCATGAAAT	6	OH	24	A	G	0.9375	0.0625	0.0417	0.9583	0.1172	0.8828	0.1197	0.6519	0
83	1223_20	Bpl_scaf_10586	Bpl_scaf_10586-1-872	+	1	846–872	TGTTAAACTACAGTCACTCCCTCACTA	21	JR	29	C	T	0.931034	0.0689655	0.1379	0.8621	0.1284	0.8716	0.1307	-0.0556	0
	1223_20	Bpl_scaf_10586	Bpl_scaf_10586-1-872	+	1	846–872	TGTTAAACTACAGTCACTCCCTCACTA	21	DK	20	C	T	0.9	0.1	0.2	0.8	0.18	0.82	0.1846	-0.0833	0
	1223_20	Bpl_scaf_10586	Bpl_scaf_10586-1-872	+	1	846–872	TGTTAAACTACAGTCACTCCCTCACTA	21	HK	13	C	T	0.923077	0.0769231	0.1538	0.8462	0.142	0.858	0.1477	-0.0417	0
	1223_20	Bpl_scaf_10586	Bpl_scaf_10586-1-872	+	1	846–872	TGTTAAACTACAGTCACTCCCTCACTA	21	IR	10	C	T	0.85	0.15	0.3	0.7	0.255	0.745	0.2684	-0.1176	0
	1223_20	Bpl_scaf_10586	Bpl_scaf_10586-1-872	+	1	846–872	TGTTAAACTACAGTCACTCCCTCACTA	21	IN	11	C	T	0.818182	0.181818	0.3636	0.6364	0.2975	0.7025	0.3117	-0.1667	0
	1223_20	Bpl_scaf_10586	Bpl_scaf_10586-1-872	+	1	846–872	TGTTAAACTACAGTCACTCCCTCACTA	21	OH	24	C	T	0.916667	0.0833333	0.1667	0.8333	0.1528	0.8472	0.156	-0.0682	0
84	1261_4	Bpl_scaf_10588	Bpl_scaf_10588-23-134525	+	23	134499–134525	CCGCCAATAACTGCCTCTCCCCTTAAG	5	JR	26	C	-	1	0	0	1	0	1	0	0	0
	1261_4	Bpl_scaf_10588	Bpl_scaf_10588-23-134525	+	23	134499–134525	CCGCCAATAACTGCCTCTCCCCTTAAG	5	DK	20	C	T	0.95	0.05	0.1	0.9	0.095	0.905	0.0974	-0.0263	0
	1261_4	Bpl_scaf_10588	Bpl_scaf_10588-23-134525	+	23	134499–134525	CCGCCAATAACTGCCTCTCCCCTTAAG	5	HK	14	C	T	0.964286	0.0357143	0.0714	0.9286	0.0689	0.9311	0.0714	0	0
	1261_4	Bpl_scaf_10588	Bpl_scaf_10588-23-134525	+	23	134499–134525	CCGCCAATAACTGCCTCTCCCCTTAAG	5	IR	8	C	T	0.9375	0.0625	0.125	0.875	0.1172	0.8828	0.125	0	0
	1261_4	Bpl_scaf_10588	Bpl_scaf_10588-23-134525	+	23	134499–134525	CCGCCAATAACTGCCTCTCCCCTTAAG	5	IN	11	C	T	0.954545	0.0454545	0.0909	0.9091	0.0868	0.9132	0.0909	0	0
	1261_4	Bpl_scaf_10588	Bpl_scaf_10588-23-134525	+	23	134499–134525	CCGCCAATAACTGCCTCTCCCCTTAAG	5	OH	23	C	T	0.978261	0.0217391	0.0435	0.9565	0.0425	0.9575	0.0435	0	0
85	1261_14	Bpl_scaf_10588	Bpl_scaf_10588-23-134525	+	23	134499–134525	CCGCCAATAACTGCCTCTCCCCTTAAG	15	JR	26	C	A	0.980769	0.0192308	0.0385	0.9615	0.0377	0.9623	0.0385	0	0
	1261_14	Bpl_scaf_10588	Bpl_scaf_10588-23-134525	+	23	134499–134525	CCGCCAATAACTGCCTCTCCCCTTAAG	15	DK	20	C	-	1	0	0	1	0	1	0	0	0
	1261_14	Bpl_scaf_10588	Bpl_scaf_10588-23-134525	+	23	134499–134525	CCGCCAATAACTGCCTCTCCCCTTAAG	15	HK	14	C	A	0.857143	0.142857	0.1429	0.8571	0.2449	0.7551	0.254	0.4375	0
	1261_14	Bpl_scaf_10588	Bpl_scaf_10588-23-134525	+	23	134499–134525	CCGCCAATAACTGCCTCTCCCCTTAAG	15	IR	8	C	A	0.8125	0.1875	0.375	0.625	0.3047	0.6953	0.325	-0.1538	0
	1261_14	Bpl_scaf_10588	Bpl_scaf_10588-23-134525	+	23	134499–134525	CCGCCAATAACTGCCTCTCCCCTTAAG	15	IN	11	C	A	0.954545	0.0454545	0.0909	0.9091	0.0868	0.9132	0.0909	0	0
	1261_14	Bpl_scaf_10588	Bpl_scaf_10588-23-134525	+	23	134499–134525	CCGCCAATAACTGCCTCTCCCCTTAAG	15	OH	22	C	A	0.954545	0.0454545	0.0909	0.9091	0.0868	0.9132	0.0888	-0.0238	0
86	1317_21	Bpl_scaf_10601	Bpl_scaf_10601-8-42209	+	8	42183–42209	TGAACGCAAACGATTGCTCCGCGAATT	22	JR	30	C	T	0.7	0.3	0.4	0.6	0.42	0.58	0.4271	0.0635	0
	1317_21	Bpl_scaf_10601	Bpl_scaf_10601-8-42209	+	8	42183–42209	TGAACGCAAACGATTGCTCCGCGAATT	22	DK	20	C	T	0.775	0.225	0.45	0.55	0.3488	0.6512	0.3577	-0.2581	0
	1317_21	Bpl_scaf_10601	Bpl_scaf_10601-8-42209	+	8	42183–42209	TGAACGCAAACGATTGCTCCGCGAATT	22	HK	15	C	T	0.733333	0.266667	0.5333	0.4667	0.3911	0.6089	0.4046	-0.3182	0
	1317_21	Bpl_scaf_10601	Bpl_scaf_10601-8-42209	+	8	42183–42209	TGAACGCAAACGATTGCTCCGCGAATT	22	IR	10	C	T	0.75	0.25	0.3	0.7	0.375	0.625	0.3947	0.24	0
	1317_21	Bpl_scaf_10601	Bpl_scaf_10601-8-42209	+	8	42183–42209	TGAACGCAAACGATTGCTCCGCGAATT	22	IN	11	C	T	0.818182	0.181818	0.3636	0.6364	0.2975	0.7025	0.3117	-0.1667	0
	1317_21	Bpl_scaf_10601	Bpl_scaf_10601-8-42209	+	8	42183–42209	TGAACGCAAACGATTGCTCCGCGAATT	22	OH	24	C	T	0.791667	0.208333	0.25	0.75	0.3299	0.6701	0.3369	0.2579	0
87	1336_21	Bpl_scaf_10613	Bpl_scaf_10613-116-624430	+	116	624404–624430	CTAGATGAGACATCAACTCCAGCTATC	22	JR	29	A	G	0.741379	0.258621	0.3103	0.6897	0.3835	0.6165	0.3902	0.2047	0
	1336_21	Bpl_scaf_10613	Bpl_scaf_10613-116-624430	+	116	624404–624430	CTAGATGAGACATCAACTCCAGCTATC	22	DK	20	A	G	0.85	0.15	0.3	0.7	0.255	0.745	0.2615	-0.1471	0
	1336_21	Bpl_scaf_10613	Bpl_scaf_10613-116-624430	+	116	624404–624430	CTAGATGAGACATCAACTCCAGCTATC	22	HK	15	A	G	0.933333	0.0666667	0.1333	0.8667	0.1244	0.8756	0.1287	-0.0357	0
	1336_21	Bpl_scaf_10613	Bpl_scaf_10613-116-624430	+	116	624404–624430	CTAGATGAGACATCAACTCCAGCTATC	22	IR	10	A	G	0.8	0.2	0.4	0.6	0.32	0.68	0.3368	-0.1875	0
	1336_21	Bpl_scaf_10613	Bpl_scaf_10613-116-624430	+	116	624404–624430	CTAGATGAGACATCAACTCCAGCTATC	22	IN	11	A	G	0.863636	0.136364	0.2727	0.7273	0.2355	0.7645	0.2468	-0.1053	0
	1336_21	Bpl_scaf_10613	Bpl_scaf_10613-116-624430	+	116	624404–624430	CTAGATGAGACATCAACTCCAGCTATC	22	OH	24	A	G	0.875	0.125	0.25	0.75	0.2188	0.7812	0.2234	-0.119	0
88	1341_14	Bpl_scaf_10613	Bpl_scaf_10613-121-652206	-	121	652180–652206	TGTTAACATACCATTTCTCCGCCTTAT	15	JR	29	T	-	1	0	0	1	0	1	0	0	0
	1341_14	Bpl_scaf_10613	Bpl_scaf_10613-121-652206	-	121	652180–652206	TGTTAACATACCATTTCTCCGCCTTAT	15	DK	20	T	C	0.95	0.05	0.1	0.9	0.095	0.905	0.0974	-0.0263	0
	1341_14	Bpl_scaf_10613	Bpl_scaf_10613-121-652206	-	121	652180–652206	TGTTAACATACCATTTCTCCGCCTTAT	15	HK	14	T	C	0.928571	0.0714286	0.1429	0.8571	0.1327	0.8673	0.1376	-0.0385	0
	1341_14	Bpl_scaf_10613	Bpl_scaf_10613-121-652206	-	121	652180–652206	TGTTAACATACCATTTCTCCGCCTTAT	15	IR	10	T	C	0.85	0.15	0.3	0.7	0.255	0.745	0.2684	-0.1176	0
	1341_14	Bpl_scaf_10613	Bpl_scaf_10613-121-652206	-	121	652180–652206	TGTTAACATACCATTTCTCCGCCTTAT	15	IN	11	T	C	0.863636	0.136364	0.2727	0.7273	0.2355	0.7645	0.2468	-0.1053	0
	1341_14	Bpl_scaf_10613	Bpl_scaf_10613-121-652206	-	121	652180–652206	TGTTAACATACCATTTCTCCGCCTTAT	15	OH	24	T	C	0.916667	0.0833333	0.1667	0.8333	0.1528	0.8472	0.156	-0.0682	0
89	1343_13	Bpl_scaf_10613	Bpl_scaf_10613-123-664582	-	123	664556–664582	GGACCACGAACGACAACTCCTTAAAGT	14	JR	29	C	A	0.862069	0.137931	0.2759	0.7241	0.2378	0.7622	0.242	-0.14	0
	1343_13	Bpl_scaf_10613	Bpl_scaf_10613-123-664582	-	123	664556–664582	GGACCACGAACGACAACTCCTTAAAGT	14	DK	20	C	A	0.95	0.05	0.1	0.9	0.095	0.905	0.0974	-0.0263	0
	1343_13	Bpl_scaf_10613	Bpl_scaf_10613-123-664582	-	123	664556–664582	GGACCACGAACGACAACTCCTTAAAGT	14	HK	15	C	-	1	0	0	1	0	1	0	0	0
	1343_13	Bpl_scaf_10613	Bpl_scaf_10613-123-664582	-	123	664556–664582	GGACCACGAACGACAACTCCTTAAAGT	14	IR	10	C	-	1	0	0	1	0	1	0	0	0
	1343_13	Bpl_scaf_10613	Bpl_scaf_10613-123-664582	-	123	664556–664582	GGACCACGAACGACAACTCCTTAAAGT	14	IN	11	C	-	1	0	0	1	0	1	0	0	0
	1343_13	Bpl_scaf_10613	Bpl_scaf_10613-123-664582	-	123	664556–664582	GGACCACGAACGACAACTCCTTAAAGT	14	OH	24	C	A	0.916667	0.0833333	0.1667	0.8333	0.1528	0.8472	0.156	-0.0682	0
90	1354_4	Bpl_scaf_10613	Bpl_scaf_10613-14-90157	-	14	90131–90157	AGTCCGCTAACAAGTGCTCCCGAGAGG	5	JR	26	C	T	0.980769	0.0192308	0.0385	0.9615	0.0377	0.9623	0.0385	0	0
	1354_4	Bpl_scaf_10613	Bpl_scaf_10613-14-90157	-	14	90131–90157	AGTCCGCTAACAAGTGCTCCCGAGAGG	5	DK	20	C	T	0.9	0.1	0.1	0.9	0.18	0.82	0.1846	0.4583	0
	1354_4	Bpl_scaf_10613	Bpl_scaf_10613-14-90157	-	14	90131–90157	AGTCCGCTAACAAGTGCTCCCGAGAGG	5	HK	15	C	T	0.966667	0.0333333	0.0667	0.9333	0.0644	0.9356	0.0667	0	0
	1354_4	Bpl_scaf_10613	Bpl_scaf_10613-14-90157	-	14	90131–90157	AGTCCGCTAACAAGTGCTCCCGAGAGG	5	IR	9	C	-	1	0	0	1	0	1	0	0	0
	1354_4	Bpl_scaf_10613	Bpl_scaf_10613-14-90157	-	14	90131–90157	AGTCCGCTAACAAGTGCTCCCGAGAGG	5	IN	11	C	T	0.863636	0.136364	0.2727	0.7273	0.2355	0.7645	0.2468	-0.1053	0
	1354_4	Bpl_scaf_10613	Bpl_scaf_10613-14-90157	-	14	90131–90157	AGTCCGCTAACAAGTGCTCCCGAGAGG	5	OH	19	C	T	0.973684	0.0263158	0.0526	0.9474	0.0512	0.9488	0.0526	0	0
91	1365_25	Bpl_scaf_10613	Bpl_scaf_10613-27-142264	+	27	142238–142264	ATACTAACCACGCTAGCTCCATATCTG	26	JR	30	T	C	0.966667	0.0333333	0.0667	0.9333	0.0644	0.9356	0.0655	-0.0172	0
	1365_25	Bpl_scaf_10613	Bpl_scaf_10613-27-142264	+	27	142238–142264	ATACTAACCACGCTAGCTCCATATCTG	26	DK	20	T	-	1	0	0	1	0	1	0	0	0
	1365_25	Bpl_scaf_10613	Bpl_scaf_10613-27-142264	+	27	142238–142264	ATACTAACCACGCTAGCTCCATATCTG	26	HK	15	T	C	0.933333	0.0666667	0	1	0.1244	0.8756	0.1287	1	0
	1365_25	Bpl_scaf_10613	Bpl_scaf_10613-27-142264	+	27	142238–142264	ATACTAACCACGCTAGCTCCATATCTG	26	IR	10	T	-	1	0	0	1	0	1	0	0	0
	1365_25	Bpl_scaf_10613	Bpl_scaf_10613-27-142264	+	27	142238–142264	ATACTAACCACGCTAGCTCCATATCTG	26	IN	11	T	C	0.863636	0.136364	0.0909	0.9091	0.2355	0.7645	0.2468	0.6316	0
	1365_25	Bpl_scaf_10613	Bpl_scaf_10613-27-142264	+	27	142238–142264	ATACTAACCACGCTAGCTCCATATCTG	26	OH	23	T	-	1	0	0	1	0	1	0	0	0
92	1369_25	Bpl_scaf_10613	Bpl_scaf_10613-30-157106	+	30	157080–157106	GAGGGAGCTACATTTTCTCCCAAGCAA	26	JR	22	A	G	0.954545	0.0454545	0.0909	0.9091	0.0868	0.9132	0.0888	-0.0238	0
	1369_25	Bpl_scaf_10613	Bpl_scaf_10613-30-157106	+	30	157080–157106	GAGGGAGCTACATTTTCTCCCAAGCAA	26	DK	18	A	-	1	0	0	1	0	1	0	0	0
	1369_25	Bpl_scaf_10613	Bpl_scaf_10613-30-157106	+	30	157080–157106	GAGGGAGCTACATTTTCTCCCAAGCAA	26	HK	11	A	-	1	0	0	1	0	1	0	0	0
	1369_25	Bpl_scaf_10613	Bpl_scaf_10613-30-157106	+	30	157080–157106	GAGGGAGCTACATTTTCTCCCAAGCAA	26	IR	10	A	-	1	0	0	1	0	1	0	0	0
	1369_25	Bpl_scaf_10613	Bpl_scaf_10613-30-157106	+	30	157080–157106	GAGGGAGCTACATTTTCTCCCAAGCAA	26	IN	9	A	-	1	0	0	1	0	1	0	0	0
	1369_25	Bpl_scaf_10613	Bpl_scaf_10613-30-157106	+	30	157080–157106	GAGGGAGCTACATTTTCTCCCAAGCAA	26	OH	17	A	G	0.941176	0.0588235	0.1176	0.8824	0.1107	0.8893	0.1141	-0.0312	0
93	1376_5	Bpl_scaf_10613	Bpl_scaf_10613-39-201965	-	39	201939–201965	TTCCTGGTAACTGAATCTCCAATGGCA	6	JR	29	G	A	0.965517	0.0344828	0.069	0.931	0.0666	0.9334	0.0678	-0.0179	0
	1376_5	Bpl_scaf_10613	Bpl_scaf_10613-39-201965	-	39	201939–201965	TTCCTGGTAACTGAATCTCCAATGGCA	6	DK	20	G	A	0.975	0.025	0.05	0.95	0.0488	0.9513	0.05	0	0
	1376_5	Bpl_scaf_10613	Bpl_scaf_10613-39-201965	-	39	201939–201965	TTCCTGGTAACTGAATCTCCAATGGCA	6	HK	14	G	A	0.964286	0.0357143	0.0714	0.9286	0.0689	0.9311	0.0714	0	0
	1376_5	Bpl_scaf_10613	Bpl_scaf_10613-39-201965	-	39	201939–201965	TTCCTGGTAACTGAATCTCCAATGGCA	6	IR	9	G	-	1	0	0	1	0	1	0	0	0
	1376_5	Bpl_scaf_10613	Bpl_scaf_10613-39-201965	-	39	201939–201965	TTCCTGGTAACTGAATCTCCAATGGCA	6	IN	11	G	A	0.954545	0.0454545	0.0909	0.9091	0.0868	0.9132	0.0909	0	0
	1376_5	Bpl_scaf_10613	Bpl_scaf_10613-39-201965	-	39	201939–201965	TTCCTGGTAACTGAATCTCCAATGGCA	6	OH	24	G	A	0.9375	0.0625	0.125	0.875	0.1172	0.8828	0.1197	-0.0444	0
94	1387_0	Bpl_scaf_10613	Bpl_scaf_10613-52-254904	+	52	254878–254904	TGATCATTCACCGATCCTCCACATTTA	1	JR	25	T	C	0.68	0.32	0.32	0.68	0.4352	0.5648	0.4441	0.2794	0
	1387_0	Bpl_scaf_10613	Bpl_scaf_10613-52-254904	+	52	254878–254904	TGATCATTCACCGATCCTCCACATTTA	1	DK	20	T	C	0.675	0.325	0.65	0.35	0.4388	0.5613	0.45	-0.4444	0
	1387_0	Bpl_scaf_10613	Bpl_scaf_10613-52-254904	+	52	254878–254904	TGATCATTCACCGATCCTCCACATTTA	1	HK	12	T	C	0.625	0.375	0.5833	0.4167	0.4688	0.5312	0.4891	-0.1926	0
	1387_0	Bpl_scaf_10613	Bpl_scaf_10613-52-254904	+	52	254878–254904	TGATCATTCACCGATCCTCCACATTTA	1	IR	8	T	C	0.75	0.25	0	1	0.375	0.625	0.4	1	0
	1387_0	Bpl_scaf_10613	Bpl_scaf_10613-52-254904	+	52	254878–254904	TGATCATTCACCGATCCTCCACATTTA	1	IN	11	T	C	0.636364	0.363636	0.3636	0.6364	0.4628	0.5372	0.4848	0.25	0
	1387_0	Bpl_scaf_10613	Bpl_scaf_10613-52-254904	+	52	254878–254904	TGATCATTCACCGATCCTCCACATTTA	1	OH	21	T	C	0.666667	0.333333	0.381	0.619	0.4444	0.5556	0.4553	0.1633	0
95	1404_13	Bpl_scaf_10613	Bpl_scaf_10613-74-385868	-	74	385842–385868	ATGACCACGACGTCCCCTCCCTATTCT	14	JR	30	C	A	0.95	0.05	0.1	0.9	0.095	0.905	0.0966	-0.0351	0
	1404_13	Bpl_scaf_10613	Bpl_scaf_10613-74-385868	-	74	385842–385868	ATGACCACGACGTCCCCTCCCTATTCT	14	DK	20	C	A	0.975	0.025	0.05	0.95	0.0488	0.9513	0.05	0	0
	1404_13	Bpl_scaf_10613	Bpl_scaf_10613-74-385868	-	74	385842–385868	ATGACCACGACGTCCCCTCCCTATTCT	14	HK	15	C	A	0.933333	0.0666667	0.1333	0.8667	0.1244	0.8756	0.1287	-0.0357	0
	1404_13	Bpl_scaf_10613	Bpl_scaf_10613-74-385868	-	74	385842–385868	ATGACCACGACGTCCCCTCCCTATTCT	14	IR	10	C	A	0.95	0.05	0.1	0.9	0.095	0.905	0.1	0	0
	1404_13	Bpl_scaf_10613	Bpl_scaf_10613-74-385868	-	74	385842–385868	ATGACCACGACGTCCCCTCCCTATTCT	14	IN	11	C	-	1	0	0	1	0	1	0	0	0
	1404_13	Bpl_scaf_10613	Bpl_scaf_10613-74-385868	-	74	385842–385868	ATGACCACGACGTCCCCTCCCTATTCT	14	OH	23	C	A	0.978261	0.0217391	0.0435	0.9565	0.0425	0.9575	0.0435	0	0
96	1423_6	Bpl_scaf_10613	Bpl_scaf_10613-96-485554	-	96	485528–485554	CCATTCGTAACCTTGACTCCTTTGAAT	7	JR	24	G	A	0.958333	0.0416667	0.0833	0.9167	0.0799	0.9201	0.0816	-0.0217	0
	1423_6	Bpl_scaf_10613	Bpl_scaf_10613-96-485554	-	96	485528–485554	CCATTCGTAACCTTGACTCCTTTGAAT	7	DK	19	G	A	0.947368	0.0526316	0.1053	0.8947	0.0997	0.9003	0.1024	-0.0278	0
	1423_6	Bpl_scaf_10613	Bpl_scaf_10613-96-485554	-	96	485528–485554	CCATTCGTAACCTTGACTCCTTTGAAT	7	HK	13	G	A	0.923077	0.0769231	0.1538	0.8462	0.142	0.858	0.1477	-0.0417	0
	1423_6	Bpl_scaf_10613	Bpl_scaf_10613-96-485554	-	96	485528–485554	CCATTCGTAACCTTGACTCCTTTGAAT	7	IR	9	G	-	1	0	0	1	0	1	0	0	0
	1423_6	Bpl_scaf_10613	Bpl_scaf_10613-96-485554	-	96	485528–485554	CCATTCGTAACCTTGACTCCTTTGAAT	7	IN	10	G	A	0.9	0.1	0.2	0.8	0.18	0.82	0.1895	-0.0556	0
	1423_6	Bpl_scaf_10613	Bpl_scaf_10613-96-485554	-	96	485528–485554	CCATTCGTAACCTTGACTCCTTTGAAT	7	OH	22	G	A	0.886364	0.113636	0.2273	0.7727	0.2014	0.7986	0.2061	-0.1026	0
97	1437_0	Bpl_scaf_10635	Bpl_scaf_10635-19-110398	-	19	110372–110398	GTAGTGCAGACATGTACTCCTATGATT	1	JR	30	G	A	0.916667	0.0833333	0.1667	0.8333	0.1528	0.8472	0.1554	-0.0727	0
	1437_0	Bpl_scaf_10635	Bpl_scaf_10635-19-110398	-	19	110372–110398	GTAGTGCAGACATGTACTCCTATGATT	1	DK	20	G	A	0.975	0.025	0.05	0.95	0.0488	0.9513	0.05	0	0
	1437_0	Bpl_scaf_10635	Bpl_scaf_10635-19-110398	-	19	110372–110398	GTAGTGCAGACATGTACTCCTATGATT	1	HK	15	G	-	1	0	0	1	0	1	0	0	0
	1437_0	Bpl_scaf_10635	Bpl_scaf_10635-19-110398	-	19	110372–110398	GTAGTGCAGACATGTACTCCTATGATT	1	IR	9	G	-	1	0	0	1	0	1	0	0	0
	1437_0	Bpl_scaf_10635	Bpl_scaf_10635-19-110398	-	19	110372–110398	GTAGTGCAGACATGTACTCCTATGATT	1	IN	11	G	-	1	0	0	1	0	1	0	0	0
	1437_0	Bpl_scaf_10635	Bpl_scaf_10635-19-110398	-	19	110372–110398	GTAGTGCAGACATGTACTCCTATGATT	1	OH	24	G	A	0.979167	0.0208333	0.0417	0.9583	0.0408	0.9592	0.0417	0	0
98	1441_2	Bpl_scaf_10635	Bpl_scaf_10635-8-62154	-	8	62128–62154	GAACAAGAAACACAACCTCCCTCCAAA	3	JR	30	A	T	0.933333	0.0666667	0.1333	0.8667	0.1244	0.8756	0.1266	-0.0536	0
	1441_2	Bpl_scaf_10635	Bpl_scaf_10635-8-62154	-	8	62128–62154	GAACAAGAAACACAACCTCCCTCCAAA	3	DK	20	A	-	1	0	0	1	0	1	0	0	0
	1441_2	Bpl_scaf_10635	Bpl_scaf_10635-8-62154	-	8	62128–62154	GAACAAGAAACACAACCTCCCTCCAAA	3	HK	13	A	-	1	0	0	1	0	1	0	0	0
	1441_2	Bpl_scaf_10635	Bpl_scaf_10635-8-62154	-	8	62128–62154	GAACAAGAAACACAACCTCCCTCCAAA	3	IR	9	A	T	0.888889	0.111111	0.2222	0.7778	0.1975	0.8025	0.2092	-0.0625	0
	1441_2	Bpl_scaf_10635	Bpl_scaf_10635-8-62154	-	8	62128–62154	GAACAAGAAACACAACCTCCCTCCAAA	3	IN	11	A	T	0.909091	0.0909091	0.1818	0.8182	0.1653	0.8347	0.1732	-0.05	0
	1441_2	Bpl_scaf_10635	Bpl_scaf_10635-8-62154	-	8	62128–62154	GAACAAGAAACACAACCTCCCTCCAAA	3	OH	22	A	T	0.909091	0.0909091	0.1818	0.8182	0.1653	0.8347	0.1691	-0.075	0
99	1441_3	Bpl_scaf_10635	Bpl_scaf_10635-8-62154	-	8	62128–62154	GAACAAGAAACACAACCTCCCTCCAAA	4	JR	30	C	T	0.933333	0.0666667	0.1333	0.8667	0.1244	0.8756	0.1266	-0.0536	0
	1441_3	Bpl_scaf_10635	Bpl_scaf_10635-8-62154	-	8	62128–62154	GAACAAGAAACACAACCTCCCTCCAAA	4	DK	20	C	-	1	0	0	1	0	1	0	0	0
	1441_3	Bpl_scaf_10635	Bpl_scaf_10635-8-62154	-	8	62128–62154	GAACAAGAAACACAACCTCCCTCCAAA	4	HK	13	C	-	1	0	0	1	0	1	0	0	0
	1441_3	Bpl_scaf_10635	Bpl_scaf_10635-8-62154	-	8	62128–62154	GAACAAGAAACACAACCTCCCTCCAAA	4	IR	9	C	T	0.888889	0.111111	0.2222	0.7778	0.1975	0.8025	0.2092	-0.0625	0
	1441_3	Bpl_scaf_10635	Bpl_scaf_10635-8-62154	-	8	62128–62154	GAACAAGAAACACAACCTCCCTCCAAA	4	IN	11	C	T	0.909091	0.0909091	0.1818	0.8182	0.1653	0.8347	0.1732	-0.05	0
	1441_3	Bpl_scaf_10635	Bpl_scaf_10635-8-62154	-	8	62128–62154	GAACAAGAAACACAACCTCCCTCCAAA	4	OH	22	C	T	0.909091	0.0909091	0.1818	0.8182	0.1653	0.8347	0.1691	-0.075	0
100	1538_15	Bpl_scaf_1076	Bpl_scaf_1076-11-56412	+	11	56386–56412	GGTGACCTTACAATCTCTCCTTTATTC	16	JR	29	T	A	0.844828	0.155172	0.2414	0.7586	0.2622	0.7378	0.2668	0.0952	0
	1538_15	Bpl_scaf_1076	Bpl_scaf_1076-11-56412	+	11	56386–56412	GGTGACCTTACAATCTCTCCTTTATTC	16	DK	20	T	A	0.9	0.1	0.2	0.8	0.18	0.82	0.1846	-0.0833	0
	1538_15	Bpl_scaf_1076	Bpl_scaf_1076-11-56412	+	11	56386–56412	GGTGACCTTACAATCTCTCCTTTATTC	16	HK	13	T	A	0.846154	0.153846	0.3077	0.6923	0.2604	0.7396	0.2708	-0.1364	0
	1538_15	Bpl_scaf_1076	Bpl_scaf_1076-11-56412	+	11	56386–56412	GGTGACCTTACAATCTCTCCTTTATTC	16	IR	10	T	A	0.9	0.1	0.2	0.8	0.18	0.82	0.1895	-0.0556	0
	1538_15	Bpl_scaf_1076	Bpl_scaf_1076-11-56412	+	11	56386–56412	GGTGACCTTACAATCTCTCCTTTATTC	16	IN	11	T	A	0.954545	0.0454545	0.0909	0.9091	0.0868	0.9132	0.0909	0	0
	1538_15	Bpl_scaf_1076	Bpl_scaf_1076-11-56412	+	11	56386–56412	GGTGACCTTACAATCTCTCCTTTATTC	16	OH	19	T	A	0.763158	0.236842	0.4737	0.5263	0.3615	0.6385	0.3713	-0.2759	0
101	1540_6	Bpl_scaf_1076	Bpl_scaf_1076-114-573948	+	114	573922–573948	TGCAACGTGACGAGATCTCCCTATTTA	7	JR	30	G	-	1	0	0	1	0	1	0	0	0
	1540_6	Bpl_scaf_1076	Bpl_scaf_1076-114-573948	+	114	573922–573948	TGCAACGTGACGAGATCTCCCTATTTA	7	DK	20	G	C	0.975	0.025	0.05	0.95	0.0488	0.9513	0.05	0	0
	1540_6	Bpl_scaf_1076	Bpl_scaf_1076-114-573948	+	114	573922–573948	TGCAACGTGACGAGATCTCCCTATTTA	7	HK	14	G	-	1	0	0	1	0	1	0	0	0
	1540_6	Bpl_scaf_1076	Bpl_scaf_1076-114-573948	+	114	573922–573948	TGCAACGTGACGAGATCTCCCTATTTA	7	IR	10	G	-	1	0	0	1	0	1	0	0	0
	1540_6	Bpl_scaf_1076	Bpl_scaf_1076-114-573948	+	114	573922–573948	TGCAACGTGACGAGATCTCCCTATTTA	7	IN	11	G	C	0.909091	0.0909091	0.1818	0.8182	0.1653	0.8347	0.1732	-0.05	0
	1540_6	Bpl_scaf_1076	Bpl_scaf_1076-114-573948	+	114	573922–573948	TGCAACGTGACGAGATCTCCCTATTTA	7	OH	23	G	C	0.956522	0.0434783	0.087	0.913	0.0832	0.9168	0.085	-0.0227	0
102	1556_23	Bpl_scaf_1076	Bpl_scaf_1076-26-137419	+	26	137393–137419	CAACGCAAAACAACACCTCCACATATG	24	JR	30	T	G	0.966667	0.0333333	0.0667	0.9333	0.0644	0.9356	0.0655	-0.0172	0
	1556_23	Bpl_scaf_1076	Bpl_scaf_1076-26-137419	+	26	137393–137419	CAACGCAAAACAACACCTCCACATATG	24	DK	20	T	G	0.9	0.1	0.1	0.9	0.18	0.82	0.1846	0.4583	0
	1556_23	Bpl_scaf_1076	Bpl_scaf_1076-26-137419	+	26	137393–137419	CAACGCAAAACAACACCTCCACATATG	24	HK	14	T	G	0.821429	0.178571	0.2143	0.7857	0.2934	0.7066	0.3042	0.2957	0
	1556_23	Bpl_scaf_1076	Bpl_scaf_1076-26-137419	+	26	137393–137419	CAACGCAAAACAACACCTCCACATATG	24	IR	10	T	G	0.8	0.2	0.2	0.8	0.32	0.68	0.3368	0.4063	0
	1556_23	Bpl_scaf_1076	Bpl_scaf_1076-26-137419	+	26	137393–137419	CAACGCAAAACAACACCTCCACATATG	24	IN	11	T	G	0.954545	0.0454545	0.0909	0.9091	0.0868	0.9132	0.0909	0	0
	1556_23	Bpl_scaf_1076	Bpl_scaf_1076-26-137419	+	26	137393–137419	CAACGCAAAACAACACCTCCACATATG	24	OH	23	T	G	0.869565	0.130435	0.1739	0.8261	0.2268	0.7732	0.2319	0.25	0
103	1563_3	Bpl_scaf_1076	Bpl_scaf_1076-42-221667	-	42	221641–221667	ATATGAACAACACGAACTCCACTAAAA	4	JR	28	T	A	0.946429	0.0535714	0.1071	0.8929	0.1014	0.8986	0.1032	-0.0377	0
	1563_3	Bpl_scaf_1076	Bpl_scaf_1076-42-221667	-	42	221641–221667	ATATGAACAACACGAACTCCACTAAAA	4	DK	20	T	-	1	0	0	1	0	1	0	0	0
	1563_3	Bpl_scaf_1076	Bpl_scaf_1076-42-221667	-	42	221641–221667	ATATGAACAACACGAACTCCACTAAAA	4	HK	14	T	-	1	0	0	1	0	1	0	0	0
	1563_3	Bpl_scaf_1076	Bpl_scaf_1076-42-221667	-	42	221641–221667	ATATGAACAACACGAACTCCACTAAAA	4	IR	9	T	-	1	0	0	1	0	1	0	0	0
	1563_3	Bpl_scaf_1076	Bpl_scaf_1076-42-221667	-	42	221641–221667	ATATGAACAACACGAACTCCACTAAAA	4	IN	9	T	-	1	0	0	1	0	1	0	0	0
	1563_3	Bpl_scaf_1076	Bpl_scaf_1076-42-221667	-	42	221641–221667	ATATGAACAACACGAACTCCACTAAAA	4	OH	21	T	A	0.952381	0.047619	0.0952	0.9048	0.0907	0.9093	0.0929	-0.025	0
104	1563_26	Bpl_scaf_1076	Bpl_scaf_1076-42-221667	-	42	221641–221667	ATATGAACAACACGAACTCCACTAAAA	27	JR	29	A	G	0.948276	0.0517241	0.1034	0.8966	0.0981	0.9019	0.0998	-0.0364	0
	1563_26	Bpl_scaf_1076	Bpl_scaf_1076-42-221667	-	42	221641–221667	ATATGAACAACACGAACTCCACTAAAA	27	DK	20	A	G	0.95	0.05	0.1	0.9	0.095	0.905	0.0974	-0.0263	0
	1563_26	Bpl_scaf_1076	Bpl_scaf_1076-42-221667	-	42	221641–221667	ATATGAACAACACGAACTCCACTAAAA	27	HK	14	A	G	0.964286	0.0357143	0.0714	0.9286	0.0689	0.9311	0.0714	0	0
	1563_26	Bpl_scaf_1076	Bpl_scaf_1076-42-221667	-	42	221641–221667	ATATGAACAACACGAACTCCACTAAAA	27	IR	10	A	-	1	0	0	1	0	1	0	0	0
	1563_26	Bpl_scaf_1076	Bpl_scaf_1076-42-221667	-	42	221641–221667	ATATGAACAACACGAACTCCACTAAAA	27	IN	11	A	G	0.954545	0.0454545	0.0909	0.9091	0.0868	0.9132	0.0909	0	0
	1563_26	Bpl_scaf_1076	Bpl_scaf_1076-42-221667	-	42	221641–221667	ATATGAACAACACGAACTCCACTAAAA	27	OH	22	A	G	0.931818	0.0681818	0.1364	0.8636	0.1271	0.8729	0.13	-0.0488	0
105	1582_5	Bpl_scaf_1076	Bpl_scaf_1076-84-415465	+	84	415439–415465	TGCTCAAGGACTTGAACTCCTTTATTT	6	JR	26	A	C	0.615385	0.384615	0.4615	0.5385	0.4734	0.5266	0.4827	0.0437	0
	1582_5	Bpl_scaf_1076	Bpl_scaf_1076-84-415465	+	84	415439–415465	TGCTCAAGGACTTGAACTCCTTTATTT	6	DK	18	A	C	0.75	0.25	0.3889	0.6111	0.375	0.625	0.3857	-0.0082	0
	1582_5	Bpl_scaf_1076	Bpl_scaf_1076-84-415465	+	84	415439–415465	TGCTCAAGGACTTGAACTCCTTTATTT	6	HK	12	A	C	0.666667	0.333333	0.5	0.5	0.4444	0.5556	0.4638	-0.0781	0
	1582_5	Bpl_scaf_1076	Bpl_scaf_1076-84-415465	+	84	415439–415465	TGCTCAAGGACTTGAACTCCTTTATTT	6	IR	9	A	C	0.666667	0.333333	0.2222	0.7778	0.4444	0.5556	0.4706	0.5278	0
	1582_5	Bpl_scaf_1076	Bpl_scaf_1076-84-415465	+	84	415439–415465	TGCTCAAGGACTTGAACTCCTTTATTT	6	IN	11	A	C	0.818182	0.181818	0.1818	0.8182	0.2975	0.7025	0.3117	0.4167	0
	1582_5	Bpl_scaf_1076	Bpl_scaf_1076-84-415465	+	84	415439–415465	TGCTCAAGGACTTGAACTCCTTTATTT	6	OH	21	A	C	0.761905	0.238095	0.2857	0.7143	0.3628	0.6372	0.3717	0.2313	0
106	112182_13	Bpl_scaf_1076	Bpl_scaf_1076-92-440456	-	92	440430–440456	CTAACTAACACTGGTGCTCCGGCAGGG	14	JR	25	G	A	0.94	0.06	0.12	0.88	0.1128	0.8872	0.1151	-0.0426	0
	112182_13	Bpl_scaf_1076	Bpl_scaf_1076-92-440456	-	92	440430–440456	CTAACTAACACTGGTGCTCCGGCAGGG	14	DK	19	G	A	0.973684	0.0263158	0.0526	0.9474	0.0512	0.9488	0.0526	0	0
	112182_13	Bpl_scaf_1076	Bpl_scaf_1076-92-440456	-	92	440430–440456	CTAACTAACACTGGTGCTCCGGCAGGG	14	HK	12	G	A	0.916667	0.0833333	0.1667	0.8333	0.1528	0.8472	0.1594	-0.0455	0
	112182_13	Bpl_scaf_1076	Bpl_scaf_1076-92-440456	-	92	440430–440456	CTAACTAACACTGGTGCTCCGGCAGGG	14	IR	10	G	-	1	0	0	1	0	1	0	0	0
	112182_13	Bpl_scaf_1076	Bpl_scaf_1076-92-440456	-	92	440430–440456	CTAACTAACACTGGTGCTCCGGCAGGG	14	IN	10	G	-	1	0	0	1	0	1	0	0	0
	112182_13	Bpl_scaf_1076	Bpl_scaf_1076-92-440456	-	92	440430–440456	CTAACTAACACTGGTGCTCCGGCAGGG	14	OH	20	G	A	0.95	0.05	0.1	0.9	0.095	0.905	0.0974	-0.0263	0
107	112185_6	Bpl_scaf_10767	Bpl_scaf_10767-25-171031	-	25	171005–171031	CGATCACTCACACTCACTCCACTTTTG	7	JR	26	C	T	0.942308	0.0576923	0.1154	0.8846	0.1087	0.8913	0.1109	-0.0408	0
	112185_6	Bpl_scaf_10767	Bpl_scaf_10767-25-171031	-	25	171005–171031	CGATCACTCACACTCACTCCACTTTTG	7	DK	19	C	T	0.947368	0.0526316	0.1053	0.8947	0.0997	0.9003	0.1024	-0.0278	0
	112185_6	Bpl_scaf_10767	Bpl_scaf_10767-25-171031	-	25	171005–171031	CGATCACTCACACTCACTCCACTTTTG	7	HK	13	C	-	1	0	0	1	0	1	0	0	0
	112185_6	Bpl_scaf_10767	Bpl_scaf_10767-25-171031	-	25	171005–171031	CGATCACTCACACTCACTCCACTTTTG	7	IR	8	C	T	0.9375	0.0625	0.125	0.875	0.1172	0.8828	0.125	0	0
	112185_6	Bpl_scaf_10767	Bpl_scaf_10767-25-171031	-	25	171005–171031	CGATCACTCACACTCACTCCACTTTTG	7	IN	11	C	T	0.954545	0.0454545	0.0909	0.9091	0.0868	0.9132	0.0909	0	0
	112185_6	Bpl_scaf_10767	Bpl_scaf_10767-25-171031	-	25	171005–171031	CGATCACTCACACTCACTCCACTTTTG	7	OH	18	C	T	0.972222	0.0277778	0.0556	0.9444	0.054	0.946	0.0556	0	0
108	112185_26	Bpl_scaf_10767	Bpl_scaf_10767-25-171031	-	25	171005–171031	CGATCACTCACACTCACTCCACTTTTG	27	JR	25	G	A	0.92	0.08	0.16	0.84	0.1472	0.8528	0.1502	-0.0652	0
	112185_26	Bpl_scaf_10767	Bpl_scaf_10767-25-171031	-	25	171005–171031	CGATCACTCACACTCACTCCACTTTTG	27	DK	19	G	A	0.973684	0.0263158	0.0526	0.9474	0.0512	0.9488	0.0526	0	0
	112185_26	Bpl_scaf_10767	Bpl_scaf_10767-25-171031	-	25	171005–171031	CGATCACTCACACTCACTCCACTTTTG	27	HK	13	G	-	1	0	0	1	0	1	0	0	0
	112185_26	Bpl_scaf_10767	Bpl_scaf_10767-25-171031	-	25	171005–171031	CGATCACTCACACTCACTCCACTTTTG	27	IR	8	G	A	0.9375	0.0625	0.125	0.875	0.1172	0.8828	0.125	0	0
	112185_26	Bpl_scaf_10767	Bpl_scaf_10767-25-171031	-	25	171005–171031	CGATCACTCACACTCACTCCACTTTTG	27	IN	11	G	-	1	0	0	1	0	1	0	0	0
	112185_26	Bpl_scaf_10767	Bpl_scaf_10767-25-171031	-	25	171005–171031	CGATCACTCACACTCACTCCACTTTTG	27	OH	18	G	A	0.972222	0.0277778	0.0556	0.9444	0.054	0.946	0.0556	0	0
109	1603_12	Bpl_scaf_10767	Bpl_scaf_10767-28-205170	-	28	205144–205170	GTAGAAGACACTCCTGCTCCAGTAGAG	13	JR	29	C	T	0.965517	0.0344828	0.069	0.931	0.0666	0.9334	0.0678	-0.0179	0
	1603_12	Bpl_scaf_10767	Bpl_scaf_10767-28-205170	-	28	205144–205170	GTAGAAGACACTCCTGCTCCAGTAGAG	13	DK	20	C	T	0.95	0.05	0.1	0.9	0.095	0.905	0.0974	-0.0263	0
	1603_12	Bpl_scaf_10767	Bpl_scaf_10767-28-205170	-	28	205144–205170	GTAGAAGACACTCCTGCTCCAGTAGAG	13	HK	15	C	T	0.966667	0.0333333	0.0667	0.9333	0.0644	0.9356	0.0667	0	0
	1603_12	Bpl_scaf_10767	Bpl_scaf_10767-28-205170	-	28	205144–205170	GTAGAAGACACTCCTGCTCCAGTAGAG	13	IR	10	C	-	1	0	0	1	0	1	0	0	0
	1603_12	Bpl_scaf_10767	Bpl_scaf_10767-28-205170	-	28	205144–205170	GTAGAAGACACTCCTGCTCCAGTAGAG	13	IN	11	C	T	0.954545	0.0454545	0.0909	0.9091	0.0868	0.9132	0.0909	0	0
	1603_12	Bpl_scaf_10767	Bpl_scaf_10767-28-205170	-	28	205144–205170	GTAGAAGACACTCCTGCTCCAGTAGAG	13	OH	24	C	T	0.958333	0.0416667	0.0833	0.9167	0.0799	0.9201	0.0816	-0.0217	0
110	1608_7	Bpl_scaf_10767	Bpl_scaf_10767-34-208045	+	34	208019–208045	GGACCACCAACGATCACTCCATACAAC	8	JR	28	C	G	0.982143	0.0178571	0.0357	0.9643	0.0351	0.9649	0.0357	0	0
	1608_7	Bpl_scaf_10767	Bpl_scaf_10767-34-208045	+	34	208019–208045	GGACCACCAACGATCACTCCATACAAC	8	DK	19	C	G	0.973684	0.0263158	0.0526	0.9474	0.0512	0.9488	0.0526	0	0
	1608_7	Bpl_scaf_10767	Bpl_scaf_10767-34-208045	+	34	208019–208045	GGACCACCAACGATCACTCCATACAAC	8	HK	13	C	G	0.961538	0.0384615	0.0769	0.9231	0.074	0.926	0.0769	0	0
	1608_7	Bpl_scaf_10767	Bpl_scaf_10767-34-208045	+	34	208019–208045	GGACCACCAACGATCACTCCATACAAC	8	IR	10	C	G	0.95	0.05	0.1	0.9	0.095	0.905	0.1	0	0
	1608_7	Bpl_scaf_10767	Bpl_scaf_10767-34-208045	+	34	208019–208045	GGACCACCAACGATCACTCCATACAAC	8	IN	11	C	-	1	0	0	1	0	1	0	0	0
	1608_7	Bpl_scaf_10767	Bpl_scaf_10767-34-208045	+	34	208019–208045	GGACCACCAACGATCACTCCATACAAC	8	OH	23	C	G	0.978261	0.0217391	0.0435	0.9565	0.0425	0.9575	0.0435	0	0
111	1615_12	Bpl_scaf_10767	Bpl_scaf_10767-9-78323	-	9	78297–78323	ACGTGAATCACAATTACTCCCGGGGCT	13	JR	29	A	T	0.913793	0.0862069	0.1034	0.8966	0.1576	0.8424	0.1603	0.3547	0
	1615_12	Bpl_scaf_10767	Bpl_scaf_10767-9-78323	-	9	78297–78323	ACGTGAATCACAATTACTCCCGGGGCT	13	DK	20	A	T	0.975	0.025	0.05	0.95	0.0488	0.9513	0.05	0	0
	1615_12	Bpl_scaf_10767	Bpl_scaf_10767-9-78323	-	9	78297–78323	ACGTGAATCACAATTACTCCCGGGGCT	13	HK	15	A	T	0.966667	0.0333333	0.0667	0.9333	0.0644	0.9356	0.0667	0	0
	1615_12	Bpl_scaf_10767	Bpl_scaf_10767-9-78323	-	9	78297–78323	ACGTGAATCACAATTACTCCCGGGGCT	13	IR	8	A	-	1	0	0	1	0	1	0	0	0
	1615_12	Bpl_scaf_10767	Bpl_scaf_10767-9-78323	-	9	78297–78323	ACGTGAATCACAATTACTCCCGGGGCT	13	IN	11	A	T	0.954545	0.0454545	0.0909	0.9091	0.0868	0.9132	0.0909	0	0
	1615_12	Bpl_scaf_10767	Bpl_scaf_10767-9-78323	-	9	78297–78323	ACGTGAATCACAATTACTCCCGGGGCT	13	OH	22	A	T	0.909091	0.0909091	0.1818	0.8182	0.1653	0.8347	0.1691	-0.075	0
112	1636_21	Bpl_scaf_10772	Bpl_scaf_10772-130-717922	-	130	717896–717922	TACGACAAGACGAACTCTCCCTAATAG	22	JR	27	T	C	0.925926	0.0740741	0.1481	0.8519	0.1372	0.8628	0.1398	-0.06	0
	1636_21	Bpl_scaf_10772	Bpl_scaf_10772-130-717922	-	130	717896–717922	TACGACAAGACGAACTCTCCCTAATAG	22	DK	19	T	-	1	0	0	1	0	1	0	0	0
	1636_21	Bpl_scaf_10772	Bpl_scaf_10772-130-717922	-	130	717896–717922	TACGACAAGACGAACTCTCCCTAATAG	22	HK	12	T	C	0.875	0.125	0.25	0.75	0.2188	0.7812	0.2283	-0.0952	0
	1636_21	Bpl_scaf_10772	Bpl_scaf_10772-130-717922	-	130	717896–717922	TACGACAAGACGAACTCTCCCTAATAG	22	IR	9	T	C	0.888889	0.111111	0	1	0.1975	0.8025	0.2092	1	0
	1636_21	Bpl_scaf_10772	Bpl_scaf_10772-130-717922	-	130	717896–717922	TACGACAAGACGAACTCTCCCTAATAG	22	IN	11	T	C	0.909091	0.0909091	0.1818	0.8182	0.1653	0.8347	0.1732	-0.05	0
	1636_21	Bpl_scaf_10772	Bpl_scaf_10772-130-717922	-	130	717896–717922	TACGACAAGACGAACTCTCCCTAATAG	22	OH	21	T	C	0.928571	0.0714286	0.1429	0.8571	0.1327	0.8673	0.1359	-0.0513	0
113	1649_26	Bpl_scaf_10772	Bpl_scaf_10772-18-82685	+	18	82659–82685	TGAGCAAAAACGAATGCTCCATAAGAT	27	JR	29	T	G	0.965517	0.0344828	0.069	0.931	0.0666	0.9334	0.0678	-0.0179	0
	1649_26	Bpl_scaf_10772	Bpl_scaf_10772-18-82685	+	18	82659–82685	TGAGCAAAAACGAATGCTCCATAAGAT	27	DK	19	T	G	0.947368	0.0526316	0.1053	0.8947	0.0997	0.9003	0.1024	-0.0278	0
	1649_26	Bpl_scaf_10772	Bpl_scaf_10772-18-82685	+	18	82659–82685	TGAGCAAAAACGAATGCTCCATAAGAT	27	HK	12	T	G	0.958333	0.0416667	0.0833	0.9167	0.0799	0.9201	0.0833	0	0
	1649_26	Bpl_scaf_10772	Bpl_scaf_10772-18-82685	+	18	82659–82685	TGAGCAAAAACGAATGCTCCATAAGAT	27	IR	10	T	G	0.9	0.1	0.2	0.8	0.18	0.82	0.1895	-0.0556	0
	1649_26	Bpl_scaf_10772	Bpl_scaf_10772-18-82685	+	18	82659–82685	TGAGCAAAAACGAATGCTCCATAAGAT	27	IN	11	T	G	0.909091	0.0909091	0.1818	0.8182	0.1653	0.8347	0.1732	-0.05	0
	1649_26	Bpl_scaf_10772	Bpl_scaf_10772-18-82685	+	18	82659–82685	TGAGCAAAAACGAATGCTCCATAAGAT	27	OH	23	T	G	0.934783	0.0652174	0.0435	0.9565	0.1219	0.8781	0.1246	0.6512	0
114	1667_23	Bpl_scaf_10772	Bpl_scaf_10772-30-147216	+	30	147190–147216	GGCCAAATAACAATCCCTCCGCATGTT	24	JR	26	T	C	0.923077	0.0769231	0.1538	0.8462	0.142	0.858	0.1448	-0.0625	0
	1667_23	Bpl_scaf_10772	Bpl_scaf_10772-30-147216	+	30	147190–147216	GGCCAAATAACAATCCCTCCGCATGTT	24	DK	20	T	C	0.85	0.15	0.2	0.8	0.255	0.745	0.2615	0.2353	0
	1667_23	Bpl_scaf_10772	Bpl_scaf_10772-30-147216	+	30	147190–147216	GGCCAAATAACAATCCCTCCGCATGTT	24	HK	15	T	C	0.933333	0.0666667	0.1333	0.8667	0.1244	0.8756	0.1287	-0.0357	0
	1667_23	Bpl_scaf_10772	Bpl_scaf_10772-30-147216	+	30	147190–147216	GGCCAAATAACAATCCCTCCGCATGTT	24	IR	10	T	C	0.9	0.1	0.2	0.8	0.18	0.82	0.1895	-0.0556	0
	1667_23	Bpl_scaf_10772	Bpl_scaf_10772-30-147216	+	30	147190–147216	GGCCAAATAACAATCCCTCCGCATGTT	24	IN	11	T	C	0.954545	0.0454545	0.0909	0.9091	0.0868	0.9132	0.0909	0	0
	1667_23	Bpl_scaf_10772	Bpl_scaf_10772-30-147216	+	30	147190–147216	GGCCAAATAACAATCCCTCCGCATGTT	24	OH	24	T	C	0.979167	0.0208333	0.0417	0.9583	0.0408	0.9592	0.0417	0	0
115	1671_0	Bpl_scaf_10772	Bpl_scaf_10772-35-184674	-	35	184648–184674	CACTAAACAACTACCACTCCCTCACTT	1	JR	30	T	C	0.566667	0.433333	0.5333	0.4667	0.4911	0.5089	0.4994	-0.0679	0
	1671_0	Bpl_scaf_10772	Bpl_scaf_10772-35-184674	-	35	184648–184674	CACTAAACAACTACCACTCCCTCACTT	1	DK	16	T	C	0.59375	0.40625	0.3125	0.6875	0.4824	0.5176	0.498	0.3725	0
	1671_0	Bpl_scaf_10772	Bpl_scaf_10772-35-184674	-	35	184648–184674	CACTAAACAACTACCACTCCCTCACTT	1	HK	13	T	C	0.615385	0.384615	0.3077	0.6923	0.4734	0.5266	0.4923	0.375	0
	1671_0	Bpl_scaf_10772	Bpl_scaf_10772-35-184674	-	35	184648–184674	CACTAAACAACTACCACTCCCTCACTT	1	IR	10	T	C	0.85	0.15	0.3	0.7	0.255	0.745	0.2684	-0.1176	0
	1671_0	Bpl_scaf_10772	Bpl_scaf_10772-35-184674	-	35	184648–184674	CACTAAACAACTACCACTCCCTCACTT	1	IN	11	T	C	0.772727	0.227273	0.4545	0.5455	0.3512	0.6488	0.368	-0.2353	0
	1671_0	Bpl_scaf_10772	Bpl_scaf_10772-35-184674	-	35	184648–184674	CACTAAACAACTACCACTCCCTCACTT	1	OH	24	T	C	0.6875	0.3125	0.4583	0.5417	0.4297	0.5703	0.4388	-0.0444	0
116	1683_14	Bpl_scaf_10772	Bpl_scaf_10772-57-310977	-	57	310951–310977	CGTGATTCAACCACATCTCCCTTTAGT	15	JR	30	A	-	1	0	0	1	0	1	0	0	0
	1683_14	Bpl_scaf_10772	Bpl_scaf_10772-57-310977	-	57	310951–310977	CGTGATTCAACCACATCTCCCTTTAGT	15	DK	20	A	G	0.9	0.1	0.2	0.8	0.18	0.82	0.1846	-0.0833	0
	1683_14	Bpl_scaf_10772	Bpl_scaf_10772-57-310977	-	57	310951–310977	CGTGATTCAACCACATCTCCCTTTAGT	15	HK	13	A	G	0.961538	0.0384615	0.0769	0.9231	0.074	0.926	0.0769	0	0
	1683_14	Bpl_scaf_10772	Bpl_scaf_10772-57-310977	-	57	310951–310977	CGTGATTCAACCACATCTCCCTTTAGT	15	IR	9	A	G	0.888889	0.111111	0.2222	0.7778	0.1975	0.8025	0.2092	-0.0625	0
	1683_14	Bpl_scaf_10772	Bpl_scaf_10772-57-310977	-	57	310951–310977	CGTGATTCAACCACATCTCCCTTTAGT	15	IN	11	A	G	0.863636	0.136364	0.2727	0.7273	0.2355	0.7645	0.2468	-0.1053	0
	1683_14	Bpl_scaf_10772	Bpl_scaf_10772-57-310977	-	57	310951–310977	CGTGATTCAACCACATCTCCCTTTAGT	15	OH	22	A	G	0.840909	0.159091	0.3182	0.6818	0.2676	0.7324	0.2738	-0.1622	0
117	1689_21	Bpl_scaf_10772	Bpl_scaf_10772-64-348025	-	64	347999–348025	GACCGAGCAACATGTACTCCATTCAGG	22	JR	29	T	C	0.793103	0.206897	0.2759	0.7241	0.3282	0.6718	0.3339	0.1739	0
	1689_21	Bpl_scaf_10772	Bpl_scaf_10772-64-348025	-	64	347999–348025	GACCGAGCAACATGTACTCCATTCAGG	22	DK	20	T	C	0.675	0.325	0.55	0.45	0.4388	0.5613	0.45	-0.2222	0
	1689_21	Bpl_scaf_10772	Bpl_scaf_10772-64-348025	-	64	347999–348025	GACCGAGCAACATGTACTCCATTCAGG	22	HK	14	T	C	0.75	0.25	0.2143	0.7857	0.375	0.625	0.3889	0.449	0
	1689_21	Bpl_scaf_10772	Bpl_scaf_10772-64-348025	-	64	347999–348025	GACCGAGCAACATGTACTCCATTCAGG	22	IR	10	T	C	0.8	0.2	0.4	0.6	0.32	0.68	0.3368	-0.1875	0
	1689_21	Bpl_scaf_10772	Bpl_scaf_10772-64-348025	-	64	347999–348025	GACCGAGCAACATGTACTCCATTCAGG	22	IN	11	T	C	0.772727	0.227273	0.4545	0.5455	0.3512	0.6488	0.368	-0.2353	0
	1689_21	Bpl_scaf_10772	Bpl_scaf_10772-64-348025	-	64	347999–348025	GACCGAGCAACATGTACTCCATTCAGG	22	OH	23	T	C	0.630435	0.369565	0.3913	0.6087	0.466	0.534	0.4763	0.1785	0
118	1690_1	Bpl_scaf_10772	Bpl_scaf_10772-65-348959	+	65	348933–348959	TTTAGAACCACACAAACTCCGGCAGTA	2	JR	28	T	A	0.767857	0.232143	0.3214	0.6786	0.3565	0.6435	0.363	0.1145	0
	1690_1	Bpl_scaf_10772	Bpl_scaf_10772-65-348959	+	65	348933–348959	TTTAGAACCACACAAACTCCGGCAGTA	2	DK	19	T	A	0.842105	0.157895	0.2105	0.7895	0.2659	0.7341	0.2731	0.2292	0
	1690_1	Bpl_scaf_10772	Bpl_scaf_10772-65-348959	+	65	348933–348959	TTTAGAACCACACAAACTCCGGCAGTA	2	HK	14	T	A	0.928571	0.0714286	0.1429	0.8571	0.1327	0.8673	0.1376	-0.0385	0
	1690_1	Bpl_scaf_10772	Bpl_scaf_10772-65-348959	+	65	348933–348959	TTTAGAACCACACAAACTCCGGCAGTA	2	IR	10	T	A	0.95	0.05	0.1	0.9	0.095	0.905	0.1	0	0
	1690_1	Bpl_scaf_10772	Bpl_scaf_10772-65-348959	+	65	348933–348959	TTTAGAACCACACAAACTCCGGCAGTA	2	IN	11	T	A	0.863636	0.136364	0.2727	0.7273	0.2355	0.7645	0.2468	-0.1053	0
	1690_1	Bpl_scaf_10772	Bpl_scaf_10772-65-348959	+	65	348933–348959	TTTAGAACCACACAAACTCCGGCAGTA	2	OH	24	T	A	0.75	0.25	0.3333	0.6667	0.375	0.625	0.383	0.1296	0
119	1695_1	Bpl_scaf_10772	Bpl_scaf_10772-76-413516	-	76	413490–413516	TGTTCTCATACCTCTCCTCCTGGACTG	2	JR	30	G	T	0.966667	0.0333333	0.0667	0.9333	0.0644	0.9356	0.0655	-0.0172	0
	1695_1	Bpl_scaf_10772	Bpl_scaf_10772-76-413516	-	76	413490–413516	TGTTCTCATACCTCTCCTCCTGGACTG	2	DK	20	G	T	0.975	0.025	0.05	0.95	0.0488	0.9513	0.05	0	0
	1695_1	Bpl_scaf_10772	Bpl_scaf_10772-76-413516	-	76	413490–413516	TGTTCTCATACCTCTCCTCCTGGACTG	2	HK	13	G	T	0.923077	0.0769231	0.1538	0.8462	0.142	0.858	0.1477	-0.0417	0
	1695_1	Bpl_scaf_10772	Bpl_scaf_10772-76-413516	-	76	413490–413516	TGTTCTCATACCTCTCCTCCTGGACTG	2	IR	10	G	T	0.95	0.05	0.1	0.9	0.095	0.905	0.1	0	0
	1695_1	Bpl_scaf_10772	Bpl_scaf_10772-76-413516	-	76	413490–413516	TGTTCTCATACCTCTCCTCCTGGACTG	2	IN	11	G	-	1	0	0	1	0	1	0	0	0
	1695_1	Bpl_scaf_10772	Bpl_scaf_10772-76-413516	-	76	413490–413516	TGTTCTCATACCTCTCCTCCTGGACTG	2	OH	23	G	-	1	0	0	1	0	1	0	0	0
120	1699_11	Bpl_scaf_10772	Bpl_scaf_10772-81-441284	-	81	441258–441284	ATCAAGTGCACCCCACCTCCCACCAGA	12	JR	23	C	T	0.978261	0.0217391	0.0435	0.9565	0.0425	0.9575	0.0435	0	0
	1699_11	Bpl_scaf_10772	Bpl_scaf_10772-81-441284	-	81	441258–441284	ATCAAGTGCACCCCACCTCCCACCAGA	12	DK	20	C	T	0.95	0.05	0	1	0.095	0.905	0.0974	1	0
	1699_11	Bpl_scaf_10772	Bpl_scaf_10772-81-441284	-	81	441258–441284	ATCAAGTGCACCCCACCTCCCACCAGA	12	HK	12	C	T	0.833333	0.166667	0.3333	0.6667	0.2778	0.7222	0.2899	-0.15	0
	1699_11	Bpl_scaf_10772	Bpl_scaf_10772-81-441284	-	81	441258–441284	ATCAAGTGCACCCCACCTCCCACCAGA	12	IR	10	C	-	1	0	0	1	0	1	0	0	0
	1699_11	Bpl_scaf_10772	Bpl_scaf_10772-81-441284	-	81	441258–441284	ATCAAGTGCACCCCACCTCCCACCAGA	12	IN	11	C	T	0.909091	0.0909091	0.1818	0.8182	0.1653	0.8347	0.1732	-0.05	0
	1699_11	Bpl_scaf_10772	Bpl_scaf_10772-81-441284	-	81	441258–441284	ATCAAGTGCACCCCACCTCCCACCAGA	12	OH	19	C	T	0.947368	0.0526316	0.1053	0.8947	0.0997	0.9003	0.1024	-0.0278	0
121	1705_21	Bpl_scaf_10772	Bpl_scaf_10772-90-515123	+	90	515097–515123	AGTTCTTATACACCCCCTCCCCTTCTC	22	JR	30	C	A	0.983333	0.0166667	0.0333	0.9667	0.0328	0.9672	0.0333	0	0
	1705_21	Bpl_scaf_10772	Bpl_scaf_10772-90-515123	+	90	515097–515123	AGTTCTTATACACCCCCTCCCCTTCTC	22	DK	19	C	A	0.894737	0.105263	0.2105	0.7895	0.1884	0.8116	0.1935	-0.0882	0
	1705_21	Bpl_scaf_10772	Bpl_scaf_10772-90-515123	+	90	515097–515123	AGTTCTTATACACCCCCTCCCCTTCTC	22	HK	14	C	-	1	0	0	1	0	1	0	0	0
	1705_21	Bpl_scaf_10772	Bpl_scaf_10772-90-515123	+	90	515097–515123	AGTTCTTATACACCCCCTCCCCTTCTC	22	IR	10	C	A	0.85	0.15	0.1	0.9	0.255	0.745	0.2684	0.6275	0
	1705_21	Bpl_scaf_10772	Bpl_scaf_10772-90-515123	+	90	515097–515123	AGTTCTTATACACCCCCTCCCCTTCTC	22	IN	11	C	A	0.954545	0.0454545	0.0909	0.9091	0.0868	0.9132	0.0909	0	0
	1705_21	Bpl_scaf_10772	Bpl_scaf_10772-90-515123	+	90	515097–515123	AGTTCTTATACACCCCCTCCCCTTCTC	22	OH	24	C	A	0.979167	0.0208333	0.0417	0.9583	0.0408	0.9592	0.0417	0	0
122	1742_13	Bpl_scaf_10791	Bpl_scaf_10791-16-152222	-	16	152196–152222	TGGAAAGTAACACGAACTCCACTAATA	14	JR	30	G	A	0.983333	0.0166667	0.0333	0.9667	0.0328	0.9672	0.0333	0	0
	1742_13	Bpl_scaf_10791	Bpl_scaf_10791-16-152222	-	16	152196–152222	TGGAAAGTAACACGAACTCCACTAATA	14	DK	20	G	-	1	0	0	1	0	1	0	0	0
	1742_13	Bpl_scaf_10791	Bpl_scaf_10791-16-152222	-	16	152196–152222	TGGAAAGTAACACGAACTCCACTAATA	14	HK	14	G	A	0.964286	0.0357143	0.0714	0.9286	0.0689	0.9311	0.0714	0	0
	1742_13	Bpl_scaf_10791	Bpl_scaf_10791-16-152222	-	16	152196–152222	TGGAAAGTAACACGAACTCCACTAATA	14	IR	10	G	A	0.95	0.05	0.1	0.9	0.095	0.905	0.1	0	0
	1742_13	Bpl_scaf_10791	Bpl_scaf_10791-16-152222	-	16	152196–152222	TGGAAAGTAACACGAACTCCACTAATA	14	IN	11	G	A	0.954545	0.0454545	0.0909	0.9091	0.0868	0.9132	0.0909	0	0
	1742_13	Bpl_scaf_10791	Bpl_scaf_10791-16-152222	-	16	152196–152222	TGGAAAGTAACACGAACTCCACTAATA	14	OH	24	G	A	0.958333	0.0416667	0.0833	0.9167	0.0799	0.9201	0.0816	-0.0217	0
123	1750_0	Bpl_scaf_10791	Bpl_scaf_10791-27-207062	+	27	207036–207062	GATTAAAGAACACTTCCTCCGATTGGA	1	JR	27	G	A	0.833333	0.166667	0.3333	0.6667	0.2778	0.7222	0.283	-0.1778	0
	1750_0	Bpl_scaf_10791	Bpl_scaf_10791-27-207062	+	27	207036–207062	GATTAAAGAACACTTCCTCCGATTGGA	1	DK	20	G	A	0.9	0.1	0.2	0.8	0.18	0.82	0.1846	-0.0833	0
	1750_0	Bpl_scaf_10791	Bpl_scaf_10791-27-207062	+	27	207036–207062	GATTAAAGAACACTTCCTCCGATTGGA	1	HK	14	G	A	0.964286	0.0357143	0.0714	0.9286	0.0689	0.9311	0.0714	0	0
	1750_0	Bpl_scaf_10791	Bpl_scaf_10791-27-207062	+	27	207036–207062	GATTAAAGAACACTTCCTCCGATTGGA	1	IR	10	G	-	1	0	0	1	0	1	0	0	0
	1750_0	Bpl_scaf_10791	Bpl_scaf_10791-27-207062	+	27	207036–207062	GATTAAAGAACACTTCCTCCGATTGGA	1	IN	11	G	-	1	0	0	1	0	1	0	0	0
	1750_0	Bpl_scaf_10791	Bpl_scaf_10791-27-207062	+	27	207036–207062	GATTAAAGAACACTTCCTCCGATTGGA	1	OH	20	G	A	0.975	0.025	0.05	0.95	0.0488	0.9513	0.05	0	0
124	1759_13	Bpl_scaf_10800	Bpl_scaf_10800-1-5006	+	1	4980–5006	ACGTTGGCAACGTGAACTCCGTATAGA	14	JR	26	G	C	0.980769	0.0192308	0.0385	0.9615	0.0377	0.9623	0.0385	0	0
	1759_13	Bpl_scaf_10800	Bpl_scaf_10800-1-5006	+	1	4980–5006	ACGTTGGCAACGTGAACTCCGTATAGA	14	DK	20	G	C	0.975	0.025	0.05	0.95	0.0488	0.9513	0.05	0	0
	1759_13	Bpl_scaf_10800	Bpl_scaf_10800-1-5006	+	1	4980–5006	ACGTTGGCAACGTGAACTCCGTATAGA	14	HK	14	G	C	0.964286	0.0357143	0.0714	0.9286	0.0689	0.9311	0.0714	0	0
	1759_13	Bpl_scaf_10800	Bpl_scaf_10800-1-5006	+	1	4980–5006	ACGTTGGCAACGTGAACTCCGTATAGA	14	IR	7	G	-	1	0	0	1	0	1	0	0	0
	1759_13	Bpl_scaf_10800	Bpl_scaf_10800-1-5006	+	1	4980–5006	ACGTTGGCAACGTGAACTCCGTATAGA	14	IN	11	G	-	1	0	0	1	0	1	0	0	0
	1759_13	Bpl_scaf_10800	Bpl_scaf_10800-1-5006	+	1	4980–5006	ACGTTGGCAACGTGAACTCCGTATAGA	14	OH	20	G	C	0.975	0.025	0.05	0.95	0.0488	0.9513	0.05	0	0
125	1783_4	Bpl_scaf_10809	Bpl_scaf_10809-15-49525	-	15	49499–49525	CCCAATAATACGCTGTCTCCACATTAC	5	JR	24	A	T	0.854167	0.145833	0.2917	0.7083	0.2491	0.7509	0.2544	-0.1463	0
	1783_4	Bpl_scaf_10809	Bpl_scaf_10809-15-49525	-	15	49499–49525	CCCAATAATACGCTGTCTCCACATTAC	5	DK	19	A	T	0.947368	0.0526316	0.1053	0.8947	0.0997	0.9003	0.1024	-0.0278	0
	1783_4	Bpl_scaf_10809	Bpl_scaf_10809-15-49525	-	15	49499–49525	CCCAATAATACGCTGTCTCCACATTAC	5	HK	13	A	T	0.923077	0.0769231	0.1538	0.8462	0.142	0.858	0.1477	-0.0417	0
	1783_4	Bpl_scaf_10809	Bpl_scaf_10809-15-49525	-	15	49499–49525	CCCAATAATACGCTGTCTCCACATTAC	5	IR	10	A	-	1	0	0	1	0	1	0	0	0
	1783_4	Bpl_scaf_10809	Bpl_scaf_10809-15-49525	-	15	49499–49525	CCCAATAATACGCTGTCTCCACATTAC	5	IN	11	A	T	0.909091	0.0909091	0.1818	0.8182	0.1653	0.8347	0.1732	-0.05	0
	1783_4	Bpl_scaf_10809	Bpl_scaf_10809-15-49525	-	15	49499–49525	CCCAATAATACGCTGTCTCCACATTAC	5	OH	19	A	T	0.947368	0.0526316	0.1053	0.8947	0.0997	0.9003	0.1024	-0.0278	0
126	1783_14	Bpl_scaf_10809	Bpl_scaf_10809-15-49525	-	15	49499–49525	CCCAATAATACGCTGTCTCCACATTAC	15	JR	24	G	A	0.979167	0.0208333	0.0417	0.9583	0.0408	0.9592	0.0417	0	0
	1783_14	Bpl_scaf_10809	Bpl_scaf_10809-15-49525	-	15	49499–49525	CCCAATAATACGCTGTCTCCACATTAC	15	DK	19	G	A	0.973684	0.0263158	0.0526	0.9474	0.0512	0.9488	0.0526	0	0
	1783_14	Bpl_scaf_10809	Bpl_scaf_10809-15-49525	-	15	49499–49525	CCCAATAATACGCTGTCTCCACATTAC	15	HK	13	G	A	0.961538	0.0384615	0.0769	0.9231	0.074	0.926	0.0769	0	0
	1783_14	Bpl_scaf_10809	Bpl_scaf_10809-15-49525	-	15	49499–49525	CCCAATAATACGCTGTCTCCACATTAC	15	IR	10	G	-	1	0	0	1	0	1	0	0	0
	1783_14	Bpl_scaf_10809	Bpl_scaf_10809-15-49525	-	15	49499–49525	CCCAATAATACGCTGTCTCCACATTAC	15	IN	11	G	-	1	0	0	1	0	1	0	0	0
	1783_14	Bpl_scaf_10809	Bpl_scaf_10809-15-49525	-	15	49499–49525	CCCAATAATACGCTGTCTCCACATTAC	15	OH	20	G	A	0.975	0.025	0.05	0.95	0.0488	0.9513	0.05	0	0
127	1787_15	Bpl_scaf_10809	Bpl_scaf_10809-24-66654	+	24	66628–66654	TACTCTTTTACGTTCCCTCCTAAAGTG	16	JR	24	C	A	0.958333	0.0416667	0.0833	0.9167	0.0799	0.9201	0.0816	-0.0217	0
	1787_15	Bpl_scaf_10809	Bpl_scaf_10809-24-66654	+	24	66628–66654	TACTCTTTTACGTTCCCTCCTAAAGTG	16	DK	20	C	A	0.975	0.025	0.05	0.95	0.0488	0.9513	0.05	0	0
	1787_15	Bpl_scaf_10809	Bpl_scaf_10809-24-66654	+	24	66628–66654	TACTCTTTTACGTTCCCTCCTAAAGTG	16	HK	15	C	-	1	0	0	1	0	1	0	0	0
	1787_15	Bpl_scaf_10809	Bpl_scaf_10809-24-66654	+	24	66628–66654	TACTCTTTTACGTTCCCTCCTAAAGTG	16	IR	9	C	-	1	0	0	1	0	1	0	0	0
	1787_15	Bpl_scaf_10809	Bpl_scaf_10809-24-66654	+	24	66628–66654	TACTCTTTTACGTTCCCTCCTAAAGTG	16	IN	11	C	A	0.954545	0.0454545	0.0909	0.9091	0.0868	0.9132	0.0909	0	0
	1787_15	Bpl_scaf_10809	Bpl_scaf_10809-24-66654	+	24	66628–66654	TACTCTTTTACGTTCCCTCCTAAAGTG	16	OH	17	C	-	1	0	0	1	0	1	0	0	0
128	1793_0	Bpl_scaf_10809	Bpl_scaf_10809-31-109956	-	31	109930–109956	GCATGCCCAACACAACCTCCAACAGAA	1	JR	21	G	T	0.952381	0.047619	0.0952	0.9048	0.0907	0.9093	0.0929	-0.025	0
	1793_0	Bpl_scaf_10809	Bpl_scaf_10809-31-109956	-	31	109930–109956	GCATGCCCAACACAACCTCCAACAGAA	1	DK	20	G	T	0.975	0.025	0.05	0.95	0.0488	0.9513	0.05	0	0
	1793_0	Bpl_scaf_10809	Bpl_scaf_10809-31-109956	-	31	109930–109956	GCATGCCCAACACAACCTCCAACAGAA	1	HK	14	G	T	0.964286	0.0357143	0.0714	0.9286	0.0689	0.9311	0.0714	0	0
	1793_0	Bpl_scaf_10809	Bpl_scaf_10809-31-109956	-	31	109930–109956	GCATGCCCAACACAACCTCCAACAGAA	1	IR	10	G	-	1	0	0	1	0	1	0	0	0
	1793_0	Bpl_scaf_10809	Bpl_scaf_10809-31-109956	-	31	109930–109956	GCATGCCCAACACAACCTCCAACAGAA	1	IN	11	G	-	1	0	0	1	0	1	0	0	0
	1793_0	Bpl_scaf_10809	Bpl_scaf_10809-31-109956	-	31	109930–109956	GCATGCCCAACACAACCTCCAACAGAA	1	OH	17	G	-	1	0	0	1	0	1	0	0	0
129	1848_3	Bpl_scaf_10841	Bpl_scaf_10841-22-104261	+	22	104235–104261	GCTAACAGCACCAAAACTCCATCGTTT	4	JR	29	A	T	0.655172	0.344828	0.5517	0.4483	0.4518	0.5482	0.4598	-0.2	0
	1848_3	Bpl_scaf_10841	Bpl_scaf_10841-22-104261	+	22	104235–104261	GCTAACAGCACCAAAACTCCATCGTTT	4	DK	20	A	T	0.675	0.325	0.55	0.45	0.4388	0.5613	0.45	-0.2222	0
	1848_3	Bpl_scaf_10841	Bpl_scaf_10841-22-104261	+	22	104235–104261	GCTAACAGCACCAAAACTCCATCGTTT	4	HK	15	A	T	0.633333	0.366667	0.4667	0.5333	0.4644	0.5356	0.4805	0.0287	0
	1848_3	Bpl_scaf_10841	Bpl_scaf_10841-22-104261	+	22	104235–104261	GCTAACAGCACCAAAACTCCATCGTTT	4	IR	10	A	T	0.7	0.3	0.6	0.4	0.42	0.58	0.4421	-0.3571	0
	1848_3	Bpl_scaf_10841	Bpl_scaf_10841-22-104261	+	22	104235–104261	GCTAACAGCACCAAAACTCCATCGTTT	4	IN	11	A	T	0.863636	0.136364	0.2727	0.7273	0.2355	0.7645	0.2468	-0.1053	0
	1848_3	Bpl_scaf_10841	Bpl_scaf_10841-22-104261	+	22	104235–104261	GCTAACAGCACCAAAACTCCATCGTTT	4	OH	23	A	T	0.76087	0.23913	0.4783	0.5217	0.3639	0.6361	0.372	-0.2857	0
130	112231_8	Bpl_scaf_10841	Bpl_scaf_10841-38-184597	+	38	184571–184597	TAATGGTACACCTCTCCTCCAAGAAGC	9	JR	22	C	A	0.954545	0.0454545	0	1	0.0868	0.9132	0.0888	1	0
	112231_8	Bpl_scaf_10841	Bpl_scaf_10841-38-184597	+	38	184571–184597	TAATGGTACACCTCTCCTCCAAGAAGC	9	DK	20	C	A	0.925	0.075	0.15	0.85	0.1388	0.8612	0.1423	-0.0541	0
	112231_8	Bpl_scaf_10841	Bpl_scaf_10841-38-184597	+	38	184571–184597	TAATGGTACACCTCTCCTCCAAGAAGC	9	HK	14	C	-	1	0	0	1	0	1	0	0	0
	112231_8	Bpl_scaf_10841	Bpl_scaf_10841-38-184597	+	38	184571–184597	TAATGGTACACCTCTCCTCCAAGAAGC	9	IR	10	C	A	0.95	0.05	0.1	0.9	0.095	0.905	0.1	0	0
	112231_8	Bpl_scaf_10841	Bpl_scaf_10841-38-184597	+	38	184571–184597	TAATGGTACACCTCTCCTCCAAGAAGC	9	IN	11	C	A	0.954545	0.0454545	0.0909	0.9091	0.0868	0.9132	0.0909	0	0
	112231_8	Bpl_scaf_10841	Bpl_scaf_10841-38-184597	+	38	184571–184597	TAATGGTACACCTCTCCTCCAAGAAGC	9	OH	20	C	A	0.975	0.025	0.05	0.95	0.0488	0.9513	0.05	0	0
131	1955_0	Bpl_scaf_1087	Bpl_scaf_1087-137-667778	-	137	667752–667778	GTGATACATACAGCAACTCCACTTATA	1	JR	29	G	A	0.948276	0.0517241	0.1034	0.8966	0.0981	0.9019	0.0998	-0.0364	0
	1955_0	Bpl_scaf_1087	Bpl_scaf_1087-137-667778	-	137	667752–667778	GTGATACATACAGCAACTCCACTTATA	1	DK	17	G	-	1	0	0	1	0	1	0	0	0
	1955_0	Bpl_scaf_1087	Bpl_scaf_1087-137-667778	-	137	667752–667778	GTGATACATACAGCAACTCCACTTATA	1	HK	12	G	-	1	0	0	1	0	1	0	0	0
	1955_0	Bpl_scaf_1087	Bpl_scaf_1087-137-667778	-	137	667752–667778	GTGATACATACAGCAACTCCACTTATA	1	IR	10	G	-	1	0	0	1	0	1	0	0	0
	1955_0	Bpl_scaf_1087	Bpl_scaf_1087-137-667778	-	137	667752–667778	GTGATACATACAGCAACTCCACTTATA	1	IN	11	G	A	0.954545	0.0454545	0.0909	0.9091	0.0868	0.9132	0.0909	0	0
	1955_0	Bpl_scaf_1087	Bpl_scaf_1087-137-667778	-	137	667752–667778	GTGATACATACAGCAACTCCACTTATA	1	OH	24	G	A	0.979167	0.0208333	0.0417	0.9583	0.0408	0.9592	0.0417	0	0
132	1957_15	Bpl_scaf_1087	Bpl_scaf_1087-14-80102	+	14	80076–80102	TAAACAAAGACAATACCTCCATACCCG	16	JR	28	C	T	0.946429	0.0535714	0.1071	0.8929	0.1014	0.8986	0.1032	-0.0377	0
	1957_15	Bpl_scaf_1087	Bpl_scaf_1087-14-80102	+	14	80076–80102	TAAACAAAGACAATACCTCCATACCCG	16	DK	20	C	T	0.975	0.025	0.05	0.95	0.0488	0.9513	0.05	0	0
	1957_15	Bpl_scaf_1087	Bpl_scaf_1087-14-80102	+	14	80076–80102	TAAACAAAGACAATACCTCCATACCCG	16	HK	14	C	-	1	0	0	1	0	1	0	0	0
	1957_15	Bpl_scaf_1087	Bpl_scaf_1087-14-80102	+	14	80076–80102	TAAACAAAGACAATACCTCCATACCCG	16	IR	10	C	T	0.85	0.15	0.1	0.9	0.255	0.745	0.2684	0.6275	0
	1957_15	Bpl_scaf_1087	Bpl_scaf_1087-14-80102	+	14	80076–80102	TAAACAAAGACAATACCTCCATACCCG	16	IN	11	C	T	0.863636	0.136364	0.2727	0.7273	0.2355	0.7645	0.2468	-0.1053	0
	1957_15	Bpl_scaf_1087	Bpl_scaf_1087-14-80102	+	14	80076–80102	TAAACAAAGACAATACCTCCATACCCG	16	OH	24	C	T	0.875	0.125	0.1667	0.8333	0.2188	0.7812	0.2234	0.254	0
133	1958_6	Bpl_scaf_1087	Bpl_scaf_1087-16-93962	+	16	93936–93962	AATTAAGACACGAGCCCTCCTTCAAAG	7	JR	30	G	A	0.933333	0.0666667	0.1333	0.8667	0.1244	0.8756	0.1266	-0.0536	0
	1958_6	Bpl_scaf_1087	Bpl_scaf_1087-16-93962	+	16	93936–93962	AATTAAGACACGAGCCCTCCTTCAAAG	7	DK	20	G	A	0.975	0.025	0.05	0.95	0.0488	0.9513	0.05	0	0
	1958_6	Bpl_scaf_1087	Bpl_scaf_1087-16-93962	+	16	93936–93962	AATTAAGACACGAGCCCTCCTTCAAAG	7	HK	14	G	A	0.964286	0.0357143	0.0714	0.9286	0.0689	0.9311	0.0714	0	0
	1958_6	Bpl_scaf_1087	Bpl_scaf_1087-16-93962	+	16	93936–93962	AATTAAGACACGAGCCCTCCTTCAAAG	7	IR	10	G	A	0.95	0.05	0.1	0.9	0.095	0.905	0.1	0	0
	1958_6	Bpl_scaf_1087	Bpl_scaf_1087-16-93962	+	16	93936–93962	AATTAAGACACGAGCCCTCCTTCAAAG	7	IN	11	G	A	0.909091	0.0909091	0.1818	0.8182	0.1653	0.8347	0.1732	-0.05	0
	1958_6	Bpl_scaf_1087	Bpl_scaf_1087-16-93962	+	16	93936–93962	AATTAAGACACGAGCCCTCCTTCAAAG	7	OH	24	G	A	0.875	0.125	0.25	0.75	0.2188	0.7812	0.2234	-0.119	0
134	2024_24	Bpl_scaf_11098	Bpl_scaf_11098-10-70664	-	10	70638–70664	TAGTTGAAAACCCAACCTCCATACGAT	25	JR	30	G	T	0.7	0.3	0.4	0.6	0.42	0.58	0.4271	0.0635	0
	2024_24	Bpl_scaf_11098	Bpl_scaf_11098-10-70664	-	10	70638–70664	TAGTTGAAAACCCAACCTCCATACGAT	25	DK	20	G	T	0.475	0.525	0.55	0.45	0.4987	0.5012	0.5115	-0.0752	0
	2024_24	Bpl_scaf_11098	Bpl_scaf_11098-10-70664	-	10	70638–70664	TAGTTGAAAACCCAACCTCCATACGAT	25	HK	13	G	T	0.346154	0.653846	0.3846	0.6154	0.4527	0.5473	0.4708	0.183	0
	2024_24	Bpl_scaf_11098	Bpl_scaf_11098-10-70664	-	10	70638–70664	TAGTTGAAAACCCAACCTCCATACGAT	25	IR	10	G	T	0.5	0.5	0.4	0.6	0.5	0.5	0.5263	0.24	0
	2024_24	Bpl_scaf_11098	Bpl_scaf_11098-10-70664	-	10	70638–70664	TAGTTGAAAACCCAACCTCCATACGAT	25	IN	11	G	T	0.272727	0.727273	0.3636	0.6364	0.3967	0.6033	0.4156	0.125	0
	2024_24	Bpl_scaf_11098	Bpl_scaf_11098-10-70664	-	10	70638–70664	TAGTTGAAAACCCAACCTCCATACGAT	25	OH	23	G	T	0.630435	0.369565	0.3913	0.6087	0.466	0.534	0.4763	0.1785	0
135	2041_3	Bpl_scaf_11102	Bpl_scaf_11102-106-527343	+	106	527317–527343	ATCAGTGGCACTCAAACTCCTATCTCC	4	JR	30	A	G	0.966667	0.0333333	0.0667	0.9333	0.0644	0.9356	0.0655	-0.0172	0
	2041_3	Bpl_scaf_11102	Bpl_scaf_11102-106-527343	+	106	527317–527343	ATCAGTGGCACTCAAACTCCTATCTCC	4	DK	20	A	-	1	0	0	1	0	1	0	0	0
	2041_3	Bpl_scaf_11102	Bpl_scaf_11102-106-527343	+	106	527317–527343	ATCAGTGGCACTCAAACTCCTATCTCC	4	HK	15	A	G	0.966667	0.0333333	0.0667	0.9333	0.0644	0.9356	0.0667	0	0
	2041_3	Bpl_scaf_11102	Bpl_scaf_11102-106-527343	+	106	527317–527343	ATCAGTGGCACTCAAACTCCTATCTCC	4	IR	10	A	-	1	0	0	1	0	1	0	0	0
	2041_3	Bpl_scaf_11102	Bpl_scaf_11102-106-527343	+	106	527317–527343	ATCAGTGGCACTCAAACTCCTATCTCC	4	IN	11	A	G	0.909091	0.0909091	0.1818	0.8182	0.1653	0.8347	0.1732	-0.05	0
	2041_3	Bpl_scaf_11102	Bpl_scaf_11102-106-527343	+	106	527317–527343	ATCAGTGGCACTCAAACTCCTATCTCC	4	OH	22	A	G	0.954545	0.0454545	0.0909	0.9091	0.0868	0.9132	0.0888	-0.0238	0
136	2056_0	Bpl_scaf_11102	Bpl_scaf_11102-128-602793	+	128	602767–602793	GACTCTGACACTGTTGCTCCTCTCTGA	1	JR	21	G	-	1	0	0	1	0	1	0	0	0
	2056_0	Bpl_scaf_11102	Bpl_scaf_11102-128-602793	+	128	602767–602793	GACTCTGACACTGTTGCTCCTCTCTGA	1	DK	20	G	C	0.975	0.025	0.05	0.95	0.0488	0.9513	0.05	0	0
	2056_0	Bpl_scaf_11102	Bpl_scaf_11102-128-602793	+	128	602767–602793	GACTCTGACACTGTTGCTCCTCTCTGA	1	HK	14	G	-	1	0	0	1	0	1	0	0	0
	2056_0	Bpl_scaf_11102	Bpl_scaf_11102-128-602793	+	128	602767–602793	GACTCTGACACTGTTGCTCCTCTCTGA	1	IR	7	G	-	1	0	0	1	0	1	0	0	0
	2056_0	Bpl_scaf_11102	Bpl_scaf_11102-128-602793	+	128	602767–602793	GACTCTGACACTGTTGCTCCTCTCTGA	1	IN	9	G	-	1	0	0	1	0	1	0	0	0
	2056_0	Bpl_scaf_11102	Bpl_scaf_11102-128-602793	+	128	602767–602793	GACTCTGACACTGTTGCTCCTCTCTGA	1	OH	18	G	C	0.888889	0.111111	0.1111	0.8889	0.1975	0.8025	0.2032	0.4531	0
137	2062_24	Bpl_scaf_11102	Bpl_scaf_11102-141-634577	-	141	634551–634577	GATAACTCAACAATTTCTCCTGGAACT	25	JR	26	A	G	0.923077	0.0769231	0.1538	0.8462	0.142	0.858	0.1448	-0.0625	0
	2062_24	Bpl_scaf_11102	Bpl_scaf_11102-141-634577	-	141	634551–634577	GATAACTCAACAATTTCTCCTGGAACT	25	DK	20	A	G	0.975	0.025	0.05	0.95	0.0488	0.9513	0.05	0	0
	2062_24	Bpl_scaf_11102	Bpl_scaf_11102-141-634577	-	141	634551–634577	GATAACTCAACAATTTCTCCTGGAACT	25	HK	14	A	-	1	0	0	1	0	1	0	0	0
	2062_24	Bpl_scaf_11102	Bpl_scaf_11102-141-634577	-	141	634551–634577	GATAACTCAACAATTTCTCCTGGAACT	25	IR	10	A	-	1	0	0	1	0	1	0	0	0
	2062_24	Bpl_scaf_11102	Bpl_scaf_11102-141-634577	-	141	634551–634577	GATAACTCAACAATTTCTCCTGGAACT	25	IN	11	A	-	1	0	0	1	0	1	0	0	0
	2062_24	Bpl_scaf_11102	Bpl_scaf_11102-141-634577	-	141	634551–634577	GATAACTCAACAATTTCTCCTGGAACT	25	OH	23	A	-	1	0	0	1	0	1	0	0	0
138	2082_6	Bpl_scaf_11102	Bpl_scaf_11102-27-99696	+	27	99670–99696	TTTCACACTACTCACTCTCCAAGGAGT	7	JR	30	A	G	0.933333	0.0666667	0.1333	0.8667	0.1244	0.8756	0.1266	-0.0536	0
	2082_6	Bpl_scaf_11102	Bpl_scaf_11102-27-99696	+	27	99670–99696	TTTCACACTACTCACTCTCCAAGGAGT	7	DK	20	A	-	1	0	0	1	0	1	0	0	0
	2082_6	Bpl_scaf_11102	Bpl_scaf_11102-27-99696	+	27	99670–99696	TTTCACACTACTCACTCTCCAAGGAGT	7	HK	14	A	-	1	0	0	1	0	1	0	0	0
	2082_6	Bpl_scaf_11102	Bpl_scaf_11102-27-99696	+	27	99670–99696	TTTCACACTACTCACTCTCCAAGGAGT	7	IR	9	A	G	0.944444	0.0555556	0.1111	0.8889	0.1049	0.8951	0.1111	0	0
	2082_6	Bpl_scaf_11102	Bpl_scaf_11102-27-99696	+	27	99670–99696	TTTCACACTACTCACTCTCCAAGGAGT	7	IN	11	A	G	0.954545	0.0454545	0.0909	0.9091	0.0868	0.9132	0.0909	0	0
	2082_6	Bpl_scaf_11102	Bpl_scaf_11102-27-99696	+	27	99670–99696	TTTCACACTACTCACTCTCCAAGGAGT	7	OH	23	A	-	1	0	0	1	0	1	0	0	0
139	2082_25	Bpl_scaf_11102	Bpl_scaf_11102-27-99696	+	27	99670–99696	TTTCACACTACTCACTCTCCAAGGAGT	26	JR	30	G	A	0.933333	0.0666667	0.1333	0.8667	0.1244	0.8756	0.1266	-0.0536	0
	2082_25	Bpl_scaf_11102	Bpl_scaf_11102-27-99696	+	27	99670–99696	TTTCACACTACTCACTCTCCAAGGAGT	26	DK	20	G	A	0.95	0.05	0.1	0.9	0.095	0.905	0.0974	-0.0263	0
	2082_25	Bpl_scaf_11102	Bpl_scaf_11102-27-99696	+	27	99670–99696	TTTCACACTACTCACTCTCCAAGGAGT	26	HK	14	G	A	0.928571	0.0714286	0.1429	0.8571	0.1327	0.8673	0.1376	-0.0385	0
	2082_25	Bpl_scaf_11102	Bpl_scaf_11102-27-99696	+	27	99670–99696	TTTCACACTACTCACTCTCCAAGGAGT	26	IR	9	G	A	0.944444	0.0555556	0.1111	0.8889	0.1049	0.8951	0.1111	0	0
	2082_25	Bpl_scaf_11102	Bpl_scaf_11102-27-99696	+	27	99670–99696	TTTCACACTACTCACTCTCCAAGGAGT	26	IN	11	G	A	0.909091	0.0909091	0.1818	0.8182	0.1653	0.8347	0.1732	-0.05	0
	2082_25	Bpl_scaf_11102	Bpl_scaf_11102-27-99696	+	27	99670–99696	TTTCACACTACTCACTCTCCAAGGAGT	26	OH	23	G	A	0.956522	0.0434783	0.087	0.913	0.0832	0.9168	0.085	-0.0227	0
140	2165_22	Bpl_scaf_11170	Bpl_scaf_11170-5-30931	-	5	30905–30931	CTCTTAAAAACTAAATCTCCTCCGCCA	23	JR	25	C	G	0.92	0.08	0.16	0.84	0.1472	0.8528	0.1502	-0.0652	0
	2165_22	Bpl_scaf_11170	Bpl_scaf_11170-5-30931	-	5	30905–30931	CTCTTAAAAACTAAATCTCCTCCGCCA	23	DK	18	C	G	0.944444	0.0555556	0.1111	0.8889	0.1049	0.8951	0.1079	-0.0294	0
	2165_22	Bpl_scaf_11170	Bpl_scaf_11170-5-30931	-	5	30905–30931	CTCTTAAAAACTAAATCTCCTCCGCCA	23	HK	13	C	G	0.807692	0.192308	0.0769	0.9231	0.3107	0.6893	0.3231	0.7619	0
	2165_22	Bpl_scaf_11170	Bpl_scaf_11170-5-30931	-	5	30905–30931	CTCTTAAAAACTAAATCTCCTCCGCCA	23	IR	10	C	G	0.8	0.2	0.4	0.6	0.32	0.68	0.3368	-0.1875	0
	2165_22	Bpl_scaf_11170	Bpl_scaf_11170-5-30931	-	5	30905–30931	CTCTTAAAAACTAAATCTCCTCCGCCA	23	IN	10	C	G	0.55	0.45	0.5	0.5	0.495	0.505	0.5211	0.0404	0
	2165_22	Bpl_scaf_11170	Bpl_scaf_11170-5-30931	-	5	30905–30931	CTCTTAAAAACTAAATCTCCTCCGCCA	23	OH	23	C	G	0.804348	0.195652	0.3913	0.6087	0.3147	0.6853	0.3217	-0.2162	0
141	2174_14	Bpl_scaf_11252	Bpl_scaf_11252-1-124	-	1	98–124	AACAACTGAACACCACCTCCCCACTTT	15	JR	29	A	C	0.913793	0.0862069	0.1724	0.8276	0.1576	0.8424	0.1603	-0.0755	0
	2174_14	Bpl_scaf_11252	Bpl_scaf_11252-1-124	-	1	98–124	AACAACTGAACACCACCTCCCCACTTT	15	DK	20	A	C	0.95	0.05	0.1	0.9	0.095	0.905	0.0974	-0.0263	0
	2174_14	Bpl_scaf_11252	Bpl_scaf_11252-1-124	-	1	98–124	AACAACTGAACACCACCTCCCCACTTT	15	HK	15	A	-	1	0	0	1	0	1	0	0	0
	2174_14	Bpl_scaf_11252	Bpl_scaf_11252-1-124	-	1	98–124	AACAACTGAACACCACCTCCCCACTTT	15	IR	10	A	C	0.85	0.15	0.3	0.7	0.255	0.745	0.2684	-0.1176	0
	2174_14	Bpl_scaf_11252	Bpl_scaf_11252-1-124	-	1	98–124	AACAACTGAACACCACCTCCCCACTTT	15	IN	11	A	C	0.818182	0.181818	0.3636	0.6364	0.2975	0.7025	0.3117	-0.1667	0
	2174_14	Bpl_scaf_11252	Bpl_scaf_11252-1-124	-	1	98–124	AACAACTGAACACCACCTCCCCACTTT	15	OH	23	A	C	0.913043	0.0869565	0.1739	0.8261	0.1588	0.8412	0.1623	-0.0714	0
142	2184_12	Bpl_scaf_11303	Bpl_scaf_11303-10-16102	-	10	16076–16102	AAATCATTAACCGCACCTCCTCAGGTT	13	JR	29	G	T	0.931034	0.0689655	0.069	0.931	0.1284	0.8716	0.1307	0.4722	0
	2184_12	Bpl_scaf_11303	Bpl_scaf_11303-10-16102	-	10	16076–16102	AAATCATTAACCGCACCTCCTCAGGTT	13	DK	20	G	T	0.975	0.025	0.05	0.95	0.0488	0.9513	0.05	0	0
	2184_12	Bpl_scaf_11303	Bpl_scaf_11303-10-16102	-	10	16076–16102	AAATCATTAACCGCACCTCCTCAGGTT	13	HK	14	G	-	1	0	0	1	0	1	0	0	0
	2184_12	Bpl_scaf_11303	Bpl_scaf_11303-10-16102	-	10	16076–16102	AAATCATTAACCGCACCTCCTCAGGTT	13	IR	10	G	T	0.95	0.05	0.1	0.9	0.095	0.905	0.1	0	0
	2184_12	Bpl_scaf_11303	Bpl_scaf_11303-10-16102	-	10	16076–16102	AAATCATTAACCGCACCTCCTCAGGTT	13	IN	11	G	T	0.863636	0.136364	0.0909	0.9091	0.2355	0.7645	0.2468	0.6316	0
	2184_12	Bpl_scaf_11303	Bpl_scaf_11303-10-16102	-	10	16076–16102	AAATCATTAACCGCACCTCCTCAGGTT	13	OH	24	G	T	0.895833	0.104167	0.2083	0.7917	0.1866	0.8134	0.1906	-0.093	0
143	2210_1	Bpl_scaf_11334	Bpl_scaf_11334-12-127658	+	12	127632–127658	ACAGATGTAACAAAACCTCCAGCAGTC	2	JR	29	C	T	0.775862	0.224138	0.3103	0.6897	0.3478	0.6522	0.3539	0.1231	0
	2210_1	Bpl_scaf_11334	Bpl_scaf_11334-12-127658	+	12	127632–127658	ACAGATGTAACAAAACCTCCAGCAGTC	2	DK	20	C	T	0.75	0.25	0.5	0.5	0.375	0.625	0.3846	-0.3	0
	2210_1	Bpl_scaf_11334	Bpl_scaf_11334-12-127658	+	12	127632–127658	ACAGATGTAACAAAACCTCCAGCAGTC	2	HK	15	C	T	0.7	0.3	0.3333	0.6667	0.42	0.58	0.4345	0.2328	0
	2210_1	Bpl_scaf_11334	Bpl_scaf_11334-12-127658	+	12	127632–127658	ACAGATGTAACAAAACCTCCAGCAGTC	2	IR	10	C	T	0.8	0.2	0.4	0.6	0.32	0.68	0.3368	-0.1875	0
	2210_1	Bpl_scaf_11334	Bpl_scaf_11334-12-127658	+	12	127632–127658	ACAGATGTAACAAAACCTCCAGCAGTC	2	IN	11	C	T	0.954545	0.0454545	0.0909	0.9091	0.0868	0.9132	0.0909	0	0
	2210_1	Bpl_scaf_11334	Bpl_scaf_11334-12-127658	+	12	127632–127658	ACAGATGTAACAAAACCTCCAGCAGTC	2	OH	24	C	T	0.833333	0.166667	0.3333	0.6667	0.2778	0.7222	0.2837	-0.175	0
144	2213_14	Bpl_scaf_11334	Bpl_scaf_11334-15-140196	-	15	140170–140196	CGTCAATTGACAGTGGCTCCAAGTAAT	15	JR	24	G	A	0.916667	0.0833333	0.1667	0.8333	0.1528	0.8472	0.156	-0.0682	0
	2213_14	Bpl_scaf_11334	Bpl_scaf_11334-15-140196	-	15	140170–140196	CGTCAATTGACAGTGGCTCCAAGTAAT	15	DK	19	G	-	1	0	0	1	0	1	0	0	0
	2213_14	Bpl_scaf_11334	Bpl_scaf_11334-15-140196	-	15	140170–140196	CGTCAATTGACAGTGGCTCCAAGTAAT	15	HK	14	G	A	0.964286	0.0357143	0.0714	0.9286	0.0689	0.9311	0.0714	0	0
	2213_14	Bpl_scaf_11334	Bpl_scaf_11334-15-140196	-	15	140170–140196	CGTCAATTGACAGTGGCTCCAAGTAAT	15	IR	8	G	-	1	0	0	1	0	1	0	0	0
	2213_14	Bpl_scaf_11334	Bpl_scaf_11334-15-140196	-	15	140170–140196	CGTCAATTGACAGTGGCTCCAAGTAAT	15	IN	11	G	-	1	0	0	1	0	1	0	0	0
	2213_14	Bpl_scaf_11334	Bpl_scaf_11334-15-140196	-	15	140170–140196	CGTCAATTGACAGTGGCTCCAAGTAAT	15	OH	20	G	A	0.95	0.05	0.1	0.9	0.095	0.905	0.0974	-0.0263	0
145	2228_26	Bpl_scaf_11334	Bpl_scaf_11334-39-270830	+	39	270804–270830	TTCACCATCACAGGTGCTCCATTCTGA	27	JR	30	A	T	0.683333	0.316667	0.5667	0.4333	0.4328	0.5672	0.4401	-0.2875	0
	2228_26	Bpl_scaf_11334	Bpl_scaf_11334-39-270830	+	39	270804–270830	TTCACCATCACAGGTGCTCCATTCTGA	27	DK	19	A	T	0.815789	0.184211	0.3684	0.6316	0.3006	0.6994	0.3087	-0.1935	0
	2228_26	Bpl_scaf_11334	Bpl_scaf_11334-39-270830	+	39	270804–270830	TTCACCATCACAGGTGCTCCATTCTGA	27	HK	14	A	T	0.75	0.25	0.3571	0.6429	0.375	0.625	0.3889	0.0816	0
	2228_26	Bpl_scaf_11334	Bpl_scaf_11334-39-270830	+	39	270804–270830	TTCACCATCACAGGTGCTCCATTCTGA	27	IR	10	A	T	0.75	0.25	0.5	0.5	0.375	0.625	0.3947	-0.2667	0
	2228_26	Bpl_scaf_11334	Bpl_scaf_11334-39-270830	+	39	270804–270830	TTCACCATCACAGGTGCTCCATTCTGA	27	IN	11	A	T	0.818182	0.181818	0.1818	0.8182	0.2975	0.7025	0.3117	0.4167	0
	2228_26	Bpl_scaf_11334	Bpl_scaf_11334-39-270830	+	39	270804–270830	TTCACCATCACAGGTGCTCCATTCTGA	27	OH	23	A	T	0.826087	0.173913	0.3478	0.6522	0.2873	0.7127	0.2937	-0.1842	0
146	2230_13	Bpl_scaf_11334	Bpl_scaf_11334-41-273249	-	41	273223–273249	TATTAAGCTACGCCCCCTCCTCCTATG	14	JR	30	C	T	0.916667	0.0833333	0.1667	0.8333	0.1528	0.8472	0.1554	-0.0727	0
	2230_13	Bpl_scaf_11334	Bpl_scaf_11334-41-273249	-	41	273223–273249	TATTAAGCTACGCCCCCTCCTCCTATG	14	DK	20	C	T	0.95	0.05	0.1	0.9	0.095	0.905	0.0974	-0.0263	0
	2230_13	Bpl_scaf_11334	Bpl_scaf_11334-41-273249	-	41	273223–273249	TATTAAGCTACGCCCCCTCCTCCTATG	14	HK	14	C	T	0.964286	0.0357143	0.0714	0.9286	0.0689	0.9311	0.0714	0	0
	2230_13	Bpl_scaf_11334	Bpl_scaf_11334-41-273249	-	41	273223–273249	TATTAAGCTACGCCCCCTCCTCCTATG	14	IR	10	C	-	1	0	0	1	0	1	0	0	0
	2230_13	Bpl_scaf_11334	Bpl_scaf_11334-41-273249	-	41	273223–273249	TATTAAGCTACGCCCCCTCCTCCTATG	14	IN	11	C	T	0.818182	0.181818	0.3636	0.6364	0.2975	0.7025	0.3117	-0.1667	0
	2230_13	Bpl_scaf_11334	Bpl_scaf_11334-41-273249	-	41	273223–273249	TATTAAGCTACGCCCCCTCCTCCTATG	14	OH	23	C	T	0.869565	0.130435	0.2609	0.7391	0.2268	0.7732	0.2319	-0.125	0
147	2256_13	Bpl_scaf_11334	Bpl_scaf_11334-90-527595	+	90	527569–527595	CATACAATCACGACGGCTCCTTTACTC	14	JR	30	C	T	0.65	0.35	0.3667	0.6333	0.455	0.545	0.4627	0.2076	0
	2256_13	Bpl_scaf_11334	Bpl_scaf_11334-90-527595	+	90	527569–527595	CATACAATCACGACGGCTCCTTTACTC	14	DK	19	C	T	0.815789	0.184211	0.2632	0.7368	0.3006	0.6994	0.3087	0.1475	0
	2256_13	Bpl_scaf_11334	Bpl_scaf_11334-90-527595	+	90	527569–527595	CATACAATCACGACGGCTCCTTTACTC	14	HK	13	C	T	0.730769	0.269231	0.3846	0.6154	0.3935	0.6065	0.4092	0.0602	0
	2256_13	Bpl_scaf_11334	Bpl_scaf_11334-90-527595	+	90	527569–527595	CATACAATCACGACGGCTCCTTTACTC	14	IR	10	C	T	0.95	0.05	0.1	0.9	0.095	0.905	0.1	0	0
	2256_13	Bpl_scaf_11334	Bpl_scaf_11334-90-527595	+	90	527569–527595	CATACAATCACGACGGCTCCTTTACTC	14	IN	11	C	T	0.818182	0.181818	0.3636	0.6364	0.2975	0.7025	0.3117	-0.1667	0
	2256_13	Bpl_scaf_11334	Bpl_scaf_11334-90-527595	+	90	527569–527595	CATACAATCACGACGGCTCCTTTACTC	14	OH	23	C	T	0.73913	0.26087	0.3478	0.6522	0.3856	0.6144	0.3942	0.1176	0
148	2290_5	Bpl_scaf_11412	Bpl_scaf_11412-9-63476	-	9	63450–63476	TTCGGTCCGACTTTACCTCCAGTTGTT	6	JR	21	T	-	1	0	0	1	0	1	0	0	0
	2290_5	Bpl_scaf_11412	Bpl_scaf_11412-9-63476	-	9	63450–63476	TTCGGTCCGACTTTACCTCCAGTTGTT	6	DK	18	T	C	0.833333	0.166667	0.2222	0.7778	0.2778	0.7222	0.2857	0.2222	0
	2290_5	Bpl_scaf_11412	Bpl_scaf_11412-9-63476	-	9	63450–63476	TTCGGTCCGACTTTACCTCCAGTTGTT	6	HK	12	T	C	0.916667	0.0833333	0.1667	0.8333	0.1528	0.8472	0.1594	-0.0455	0
	2290_5	Bpl_scaf_11412	Bpl_scaf_11412-9-63476	-	9	63450–63476	TTCGGTCCGACTTTACCTCCAGTTGTT	6	IR	9	T	-	1	0	0	1	0	1	0	0	0
	2290_5	Bpl_scaf_11412	Bpl_scaf_11412-9-63476	-	9	63450–63476	TTCGGTCCGACTTTACCTCCAGTTGTT	6	IN	10	T	-	1	0	0	1	0	1	0	0	0
	2290_5	Bpl_scaf_11412	Bpl_scaf_11412-9-63476	-	9	63450–63476	TTCGGTCCGACTTTACCTCCAGTTGTT	6	OH	19	T	C	0.921053	0.0789474	0.1579	0.8421	0.1454	0.8546	0.1494	-0.0571	0
149	2290_22	Bpl_scaf_11412	Bpl_scaf_11412-9-63476	-	9	63450–63476	TTCGGTCCGACTTTACCTCCAGTTGTT	23	JR	21	T	-	1	0	0	1	0	1	0	0	0
	2290_22	Bpl_scaf_11412	Bpl_scaf_11412-9-63476	-	9	63450–63476	TTCGGTCCGACTTTACCTCCAGTTGTT	23	DK	18	T	A	0.972222	0.0277778	0.0556	0.9444	0.054	0.946	0.0556	0	0
	2290_22	Bpl_scaf_11412	Bpl_scaf_11412-9-63476	-	9	63450–63476	TTCGGTCCGACTTTACCTCCAGTTGTT	23	HK	11	T	-	1	0	0	1	0	1	0	0	0
	2290_22	Bpl_scaf_11412	Bpl_scaf_11412-9-63476	-	9	63450–63476	TTCGGTCCGACTTTACCTCCAGTTGTT	23	IR	9	T	A	0.888889	0.111111	0.2222	0.7778	0.1975	0.8025	0.2092	-0.0625	0
	2290_22	Bpl_scaf_11412	Bpl_scaf_11412-9-63476	-	9	63450–63476	TTCGGTCCGACTTTACCTCCAGTTGTT	23	IN	11	T	A	0.954545	0.0454545	0.0909	0.9091	0.0868	0.9132	0.0909	0	0
	2290_22	Bpl_scaf_11412	Bpl_scaf_11412-9-63476	-	9	63450–63476	TTCGGTCCGACTTTACCTCCAGTTGTT	23	OH	19	T	A	0.973684	0.0263158	0.0526	0.9474	0.0512	0.9488	0.0526	0	0
150	2355_7	Bpl_scaf_1147	Bpl_scaf_1147-20-101126	-	20	101100–101126	AGGTTGGGAACAAACCCTCCAAATCAG	8	JR	30	G	-	1	0	0	1	0	1	0	0	0
	2355_7	Bpl_scaf_1147	Bpl_scaf_1147-20-101126	-	20	101100–101126	AGGTTGGGAACAAACCCTCCAAATCAG	8	DK	20	G	A	0.875	0.125	0.25	0.75	0.2188	0.7812	0.2244	-0.1143	0
	2355_7	Bpl_scaf_1147	Bpl_scaf_1147-20-101126	-	20	101100–101126	AGGTTGGGAACAAACCCTCCAAATCAG	8	HK	15	G	A	0.966667	0.0333333	0.0667	0.9333	0.0644	0.9356	0.0667	0	0
	2355_7	Bpl_scaf_1147	Bpl_scaf_1147-20-101126	-	20	101100–101126	AGGTTGGGAACAAACCCTCCAAATCAG	8	IR	10	G	A	0.9	0.1	0.2	0.8	0.18	0.82	0.1895	-0.0556	0
	2355_7	Bpl_scaf_1147	Bpl_scaf_1147-20-101126	-	20	101100–101126	AGGTTGGGAACAAACCCTCCAAATCAG	8	IN	11	G	A	0.954545	0.0454545	0.0909	0.9091	0.0868	0.9132	0.0909	0	0
	2355_7	Bpl_scaf_1147	Bpl_scaf_1147-20-101126	-	20	101100–101126	AGGTTGGGAACAAACCCTCCAAATCAG	8	OH	24	G	A	0.854167	0.145833	0.2083	0.7917	0.2491	0.7509	0.2544	0.1812	0
151	2382_11	Bpl_scaf_11482	Bpl_scaf_11482-103-539157	-	103	539131–539157	GATGCACTGACGTTTACTCCTAATGAT	12	JR	27	G	A	0.981481	0.0185185	0.037	0.963	0.0364	0.9636	0.037	0	0
	2382_11	Bpl_scaf_11482	Bpl_scaf_11482-103-539157	-	103	539131–539157	GATGCACTGACGTTTACTCCTAATGAT	12	DK	19	G	A	0.921053	0.0789474	0.1579	0.8421	0.1454	0.8546	0.1494	-0.0571	0
	2382_11	Bpl_scaf_11482	Bpl_scaf_11482-103-539157	-	103	539131–539157	GATGCACTGACGTTTACTCCTAATGAT	12	HK	14	G	-	1	0	0	1	0	1	0	0	0
	2382_11	Bpl_scaf_11482	Bpl_scaf_11482-103-539157	-	103	539131–539157	GATGCACTGACGTTTACTCCTAATGAT	12	IR	8	G	A	0.875	0.125	0.25	0.75	0.2188	0.7812	0.2333	-0.0714	0
	2382_11	Bpl_scaf_11482	Bpl_scaf_11482-103-539157	-	103	539131–539157	GATGCACTGACGTTTACTCCTAATGAT	12	IN	11	G	A	0.863636	0.136364	0.2727	0.7273	0.2355	0.7645	0.2468	-0.1053	0
	2382_11	Bpl_scaf_11482	Bpl_scaf_11482-103-539157	-	103	539131–539157	GATGCACTGACGTTTACTCCTAATGAT	12	OH	22	G	A	0.840909	0.159091	0.3182	0.6818	0.2676	0.7324	0.2738	-0.1622	0
152	2401_11	Bpl_scaf_11482	Bpl_scaf_11482-38-133482	-	38	133456–133482	GTAAATGCTACGATCCCTCCTGTCTGC	12	JR	29	G	A	0.965517	0.0344828	0.069	0.931	0.0666	0.9334	0.0678	-0.0179	0
	2401_11	Bpl_scaf_11482	Bpl_scaf_11482-38-133482	-	38	133456–133482	GTAAATGCTACGATCCCTCCTGTCTGC	12	DK	20	G	A	0.975	0.025	0.05	0.95	0.0488	0.9513	0.05	0	0
	2401_11	Bpl_scaf_11482	Bpl_scaf_11482-38-133482	-	38	133456–133482	GTAAATGCTACGATCCCTCCTGTCTGC	12	HK	14	G	-	1	0	0	1	0	1	0	0	0
	2401_11	Bpl_scaf_11482	Bpl_scaf_11482-38-133482	-	38	133456–133482	GTAAATGCTACGATCCCTCCTGTCTGC	12	IR	9	G	A	0.888889	0.111111	0.2222	0.7778	0.1975	0.8025	0.2092	-0.0625	0
	2401_11	Bpl_scaf_11482	Bpl_scaf_11482-38-133482	-	38	133456–133482	GTAAATGCTACGATCCCTCCTGTCTGC	12	IN	11	G	A	0.863636	0.136364	0.2727	0.7273	0.2355	0.7645	0.2468	-0.1053	0
	2401_11	Bpl_scaf_11482	Bpl_scaf_11482-38-133482	-	38	133456–133482	GTAAATGCTACGATCCCTCCTGTCTGC	12	OH	22	G	A	0.909091	0.0909091	0.0909	0.9091	0.1653	0.8347	0.1691	0.4625	0
153	2404_23	Bpl_scaf_11482	Bpl_scaf_11482-40-150047	+	40	150021–150047	TATAAGGCCACCCCTTCTCCACCGAAT	24	JR	29	G	A	0.775862	0.224138	0.3793	0.6207	0.3478	0.6522	0.3539	-0.0718	0
	2404_23	Bpl_scaf_11482	Bpl_scaf_11482-40-150047	+	40	150021–150047	TATAAGGCCACCCCTTCTCCACCGAAT	24	DK	20	G	A	0.575	0.425	0.45	0.55	0.4887	0.5112	0.5013	0.1023	0
	2404_23	Bpl_scaf_11482	Bpl_scaf_11482-40-150047	+	40	150021–150047	TATAAGGCCACCCCTTCTCCACCGAAT	24	HK	15	G	A	0.7	0.3	0.4667	0.5333	0.42	0.58	0.4345	-0.0741	0
	2404_23	Bpl_scaf_11482	Bpl_scaf_11482-40-150047	+	40	150021–150047	TATAAGGCCACCCCTTCTCCACCGAAT	24	IR	10	G	A	0.75	0.25	0.5	0.5	0.375	0.625	0.3947	-0.2667	0
	2404_23	Bpl_scaf_11482	Bpl_scaf_11482-40-150047	+	40	150021–150047	TATAAGGCCACCCCTTCTCCACCGAAT	24	IN	11	G	A	0.727273	0.272727	0.5455	0.4545	0.3967	0.6033	0.4156	-0.3125	0
	2404_23	Bpl_scaf_11482	Bpl_scaf_11482-40-150047	+	40	150021–150047	TATAAGGCCACCCCTTCTCCACCGAAT	24	OH	24	G	A	0.666667	0.333333	0.5	0.5	0.4444	0.5556	0.4539	-0.1016	0
154	2411_0	Bpl_scaf_11482	Bpl_scaf_11482-56-227785	-	56	227759–227785	TAAGATATAACCTCCACTCCCCACATC	1	JR	29	T	A	0.948276	0.0517241	0.0345	0.9655	0.0981	0.9019	0.0998	0.6545	0
	2411_0	Bpl_scaf_11482	Bpl_scaf_11482-56-227785	-	56	227759–227785	TAAGATATAACCTCCACTCCCCACATC	1	DK	15	T	A	0.966667	0.0333333	0.0667	0.9333	0.0644	0.9356	0.0667	0	0
	2411_0	Bpl_scaf_11482	Bpl_scaf_11482-56-227785	-	56	227759–227785	TAAGATATAACCTCCACTCCCCACATC	1	HK	11	T	A	0.909091	0.0909091	0	1	0.1653	0.8347	0.1732	1	0
	2411_0	Bpl_scaf_11482	Bpl_scaf_11482-56-227785	-	56	227759–227785	TAAGATATAACCTCCACTCCCCACATC	1	IR	10	T	-	1	0	0	1	0	1	0	0	0
	2411_0	Bpl_scaf_11482	Bpl_scaf_11482-56-227785	-	56	227759–227785	TAAGATATAACCTCCACTCCCCACATC	1	IN	11	T	A	0.954545	0.0454545	0.0909	0.9091	0.0868	0.9132	0.0909	0	0
	2411_0	Bpl_scaf_11482	Bpl_scaf_11482-56-227785	-	56	227759–227785	TAAGATATAACCTCCACTCCCCACATC	1	OH	24	T	A	0.9375	0.0625	0.125	0.875	0.1172	0.8828	0.1197	-0.0444	0
155	2411_1	Bpl_scaf_11482	Bpl_scaf_11482-56-227785	-	56	227759–227785	TAAGATATAACCTCCACTCCCCACATC	2	JR	29	A	C	0.948276	0.0517241	0.0345	0.9655	0.0981	0.9019	0.0998	0.6545	0
	2411_1	Bpl_scaf_11482	Bpl_scaf_11482-56-227785	-	56	227759–227785	TAAGATATAACCTCCACTCCCCACATC	2	DK	15	A	C	0.966667	0.0333333	0.0667	0.9333	0.0644	0.9356	0.0667	0	0
	2411_1	Bpl_scaf_11482	Bpl_scaf_11482-56-227785	-	56	227759–227785	TAAGATATAACCTCCACTCCCCACATC	2	HK	11	A	C	0.909091	0.0909091	0	1	0.1653	0.8347	0.1732	1	0
	2411_1	Bpl_scaf_11482	Bpl_scaf_11482-56-227785	-	56	227759–227785	TAAGATATAACCTCCACTCCCCACATC	2	IR	10	A	-	1	0	0	1	0	1	0	0	0
	2411_1	Bpl_scaf_11482	Bpl_scaf_11482-56-227785	-	56	227759–227785	TAAGATATAACCTCCACTCCCCACATC	2	IN	11	A	C	0.954545	0.0454545	0.0909	0.9091	0.0868	0.9132	0.0909	0	0
	2411_1	Bpl_scaf_11482	Bpl_scaf_11482-56-227785	-	56	227759–227785	TAAGATATAACCTCCACTCCCCACATC	2	OH	24	A	C	0.9375	0.0625	0.125	0.875	0.1172	0.8828	0.1197	-0.0444	0
156	2411_20	Bpl_scaf_11482	Bpl_scaf_11482-56-227785	-	56	227759–227785	TAAGATATAACCTCCACTCCCCACATC	21	JR	29	C	A	0.965517	0.0344828	0.069	0.931	0.0666	0.9334	0.0678	-0.0179	0
	2411_20	Bpl_scaf_11482	Bpl_scaf_11482-56-227785	-	56	227759–227785	TAAGATATAACCTCCACTCCCCACATC	21	DK	15	C	A	0.9	0.1	0.0667	0.9333	0.18	0.82	0.1862	0.642	0
	2411_20	Bpl_scaf_11482	Bpl_scaf_11482-56-227785	-	56	227759–227785	TAAGATATAACCTCCACTCCCCACATC	21	HK	11	C	-	1	0	0	1	0	1	0	0	0
	2411_20	Bpl_scaf_11482	Bpl_scaf_11482-56-227785	-	56	227759–227785	TAAGATATAACCTCCACTCCCCACATC	21	IR	10	C	-	1	0	0	1	0	1	0	0	0
	2411_20	Bpl_scaf_11482	Bpl_scaf_11482-56-227785	-	56	227759–227785	TAAGATATAACCTCCACTCCCCACATC	21	IN	11	C	A	0.954545	0.0454545	0.0909	0.9091	0.0868	0.9132	0.0909	0	0
	2411_20	Bpl_scaf_11482	Bpl_scaf_11482-56-227785	-	56	227759–227785	TAAGATATAACCTCCACTCCCCACATC	21	OH	24	C	A	0.979167	0.0208333	0.0417	0.9583	0.0408	0.9592	0.0417	0	0
157	2412_25	Bpl_scaf_11482	Bpl_scaf_11482-59-241735	+	59	241709–241735	GGTTTGCAAACAAGGACTCCAATGGGA	26	JR	30	G	A	0.833333	0.166667	0.2667	0.7333	0.2778	0.7222	0.2825	0.056	0
	2412_25	Bpl_scaf_11482	Bpl_scaf_11482-59-241735	+	59	241709–241735	GGTTTGCAAACAAGGACTCCAATGGGA	26	DK	20	G	A	0.85	0.15	0.2	0.8	0.255	0.745	0.2615	0.2353	0
	2412_25	Bpl_scaf_11482	Bpl_scaf_11482-59-241735	+	59	241709–241735	GGTTTGCAAACAAGGACTCCAATGGGA	26	HK	14	G	A	0.964286	0.0357143	0.0714	0.9286	0.0689	0.9311	0.0714	0	0
	2412_25	Bpl_scaf_11482	Bpl_scaf_11482-59-241735	+	59	241709–241735	GGTTTGCAAACAAGGACTCCAATGGGA	26	IR	10	G	A	0.9	0.1	0.2	0.8	0.18	0.82	0.1895	-0.0556	0
	2412_25	Bpl_scaf_11482	Bpl_scaf_11482-59-241735	+	59	241709–241735	GGTTTGCAAACAAGGACTCCAATGGGA	26	IN	11	G	A	0.636364	0.363636	0.3636	0.6364	0.4628	0.5372	0.4848	0.25	0
	2412_25	Bpl_scaf_11482	Bpl_scaf_11482-59-241735	+	59	241709–241735	GGTTTGCAAACAAGGACTCCAATGGGA	26	OH	24	G	A	0.708333	0.291667	0.5	0.5	0.4132	0.5868	0.422	-0.1849	0
158	2416_7	Bpl_scaf_11482	Bpl_scaf_11482-63-254768	+	63	254742–254768	GTGAAAACAACCTAATCTCCTCGACAG	8	JR	27	C	G	0.944444	0.0555556	0.1111	0.8889	0.1049	0.8951	0.1069	-0.0392	0
	2416_7	Bpl_scaf_11482	Bpl_scaf_11482-63-254768	+	63	254742–254768	GTGAAAACAACCTAATCTCCTCGACAG	8	DK	20	C	G	0.95	0.05	0.1	0.9	0.095	0.905	0.0974	-0.0263	0
	2416_7	Bpl_scaf_11482	Bpl_scaf_11482-63-254768	+	63	254742–254768	GTGAAAACAACCTAATCTCCTCGACAG	8	HK	15	C	-	1	0	0	1	0	1	0	0	0
	2416_7	Bpl_scaf_11482	Bpl_scaf_11482-63-254768	+	63	254742–254768	GTGAAAACAACCTAATCTCCTCGACAG	8	IR	9	C	-	1	0	0	1	0	1	0	0	0
	2416_7	Bpl_scaf_11482	Bpl_scaf_11482-63-254768	+	63	254742–254768	GTGAAAACAACCTAATCTCCTCGACAG	8	IN	11	C	G	0.954545	0.0454545	0.0909	0.9091	0.0868	0.9132	0.0909	0	0
	2416_7	Bpl_scaf_11482	Bpl_scaf_11482-63-254768	+	63	254742–254768	GTGAAAACAACCTAATCTCCTCGACAG	8	OH	24	C	-	1	0	0	1	0	1	0	0	0
159	2424_14	Bpl_scaf_11482	Bpl_scaf_11482-73-285469	+	73	285443–285469	GATATTCTAACATGACCTCCTTCTTCC	15	JR	29	A	C	0.965517	0.0344828	0.069	0.931	0.0666	0.9334	0.0678	-0.0179	0
	2424_14	Bpl_scaf_11482	Bpl_scaf_11482-73-285469	+	73	285443–285469	GATATTCTAACATGACCTCCTTCTTCC	15	DK	19	A	C	0.973684	0.0263158	0.0526	0.9474	0.0512	0.9488	0.0526	0	0
	2424_14	Bpl_scaf_11482	Bpl_scaf_11482-73-285469	+	73	285443–285469	GATATTCTAACATGACCTCCTTCTTCC	15	HK	14	A	C	0.928571	0.0714286	0.1429	0.8571	0.1327	0.8673	0.1376	-0.0385	0
	2424_14	Bpl_scaf_11482	Bpl_scaf_11482-73-285469	+	73	285443–285469	GATATTCTAACATGACCTCCTTCTTCC	15	IR	10	A	C	0.95	0.05	0.1	0.9	0.095	0.905	0.1	0	0
	2424_14	Bpl_scaf_11482	Bpl_scaf_11482-73-285469	+	73	285443–285469	GATATTCTAACATGACCTCCTTCTTCC	15	IN	11	A	C	0.818182	0.181818	0.1818	0.8182	0.2975	0.7025	0.3117	0.4167	0
	2424_14	Bpl_scaf_11482	Bpl_scaf_11482-73-285469	+	73	285443–285469	GATATTCTAACATGACCTCCTTCTTCC	15	OH	24	A	C	0.895833	0.104167	0.2083	0.7917	0.1866	0.8134	0.1906	-0.093	0
160	2426_14	Bpl_scaf_11482	Bpl_scaf_11482-76-370912	+	76	370886–370912	TGCACCCTAACAGTTTCTCCTTACTAT	15	JR	30	T	G	0.983333	0.0166667	0.0333	0.9667	0.0328	0.9672	0.0333	0	0
	2426_14	Bpl_scaf_11482	Bpl_scaf_11482-76-370912	+	76	370886–370912	TGCACCCTAACAGTTTCTCCTTACTAT	15	DK	17	T	G	0.735294	0.264706	0.2941	0.7059	0.3893	0.6107	0.4011	0.2667	0
	2426_14	Bpl_scaf_11482	Bpl_scaf_11482-76-370912	+	76	370886–370912	TGCACCCTAACAGTTTCTCCTTACTAT	15	HK	12	T	G	0.875	0.125	0.0833	0.9167	0.2188	0.7812	0.2283	0.6349	0
	2426_14	Bpl_scaf_11482	Bpl_scaf_11482-76-370912	+	76	370886–370912	TGCACCCTAACAGTTTCTCCTTACTAT	15	IR	10	T	G	0.95	0.05	0.1	0.9	0.095	0.905	0.1	0	0
	2426_14	Bpl_scaf_11482	Bpl_scaf_11482-76-370912	+	76	370886–370912	TGCACCCTAACAGTTTCTCCTTACTAT	15	IN	11	T	G	0.954545	0.0454545	0.0909	0.9091	0.0868	0.9132	0.0909	0	0
	2426_14	Bpl_scaf_11482	Bpl_scaf_11482-76-370912	+	76	370886–370912	TGCACCCTAACAGTTTCTCCTTACTAT	15	OH	24	T	G	0.916667	0.0833333	0.1667	0.8333	0.1528	0.8472	0.156	-0.0682	0
161	2436_4	Bpl_scaf_11482	Bpl_scaf_11482-96-486019	+	96	485993–486019	CATACGATCACAATGGCTCCTCATTAC	5	JR	30	C	T	0.766667	0.233333	0.3333	0.6667	0.3578	0.6422	0.3638	0.0839	0
	2436_4	Bpl_scaf_11482	Bpl_scaf_11482-96-486019	+	96	485993–486019	CATACGATCACAATGGCTCCTCATTAC	5	DK	18	C	T	0.944444	0.0555556	0.1111	0.8889	0.1049	0.8951	0.1079	-0.0294	0
	2436_4	Bpl_scaf_11482	Bpl_scaf_11482-96-486019	+	96	485993–486019	CATACGATCACAATGGCTCCTCATTAC	5	HK	13	C	T	0.846154	0.153846	0.1538	0.8462	0.2604	0.7396	0.2708	0.4318	0
	2436_4	Bpl_scaf_11482	Bpl_scaf_11482-96-486019	+	96	485993–486019	CATACGATCACAATGGCTCCTCATTAC	5	IR	9	C	T	0.666667	0.333333	0.4444	0.5556	0.4444	0.5556	0.4706	0.0556	0
	2436_4	Bpl_scaf_11482	Bpl_scaf_11482-96-486019	+	96	485993–486019	CATACGATCACAATGGCTCCTCATTAC	5	IN	11	C	T	0.681818	0.318182	0.6364	0.3636	0.4339	0.5661	0.4545	-0.4	0
	2436_4	Bpl_scaf_11482	Bpl_scaf_11482-96-486019	+	96	485993–486019	CATACGATCACAATGGCTCCTCATTAC	5	OH	24	C	T	0.895833	0.104167	0.2083	0.7917	0.1866	0.8134	0.1906	-0.093	0
162	2447_0	Bpl_scaf_11491	Bpl_scaf_11491-28-92623	-	28	92597–92623	TATAACCTCACCTCACCTCCCACCTCA	1	JR	29	C	T	0.810345	0.189655	0.1724	0.8276	0.3074	0.6926	0.3128	0.4487	0
	2447_0	Bpl_scaf_11491	Bpl_scaf_11491-28-92623	-	28	92597–92623	TATAACCTCACCTCACCTCCCACCTCA	1	DK	20	C	T	0.6	0.4	0.5	0.5	0.48	0.52	0.4923	-0.0156	0
	2447_0	Bpl_scaf_11491	Bpl_scaf_11491-28-92623	-	28	92597–92623	TATAACCTCACCTCACCTCCCACCTCA	1	HK	13	C	T	0.576923	0.423077	0.5385	0.4615	0.4882	0.5118	0.5077	-0.0606	0
	2447_0	Bpl_scaf_11491	Bpl_scaf_11491-28-92623	-	28	92597–92623	TATAACCTCACCTCACCTCCCACCTCA	1	IR	8	C	T	0.8125	0.1875	0.125	0.875	0.3047	0.6953	0.325	0.6154	0
	2447_0	Bpl_scaf_11491	Bpl_scaf_11491-28-92623	-	28	92597–92623	TATAACCTCACCTCACCTCCCACCTCA	1	IN	11	C	T	0.318182	0.681818	0.4545	0.5455	0.4339	0.5661	0.4545	0	0
	2447_0	Bpl_scaf_11491	Bpl_scaf_11491-28-92623	-	28	92597–92623	TATAACCTCACCTCACCTCCCACCTCA	1	OH	22	C	T	0.636364	0.363636	0.5455	0.4545	0.4628	0.5372	0.4736	-0.1518	0
163	2457_22	Bpl_scaf_11503	Bpl_scaf_11503-5-13236	+	5	13210–13236	GTCGGATGAACAGACACTCCAAAATGA	23	JR	29	A	G	0.62069	0.37931	0.4138	0.5862	0.4709	0.5291	0.4791	0.1364	0
	2457_22	Bpl_scaf_11503	Bpl_scaf_11503-5-13236	+	5	13210–13236	GTCGGATGAACAGACACTCCAAAATGA	23	DK	19	A	G	0.657895	0.342105	0.3684	0.6316	0.4501	0.5499	0.4623	0.2031	0
	2457_22	Bpl_scaf_11503	Bpl_scaf_11503-5-13236	+	5	13210–13236	GTCGGATGAACAGACACTCCAAAATGA	23	HK	15	A	G	0.733333	0.266667	0.2667	0.7333	0.3911	0.6089	0.4046	0.3409	0
	2457_22	Bpl_scaf_11503	Bpl_scaf_11503-5-13236	+	5	13210–13236	GTCGGATGAACAGACACTCCAAAATGA	23	IR	9	A	G	0.777778	0.222222	0.2222	0.7778	0.3457	0.6543	0.366	0.3929	0
	2457_22	Bpl_scaf_11503	Bpl_scaf_11503-5-13236	+	5	13210–13236	GTCGGATGAACAGACACTCCAAAATGA	23	IN	11	A	G	0.727273	0.272727	0.3636	0.6364	0.3967	0.6033	0.4156	0.125	0
	2457_22	Bpl_scaf_11503	Bpl_scaf_11503-5-13236	+	5	13210–13236	GTCGGATGAACAGACACTCCAAAATGA	23	OH	22	A	G	0.772727	0.227273	0.3636	0.6364	0.3512	0.6488	0.3594	-0.0118	0
164	2483_15	Bpl_scaf_11526	Bpl_scaf_11526-114-681393	+	114	681367–681393	TTAAGAACAACTGTTCCTCCGCCGTCA	16	JR	28	C	A	0.892857	0.107143	0.1429	0.8571	0.1913	0.8087	0.1948	0.2667	0
	2483_15	Bpl_scaf_11526	Bpl_scaf_11526-114-681393	+	114	681367–681393	TTAAGAACAACTGTTCCTCCGCCGTCA	16	DK	20	C	-	1	0	0	1	0	1	0	0	0
	2483_15	Bpl_scaf_11526	Bpl_scaf_11526-114-681393	+	114	681367–681393	TTAAGAACAACTGTTCCTCCGCCGTCA	16	HK	15	C	A	0.966667	0.0333333	0.0667	0.9333	0.0644	0.9356	0.0667	0	0
	2483_15	Bpl_scaf_11526	Bpl_scaf_11526-114-681393	+	114	681367–681393	TTAAGAACAACTGTTCCTCCGCCGTCA	16	IR	9	C	-	1	0	0	1	0	1	0	0	0
	2483_15	Bpl_scaf_11526	Bpl_scaf_11526-114-681393	+	114	681367–681393	TTAAGAACAACTGTTCCTCCGCCGTCA	16	IN	11	C	A	0.954545	0.0454545	0.0909	0.9091	0.0868	0.9132	0.0909	0	0
	2483_15	Bpl_scaf_11526	Bpl_scaf_11526-114-681393	+	114	681367–681393	TTAAGAACAACTGTTCCTCCGCCGTCA	16	OH	24	C	A	0.9375	0.0625	0.125	0.875	0.1172	0.8828	0.1197	-0.0444	0
165	2520_0	Bpl_scaf_11526	Bpl_scaf_11526-94-542374	+	94	542348–542374	ATCAGATGCACAGAAGCTCCCAAATTA	1	JR	24	A	G	0.979167	0.0208333	0.0417	0.9583	0.0408	0.9592	0.0417	0	0
	2520_0	Bpl_scaf_11526	Bpl_scaf_11526-94-542374	+	94	542348–542374	ATCAGATGCACAGAAGCTCCCAAATTA	1	DK	18	A	G	0.972222	0.0277778	0.0556	0.9444	0.054	0.946	0.0556	0	0
	2520_0	Bpl_scaf_11526	Bpl_scaf_11526-94-542374	+	94	542348–542374	ATCAGATGCACAGAAGCTCCCAAATTA	1	HK	13	A	G	0.923077	0.0769231	0.1538	0.8462	0.142	0.858	0.1477	-0.0417	0
	2520_0	Bpl_scaf_11526	Bpl_scaf_11526-94-542374	+	94	542348–542374	ATCAGATGCACAGAAGCTCCCAAATTA	1	IR	7	A	-	1	0	0	1	0	1	0	0	0
	2520_0	Bpl_scaf_11526	Bpl_scaf_11526-94-542374	+	94	542348–542374	ATCAGATGCACAGAAGCTCCCAAATTA	1	IN	11	A	-	1	0	0	1	0	1	0	0	0
	2520_0	Bpl_scaf_11526	Bpl_scaf_11526-94-542374	+	94	542348–542374	ATCAGATGCACAGAAGCTCCCAAATTA	1	OH	21	A	G	0.952381	0.047619	0.0952	0.9048	0.0907	0.9093	0.0929	-0.025	0
166	2527_26	Bpl_scaf_11536	Bpl_scaf_11536-17-104824	-	17	104798–104824	CTATTTAGTACTTGCTCTCCAATTTCT	27	JR	24	T	C	0.875	0.125	0.25	0.75	0.2188	0.7812	0.2234	-0.119	0
	2527_26	Bpl_scaf_11536	Bpl_scaf_11536-17-104824	-	17	104798–104824	CTATTTAGTACTTGCTCTCCAATTTCT	27	DK	19	T	C	0.421053	0.578947	0.4211	0.5789	0.4875	0.5125	0.5007	0.1591	0
	2527_26	Bpl_scaf_11536	Bpl_scaf_11536-17-104824	-	17	104798–104824	CTATTTAGTACTTGCTCTCCAATTTCT	27	HK	13	T	C	0.5	0.5	0.5385	0.4615	0.5	0.5	0.52	-0.0355	0
	2527_26	Bpl_scaf_11536	Bpl_scaf_11536-17-104824	-	17	104798–104824	CTATTTAGTACTTGCTCTCCAATTTCT	27	IR	8	T	C	0.3125	0.6875	0.125	0.875	0.4297	0.5703	0.4583	0.7273	0
	2527_26	Bpl_scaf_11536	Bpl_scaf_11536-17-104824	-	17	104798–104824	CTATTTAGTACTTGCTCTCCAATTTCT	27	IN	11	T	C	0.454545	0.545455	0.5455	0.4545	0.4959	0.5041	0.5195	-0.05	0
	2527_26	Bpl_scaf_11536	Bpl_scaf_11536-17-104824	-	17	104798–104824	CTATTTAGTACTTGCTCTCCAATTTCT	27	OH	24	T	C	0.604167	0.395833	0.5417	0.4583	0.4783	0.5217	0.4885	-0.1089	0
167	2575_0	Bpl_scaf_11586	Bpl_scaf_11586-116-553626	+	116	553600–553626	AAGATTCTAACACGGCCTCCTTCTCTC	1	JR	26	A	G	0.961538	0.0384615	0.0769	0.9231	0.074	0.926	0.0754	-0.02	0
	2575_0	Bpl_scaf_11586	Bpl_scaf_11586-116-553626	+	116	553600–553626	AAGATTCTAACACGGCCTCCTTCTCTC	1	DK	18	A	G	0.972222	0.0277778	0.0556	0.9444	0.054	0.946	0.0556	0	0
	2575_0	Bpl_scaf_11586	Bpl_scaf_11586-116-553626	+	116	553600–553626	AAGATTCTAACACGGCCTCCTTCTCTC	1	HK	14	A	G	0.928571	0.0714286	0.1429	0.8571	0.1327	0.8673	0.1376	-0.0385	0
	2575_0	Bpl_scaf_11586	Bpl_scaf_11586-116-553626	+	116	553600–553626	AAGATTCTAACACGGCCTCCTTCTCTC	1	IR	9	A	-	1	0	0	1	0	1	0	0	0
	2575_0	Bpl_scaf_11586	Bpl_scaf_11586-116-553626	+	116	553600–553626	AAGATTCTAACACGGCCTCCTTCTCTC	1	IN	11	A	G	0.909091	0.0909091	0.1818	0.8182	0.1653	0.8347	0.1732	-0.05	0
	2575_0	Bpl_scaf_11586	Bpl_scaf_11586-116-553626	+	116	553600–553626	AAGATTCTAACACGGCCTCCTTCTCTC	1	OH	21	A	G	0.952381	0.047619	0.0952	0.9048	0.0907	0.9093	0.0929	-0.025	0
168	2588_3	Bpl_scaf_11586	Bpl_scaf_11586-136-681363	+	136	681337–681363	CGTAATCCTACATACCCTCCACCTACT	4	JR	30	A	-	1	0	0	1	0	1	0	0	0
	2588_3	Bpl_scaf_11586	Bpl_scaf_11586-136-681363	+	136	681337–681363	CGTAATCCTACATACCCTCCACCTACT	4	DK	20	A	T	0.975	0.025	0.05	0.95	0.0488	0.9513	0.05	0	0
	2588_3	Bpl_scaf_11586	Bpl_scaf_11586-136-681363	+	136	681337–681363	CGTAATCCTACATACCCTCCACCTACT	4	HK	15	A	T	0.933333	0.0666667	0.1333	0.8667	0.1244	0.8756	0.1287	-0.0357	0
	2588_3	Bpl_scaf_11586	Bpl_scaf_11586-136-681363	+	136	681337–681363	CGTAATCCTACATACCCTCCACCTACT	4	IR	10	A	-	1	0	0	1	0	1	0	0	0
	2588_3	Bpl_scaf_11586	Bpl_scaf_11586-136-681363	+	136	681337–681363	CGTAATCCTACATACCCTCCACCTACT	4	IN	11	A	T	0.909091	0.0909091	0.1818	0.8182	0.1653	0.8347	0.1732	-0.05	0
	2588_3	Bpl_scaf_11586	Bpl_scaf_11586-136-681363	+	136	681337–681363	CGTAATCCTACATACCCTCCACCTACT	4	OH	24	A	-	1	0	0	1	0	1	0	0	0
169	2604_24	Bpl_scaf_11586	Bpl_scaf_11586-173-789625	-	173	789599–789625	ACAAGCCATACAGGTGCTCCAGAAGTG	25	JR	26	G	C	0.980769	0.0192308	0.0385	0.9615	0.0377	0.9623	0.0385	0	0
	2604_24	Bpl_scaf_11586	Bpl_scaf_11586-173-789625	-	173	789599–789625	ACAAGCCATACAGGTGCTCCAGAAGTG	25	DK	20	G	C	0.95	0.05	0.1	0.9	0.095	0.905	0.0974	-0.0263	0
	2604_24	Bpl_scaf_11586	Bpl_scaf_11586-173-789625	-	173	789599–789625	ACAAGCCATACAGGTGCTCCAGAAGTG	25	HK	13	G	C	0.923077	0.0769231	0.1538	0.8462	0.142	0.858	0.1477	-0.0417	0
	2604_24	Bpl_scaf_11586	Bpl_scaf_11586-173-789625	-	173	789599–789625	ACAAGCCATACAGGTGCTCCAGAAGTG	25	IR	10	G	C	0.95	0.05	0.1	0.9	0.095	0.905	0.1	0	0
	2604_24	Bpl_scaf_11586	Bpl_scaf_11586-173-789625	-	173	789599–789625	ACAAGCCATACAGGTGCTCCAGAAGTG	25	IN	10	G	-	1	0	0	1	0	1	0	0	0
	2604_24	Bpl_scaf_11586	Bpl_scaf_11586-173-789625	-	173	789599–789625	ACAAGCCATACAGGTGCTCCAGAAGTG	25	OH	18	G	C	0.916667	0.0833333	0.1667	0.8333	0.1528	0.8472	0.1571	-0.0606	0
170	2604_25	Bpl_scaf_11586	Bpl_scaf_11586-173-789625	-	173	789599–789625	ACAAGCCATACAGGTGCTCCAGAAGTG	26	JR	26	T	A	0.980769	0.0192308	0.0385	0.9615	0.0377	0.9623	0.0385	0	0
	2604_25	Bpl_scaf_11586	Bpl_scaf_11586-173-789625	-	173	789599–789625	ACAAGCCATACAGGTGCTCCAGAAGTG	26	DK	20	T	A	0.95	0.05	0.1	0.9	0.095	0.905	0.0974	-0.0263	0
	2604_25	Bpl_scaf_11586	Bpl_scaf_11586-173-789625	-	173	789599–789625	ACAAGCCATACAGGTGCTCCAGAAGTG	26	HK	13	T	A	0.923077	0.0769231	0.1538	0.8462	0.142	0.858	0.1477	-0.0417	0
	2604_25	Bpl_scaf_11586	Bpl_scaf_11586-173-789625	-	173	789599–789625	ACAAGCCATACAGGTGCTCCAGAAGTG	26	IR	10	T	A	0.95	0.05	0.1	0.9	0.095	0.905	0.1	0	0
	2604_25	Bpl_scaf_11586	Bpl_scaf_11586-173-789625	-	173	789599–789625	ACAAGCCATACAGGTGCTCCAGAAGTG	26	IN	10	T	-	1	0	0	1	0	1	0	0	0
	2604_25	Bpl_scaf_11586	Bpl_scaf_11586-173-789625	-	173	789599–789625	ACAAGCCATACAGGTGCTCCAGAAGTG	26	OH	18	T	A	0.916667	0.0833333	0.1667	0.8333	0.1528	0.8472	0.1571	-0.0606	0
171	2605_8	Bpl_scaf_11586	Bpl_scaf_11586-174-790030	-	174	790004–790030	CATACGACCACAACTACTCCACATGGC	9	JR	29	C	A	0.896552	0.103448	0.2069	0.7931	0.1855	0.8145	0.1887	-0.0962	0
	2605_8	Bpl_scaf_11586	Bpl_scaf_11586-174-790030	-	174	790004–790030	CATACGACCACAACTACTCCACATGGC	9	DK	20	C	A	0.975	0.025	0.05	0.95	0.0488	0.9513	0.05	0	0
	2605_8	Bpl_scaf_11586	Bpl_scaf_11586-174-790030	-	174	790004–790030	CATACGACCACAACTACTCCACATGGC	9	HK	15	C	A	0.966667	0.0333333	0.0667	0.9333	0.0644	0.9356	0.0667	0	0
	2605_8	Bpl_scaf_11586	Bpl_scaf_11586-174-790030	-	174	790004–790030	CATACGACCACAACTACTCCACATGGC	9	IR	10	C	A	0.9	0.1	0.2	0.8	0.18	0.82	0.1895	-0.0556	0
	2605_8	Bpl_scaf_11586	Bpl_scaf_11586-174-790030	-	174	790004–790030	CATACGACCACAACTACTCCACATGGC	9	IN	11	C	A	0.909091	0.0909091	0.1818	0.8182	0.1653	0.8347	0.1732	-0.05	0
	2605_8	Bpl_scaf_11586	Bpl_scaf_11586-174-790030	-	174	790004–790030	CATACGACCACAACTACTCCACATGGC	9	OH	22	C	A	0.977273	0.0227273	0.0455	0.9545	0.0444	0.9556	0.0455	0	0
172	2612_0	Bpl_scaf_11586	Bpl_scaf_11586-182-826306	+	182	826280–826306	CAAGGGGAGACTGTCCCTCCACATTAT	1	JR	30	C	G	0.966667	0.0333333	0.0667	0.9333	0.0644	0.9356	0.0655	-0.0172	0
	2612_0	Bpl_scaf_11586	Bpl_scaf_11586-182-826306	+	182	826280–826306	CAAGGGGAGACTGTCCCTCCACATTAT	1	DK	20	C	G	0.975	0.025	0.05	0.95	0.0488	0.9513	0.05	0	0
	2612_0	Bpl_scaf_11586	Bpl_scaf_11586-182-826306	+	182	826280–826306	CAAGGGGAGACTGTCCCTCCACATTAT	1	HK	15	C	-	1	0	0	1	0	1	0	0	0
	2612_0	Bpl_scaf_11586	Bpl_scaf_11586-182-826306	+	182	826280–826306	CAAGGGGAGACTGTCCCTCCACATTAT	1	IR	10	C	G	0.95	0.05	0.1	0.9	0.095	0.905	0.1	0	0
	2612_0	Bpl_scaf_11586	Bpl_scaf_11586-182-826306	+	182	826280–826306	CAAGGGGAGACTGTCCCTCCACATTAT	1	IN	11	C	-	1	0	0	1	0	1	0	0	0
	2612_0	Bpl_scaf_11586	Bpl_scaf_11586-182-826306	+	182	826280–826306	CAAGGGGAGACTGTCCCTCCACATTAT	1	OH	23	C	G	0.978261	0.0217391	0.0435	0.9565	0.0425	0.9575	0.0435	0	0
173	2649_15	Bpl_scaf_11586	Bpl_scaf_11586-266-1350066	+	266	1350040–1350066	CAAACAAAAACAGTGGCTCCAATATCT	16	JR	28	G	A	0.964286	0.0357143	0.0714	0.9286	0.0689	0.9311	0.0701	-0.0185	0
	2649_15	Bpl_scaf_11586	Bpl_scaf_11586-266-1350066	+	266	1350040–1350066	CAAACAAAAACAGTGGCTCCAATATCT	16	DK	20	G	A	0.975	0.025	0.05	0.95	0.0488	0.9513	0.05	0	0
	2649_15	Bpl_scaf_11586	Bpl_scaf_11586-266-1350066	+	266	1350040–1350066	CAAACAAAAACAGTGGCTCCAATATCT	16	HK	14	G	A	0.928571	0.0714286	0.1429	0.8571	0.1327	0.8673	0.1376	-0.0385	0
	2649_15	Bpl_scaf_11586	Bpl_scaf_11586-266-1350066	+	266	1350040–1350066	CAAACAAAAACAGTGGCTCCAATATCT	16	IR	8	G	A	0.9375	0.0625	0.125	0.875	0.1172	0.8828	0.125	0	0
	2649_15	Bpl_scaf_11586	Bpl_scaf_11586-266-1350066	+	266	1350040–1350066	CAAACAAAAACAGTGGCTCCAATATCT	16	IN	11	G	-	1	0	0	1	0	1	0	0	0
	2649_15	Bpl_scaf_11586	Bpl_scaf_11586-266-1350066	+	266	1350040–1350066	CAAACAAAAACAGTGGCTCCAATATCT	16	OH	17	G	-	1	0	0	1	0	1	0	0	0
174	2665_7	Bpl_scaf_11586	Bpl_scaf_11586-292-1517526	+	292	1517500–1517526	ATCAAGACAACTCCGCCTCCATATGAT	8	JR	30	C	T	0.883333	0.116667	0.2333	0.7667	0.2061	0.7939	0.2096	-0.1132	0
	2665_7	Bpl_scaf_11586	Bpl_scaf_11586-292-1517526	+	292	1517500–1517526	ATCAAGACAACTCCGCCTCCATATGAT	8	DK	18	C	-	1	0	0	1	0	1	0	0	0
	2665_7	Bpl_scaf_11586	Bpl_scaf_11586-292-1517526	+	292	1517500–1517526	ATCAAGACAACTCCGCCTCCATATGAT	8	HK	12	C	T	0.875	0.125	0.0833	0.9167	0.2188	0.7812	0.2283	0.6349	0
	2665_7	Bpl_scaf_11586	Bpl_scaf_11586-292-1517526	+	292	1517500–1517526	ATCAAGACAACTCCGCCTCCATATGAT	8	IR	10	C	T	0.85	0.15	0.3	0.7	0.255	0.745	0.2684	-0.1176	0
	2665_7	Bpl_scaf_11586	Bpl_scaf_11586-292-1517526	+	292	1517500–1517526	ATCAAGACAACTCCGCCTCCATATGAT	8	IN	11	C	-	1	0	0	1	0	1	0	0	0
	2665_7	Bpl_scaf_11586	Bpl_scaf_11586-292-1517526	+	292	1517500–1517526	ATCAAGACAACTCCGCCTCCATATGAT	8	OH	24	C	T	0.916667	0.0833333	0.0833	0.9167	0.1528	0.8472	0.156	0.4659	0
175	2666_5	Bpl_scaf_11586	Bpl_scaf_11586-293-1539479	-	293	1539453–1539479	TAAATACAAACTTCATCTCCCGACAAC	6	JR	28	A	G	0.839286	0.160714	0.3214	0.6786	0.2698	0.7302	0.2747	-0.1702	0
	2666_5	Bpl_scaf_11586	Bpl_scaf_11586-293-1539479	-	293	1539453–1539479	TAAATACAAACTTCATCTCCCGACAAC	6	DK	18	A	G	0.75	0.25	0.3889	0.6111	0.375	0.625	0.3857	-0.0082	0
	2666_5	Bpl_scaf_11586	Bpl_scaf_11586-293-1539479	-	293	1539453–1539479	TAAATACAAACTTCATCTCCCGACAAC	6	HK	13	A	G	0.730769	0.269231	0.3846	0.6154	0.3935	0.6065	0.4092	0.0602	0
	2666_5	Bpl_scaf_11586	Bpl_scaf_11586-293-1539479	-	293	1539453–1539479	TAAATACAAACTTCATCTCCCGACAAC	6	IR	10	A	G	0.75	0.25	0.5	0.5	0.375	0.625	0.3947	-0.2667	0
	2666_5	Bpl_scaf_11586	Bpl_scaf_11586-293-1539479	-	293	1539453–1539479	TAAATACAAACTTCATCTCCCGACAAC	6	IN	11	A	G	0.818182	0.181818	0.1818	0.8182	0.2975	0.7025	0.3117	0.4167	0
	2666_5	Bpl_scaf_11586	Bpl_scaf_11586-293-1539479	-	293	1539453–1539479	TAAATACAAACTTCATCTCCCGACAAC	6	OH	21	A	G	0.714286	0.285714	0.2857	0.7143	0.4082	0.5918	0.4181	0.3167	0
176	2674_1	Bpl_scaf_11586	Bpl_scaf_11586-40-186558	+	40	186532–186558	AACATACACACAACCTCTCCTAAGCAA	2	JR	27	C	A	0.740741	0.259259	0.3704	0.6296	0.3841	0.6159	0.3913	0.0536	0
	2674_1	Bpl_scaf_11586	Bpl_scaf_11586-40-186558	+	40	186532–186558	AACATACACACAACCTCTCCTAAGCAA	2	DK	16	C	A	0.96875	0.03125	0.0625	0.9375	0.0605	0.9395	0.0625	0	0
	2674_1	Bpl_scaf_11586	Bpl_scaf_11586-40-186558	+	40	186532–186558	AACATACACACAACCTCTCCTAAGCAA	2	HK	11	C	A	0.681818	0.318182	0.4545	0.5455	0.4339	0.5661	0.4545	0	0
	2674_1	Bpl_scaf_11586	Bpl_scaf_11586-40-186558	+	40	186532–186558	AACATACACACAACCTCTCCTAAGCAA	2	IR	10	C	A	0.75	0.25	0.3	0.7	0.375	0.625	0.3947	0.24	0
	2674_1	Bpl_scaf_11586	Bpl_scaf_11586-40-186558	+	40	186532–186558	AACATACACACAACCTCTCCTAAGCAA	2	IN	10	C	A	0.7	0.3	0.4	0.6	0.42	0.58	0.4421	0.0952	0
	2674_1	Bpl_scaf_11586	Bpl_scaf_11586-40-186558	+	40	186532–186558	AACATACACACAACCTCTCCTAAGCAA	2	OH	20	C	A	0.925	0.075	0.15	0.85	0.1388	0.8612	0.1423	-0.0541	0
177	2684_14	Bpl_scaf_11586	Bpl_scaf_11586-62-286079	-	62	286053–286079	ATATGGGCAACACGTACTCCCACCAAA	15	JR	24	T	G	0.5625	0.4375	0.5417	0.4583	0.4922	0.5078	0.5027	-0.0776	0
	2684_14	Bpl_scaf_11586	Bpl_scaf_11586-62-286079	-	62	286053–286079	ATATGGGCAACACGTACTCCCACCAAA	15	DK	20	T	G	0.525	0.475	0.45	0.55	0.4987	0.5012	0.5115	0.1203	0
	2684_14	Bpl_scaf_11586	Bpl_scaf_11586-62-286079	-	62	286053–286079	ATATGGGCAACACGTACTCCCACCAAA	15	HK	15	T	G	0.566667	0.433333	0.4667	0.5333	0.4911	0.5089	0.508	0.0814	0
	2684_14	Bpl_scaf_11586	Bpl_scaf_11586-62-286079	-	62	286053–286079	ATATGGGCAACACGTACTCCCACCAAA	15	IR	10	T	G	0.55	0.45	0.7	0.3	0.495	0.505	0.5211	-0.3434	0
	2684_14	Bpl_scaf_11586	Bpl_scaf_11586-62-286079	-	62	286053–286079	ATATGGGCAACACGTACTCCCACCAAA	15	IN	11	T	G	0.454545	0.545455	0.3636	0.6364	0.4959	0.5041	0.5195	0.3	0
	2684_14	Bpl_scaf_11586	Bpl_scaf_11586-62-286079	-	62	286053–286079	ATATGGGCAACACGTACTCCCACCAAA	15	OH	20	T	G	0.55	0.45	0.5	0.5	0.495	0.505	0.5077	0.0152	0
178	112393_13	Bpl_scaf_11622	Bpl_scaf_11622-49-1339	+	49	1313–1339	ACTACAAATACTGAAGCTCCAACTACT	14	JR	21	A	-	1	0	0	1	0	1	0	0	0
	112393_13	Bpl_scaf_11622	Bpl_scaf_11622-49-1339	+	49	1313–1339	ACTACAAATACTGAAGCTCCAACTACT	14	DK	14	A	G	0.821429	0.178571	0.0714	0.9286	0.2934	0.7066	0.3042	0.7652	0
	112393_13	Bpl_scaf_11622	Bpl_scaf_11622-49-1339	+	49	1313–1339	ACTACAAATACTGAAGCTCCAACTACT	14	HK	11	A	-	1	0	0	1	0	1	0	0	0
	112393_13	Bpl_scaf_11622	Bpl_scaf_11622-49-1339	+	49	1313–1339	ACTACAAATACTGAAGCTCCAACTACT	14	IR	9	A	G	0.944444	0.0555556	0.1111	0.8889	0.1049	0.8951	0.1111	0	0
	112393_13	Bpl_scaf_11622	Bpl_scaf_11622-49-1339	+	49	1313–1339	ACTACAAATACTGAAGCTCCAACTACT	14	IN	8	A	G	0.9375	0.0625	0.125	0.875	0.1172	0.8828	0.125	0	0
	112393_13	Bpl_scaf_11622	Bpl_scaf_11622-49-1339	+	49	1313–1339	ACTACAAATACTGAAGCTCCAACTACT	14	OH	18	A	-	1	0	0	1	0	1	0	0	0
179	2787_12	Bpl_scaf_11635	Bpl_scaf_11635-33-215650	-	33	215624–215650	CACGGAATTACAACCCCTCCCCCCTTT	13	JR	29	A	-	1	0	0	1	0	1	0	0	0
	2787_12	Bpl_scaf_11635	Bpl_scaf_11635-33-215650	-	33	215624–215650	CACGGAATTACAACCCCTCCCCCCTTT	13	DK	20	A	C	0.95	0.05	0.1	0.9	0.095	0.905	0.0974	-0.0263	0
	2787_12	Bpl_scaf_11635	Bpl_scaf_11635-33-215650	-	33	215624–215650	CACGGAATTACAACCCCTCCCCCCTTT	13	HK	14	A	C	0.964286	0.0357143	0.0714	0.9286	0.0689	0.9311	0.0714	0	0
	2787_12	Bpl_scaf_11635	Bpl_scaf_11635-33-215650	-	33	215624–215650	CACGGAATTACAACCCCTCCCCCCTTT	13	IR	10	A	C	0.95	0.05	0.1	0.9	0.095	0.905	0.1	0	0
	2787_12	Bpl_scaf_11635	Bpl_scaf_11635-33-215650	-	33	215624–215650	CACGGAATTACAACCCCTCCCCCCTTT	13	IN	11	A	-	1	0	0	1	0	1	0	0	0
	2787_12	Bpl_scaf_11635	Bpl_scaf_11635-33-215650	-	33	215624–215650	CACGGAATTACAACCCCTCCCCCCTTT	13	OH	23	A	C	0.978261	0.0217391	0.0435	0.9565	0.0425	0.9575	0.0435	0	0
180	2794_25	Bpl_scaf_11636	Bpl_scaf_11636-14-101934	-	14	101908–101934	ATTCATTATACCCCCGCTCCACCGGCG	26	JR	30	C	T	0.75	0.25	0.4333	0.5667	0.375	0.625	0.3814	-0.1363	0
	2794_25	Bpl_scaf_11636	Bpl_scaf_11636-14-101934	-	14	101908–101934	ATTCATTATACCCCCGCTCCACCGGCG	26	DK	20	C	T	0.75	0.25	0.3	0.7	0.375	0.625	0.3846	0.22	0
	2794_25	Bpl_scaf_11636	Bpl_scaf_11636-14-101934	-	14	101908–101934	ATTCATTATACCCCCGCTCCACCGGCG	26	HK	15	C	T	0.8	0.2	0.4	0.6	0.32	0.68	0.331	-0.2083	0
	2794_25	Bpl_scaf_11636	Bpl_scaf_11636-14-101934	-	14	101908–101934	ATTCATTATACCCCCGCTCCACCGGCG	26	IR	10	C	T	0.9	0.1	0.2	0.8	0.18	0.82	0.1895	-0.0556	0
	2794_25	Bpl_scaf_11636	Bpl_scaf_11636-14-101934	-	14	101908–101934	ATTCATTATACCCCCGCTCCACCGGCG	26	IN	11	C	T	0.863636	0.136364	0.2727	0.7273	0.2355	0.7645	0.2468	-0.1053	0
	2794_25	Bpl_scaf_11636	Bpl_scaf_11636-14-101934	-	14	101908–101934	ATTCATTATACCCCCGCTCCACCGGCG	26	OH	24	C	T	0.791667	0.208333	0.3333	0.6667	0.3299	0.6701	0.3369	0.0105	0
181	2805_3	Bpl_scaf_11636	Bpl_scaf_11636-5-70847	+	5	70821–70847	TGCGGTGGTACAGAACCTCCACAGTCC	4	JR	25	G	T	0.78	0.22	0.44	0.56	0.3432	0.6568	0.3502	-0.2564	0
	2805_3	Bpl_scaf_11636	Bpl_scaf_11636-5-70847	+	5	70821–70847	TGCGGTGGTACAGAACCTCCACAGTCC	4	DK	20	G	T	0.75	0.25	0.4	0.6	0.375	0.625	0.3846	-0.04	0
	2805_3	Bpl_scaf_11636	Bpl_scaf_11636-5-70847	+	5	70821–70847	TGCGGTGGTACAGAACCTCCACAGTCC	4	HK	14	G	T	0.785714	0.214286	0.2857	0.7143	0.3367	0.6633	0.3492	0.1818	0
	2805_3	Bpl_scaf_11636	Bpl_scaf_11636-5-70847	+	5	70821–70847	TGCGGTGGTACAGAACCTCCACAGTCC	4	IR	9	G	T	0.833333	0.166667	0.3333	0.6667	0.2778	0.7222	0.2941	-0.1333	0
	2805_3	Bpl_scaf_11636	Bpl_scaf_11636-5-70847	+	5	70821–70847	TGCGGTGGTACAGAACCTCCACAGTCC	4	IN	11	G	T	0.818182	0.181818	0.1818	0.8182	0.2975	0.7025	0.3117	0.4167	0
	2805_3	Bpl_scaf_11636	Bpl_scaf_11636-5-70847	+	5	70821–70847	TGCGGTGGTACAGAACCTCCACAGTCC	4	OH	22	G	T	0.818182	0.181818	0.3636	0.6364	0.2975	0.7025	0.3044	-0.1944	0
182	2825_22	Bpl_scaf_11649	Bpl_scaf_11649-126-66869	+	126	66843–66869	CACTCTGCCACCCTCTCTCCCCCTTTT	23	JR	26	C	T	0.942308	0.0576923	0.1154	0.8846	0.1087	0.8913	0.1109	-0.0408	0
	2825_22	Bpl_scaf_11649	Bpl_scaf_11649-126-66869	+	126	66843–66869	CACTCTGCCACCCTCTCTCCCCCTTTT	23	DK	20	C	T	0.875	0.125	0.15	0.85	0.2188	0.7812	0.2244	0.3314	0
	2825_22	Bpl_scaf_11649	Bpl_scaf_11649-126-66869	+	126	66843–66869	CACTCTGCCACCCTCTCTCCCCCTTTT	23	HK	14	C	-	1	0	0	1	0	1	0	0	0
	2825_22	Bpl_scaf_11649	Bpl_scaf_11649-126-66869	+	126	66843–66869	CACTCTGCCACCCTCTCTCCCCCTTTT	23	IR	10	C	T	0.9	0.1	0	1	0.18	0.82	0.1895	1	0
	2825_22	Bpl_scaf_11649	Bpl_scaf_11649-126-66869	+	126	66843–66869	CACTCTGCCACCCTCTCTCCCCCTTTT	23	IN	11	C	T	0.909091	0.0909091	0.1818	0.8182	0.1653	0.8347	0.1732	-0.05	0
	2825_22	Bpl_scaf_11649	Bpl_scaf_11649-126-66869	+	126	66843–66869	CACTCTGCCACCCTCTCTCCCCCTTTT	23	OH	22	C	T	0.931818	0.0681818	0.1364	0.8636	0.1271	0.8729	0.13	-0.0488	0
183	2828_13	Bpl_scaf_11649	Bpl_scaf_11649-130-67298	+	130	67272–67298	TGTGTCTCTACCTCTCCTCCCACTCTT	14	JR	28	C	G	0.982143	0.0178571	0.0357	0.9643	0.0351	0.9649	0.0357	0	0
	2828_13	Bpl_scaf_11649	Bpl_scaf_11649-130-67298	+	130	67272–67298	TGTGTCTCTACCTCTCCTCCCACTCTT	14	DK	20	C	-	1	0	0	1	0	1	0	0	0
	2828_13	Bpl_scaf_11649	Bpl_scaf_11649-130-67298	+	130	67272–67298	TGTGTCTCTACCTCTCCTCCCACTCTT	14	HK	15	C	G	0.9	0.1	0.2	0.8	0.18	0.82	0.1862	-0.0741	0
	2828_13	Bpl_scaf_11649	Bpl_scaf_11649-130-67298	+	130	67272–67298	TGTGTCTCTACCTCTCCTCCCACTCTT	14	IR	9	C	G	0.833333	0.166667	0.1111	0.8889	0.2778	0.7222	0.2941	0.6222	0
	2828_13	Bpl_scaf_11649	Bpl_scaf_11649-130-67298	+	130	67272–67298	TGTGTCTCTACCTCTCCTCCCACTCTT	14	IN	11	C	G	0.863636	0.136364	0.2727	0.7273	0.2355	0.7645	0.2468	-0.1053	0
	2828_13	Bpl_scaf_11649	Bpl_scaf_11649-130-67298	+	130	67272–67298	TGTGTCTCTACCTCTCCTCCCACTCTT	14	OH	23	C	G	0.869565	0.130435	0.2609	0.7391	0.2268	0.7732	0.2319	-0.125	0
184	2828_20	Bpl_scaf_11649	Bpl_scaf_11649-130-67298	+	130	67272–67298	TGTGTCTCTACCTCTCCTCCCACTCTT	21	JR	28	C	T	0.696429	0.303571	0.3214	0.6786	0.4228	0.5772	0.4305	0.2534	0
	2828_20	Bpl_scaf_11649	Bpl_scaf_11649-130-67298	+	130	67272–67298	TGTGTCTCTACCTCTCCTCCCACTCTT	21	DK	19	C	T	0.763158	0.236842	0.4737	0.5263	0.3615	0.6385	0.3713	-0.2759	0
	2828_20	Bpl_scaf_11649	Bpl_scaf_11649-130-67298	+	130	67272–67298	TGTGTCTCTACCTCTCCTCCCACTCTT	21	HK	15	C	T	0.866667	0.133333	0.2667	0.7333	0.2311	0.7689	0.2391	-0.1154	0
	2828_20	Bpl_scaf_11649	Bpl_scaf_11649-130-67298	+	130	67272–67298	TGTGTCTCTACCTCTCCTCCCACTCTT	21	IR	9	C	T	0.833333	0.166667	0.1111	0.8889	0.2778	0.7222	0.2941	0.6222	0
	2828_20	Bpl_scaf_11649	Bpl_scaf_11649-130-67298	+	130	67272–67298	TGTGTCTCTACCTCTCCTCCCACTCTT	21	IN	11	C	T	0.818182	0.181818	0.3636	0.6364	0.2975	0.7025	0.3117	-0.1667	0
	2828_20	Bpl_scaf_11649	Bpl_scaf_11649-130-67298	+	130	67272–67298	TGTGTCTCTACCTCTCCTCCCACTCTT	21	OH	23	C	T	0.804348	0.195652	0.1304	0.8696	0.3147	0.6853	0.3217	0.5946	0
185	2834_4	Bpl_scaf_11649	Bpl_scaf_11649-143-97112	+	143	97086–97112	TGCTGGTGTACTATTACTCCCTGGGGA	5	JR	23	G	A	0.869565	0.130435	0.2609	0.7391	0.2268	0.7732	0.2319	-0.125	0
	2834_4	Bpl_scaf_11649	Bpl_scaf_11649-143-97112	+	143	97086–97112	TGCTGGTGTACTATTACTCCCTGGGGA	5	DK	18	G	A	0.722222	0.277778	0.3333	0.6667	0.4012	0.5988	0.4127	0.1923	0
	2834_4	Bpl_scaf_11649	Bpl_scaf_11649-143-97112	+	143	97086–97112	TGCTGGTGTACTATTACTCCCTGGGGA	5	HK	12	G	A	0.666667	0.333333	0.3333	0.6667	0.4444	0.5556	0.4638	0.2812	0
	2834_4	Bpl_scaf_11649	Bpl_scaf_11649-143-97112	+	143	97086–97112	TGCTGGTGTACTATTACTCCCTGGGGA	5	IR	9	G	A	0.666667	0.333333	0.2222	0.7778	0.4444	0.5556	0.4706	0.5278	0
	2834_4	Bpl_scaf_11649	Bpl_scaf_11649-143-97112	+	143	97086–97112	TGCTGGTGTACTATTACTCCCTGGGGA	5	IN	11	G	A	0.772727	0.227273	0.4545	0.5455	0.3512	0.6488	0.368	-0.2353	0
	2834_4	Bpl_scaf_11649	Bpl_scaf_11649-143-97112	+	143	97086–97112	TGCTGGTGTACTATTACTCCCTGGGGA	5	OH	22	G	A	0.681818	0.318182	0.5455	0.4545	0.4339	0.5661	0.444	-0.2286	0
186	2834_23	Bpl_scaf_11649	Bpl_scaf_11649-143-97112	+	143	97086–97112	TGCTGGTGTACTATTACTCCCTGGGGA	24	JR	24	G	-	1	0	0	1	0	1	0	0	0
	2834_23	Bpl_scaf_11649	Bpl_scaf_11649-143-97112	+	143	97086–97112	TGCTGGTGTACTATTACTCCCTGGGGA	24	DK	19	G	A	0.947368	0.0526316	0	1	0.0997	0.9003	0.1024	1	0
	2834_23	Bpl_scaf_11649	Bpl_scaf_11649-143-97112	+	143	97086–97112	TGCTGGTGTACTATTACTCCCTGGGGA	24	HK	14	G	A	0.964286	0.0357143	0.0714	0.9286	0.0689	0.9311	0.0714	0	0
	2834_23	Bpl_scaf_11649	Bpl_scaf_11649-143-97112	+	143	97086–97112	TGCTGGTGTACTATTACTCCCTGGGGA	24	IR	9	G	-	1	0	0	1	0	1	0	0	0
	2834_23	Bpl_scaf_11649	Bpl_scaf_11649-143-97112	+	143	97086–97112	TGCTGGTGTACTATTACTCCCTGGGGA	24	IN	11	G	A	0.954545	0.0454545	0.0909	0.9091	0.0868	0.9132	0.0909	0	0
	2834_23	Bpl_scaf_11649	Bpl_scaf_11649-143-97112	+	143	97086–97112	TGCTGGTGTACTATTACTCCCTGGGGA	24	OH	22	G	A	0.954545	0.0454545	0.0909	0.9091	0.0868	0.9132	0.0888	-0.0238	0
187	2834_26	Bpl_scaf_11649	Bpl_scaf_11649-143-97112	+	143	97086–97112	TGCTGGTGTACTATTACTCCCTGGGGA	27	JR	24	A	G	0.979167	0.0208333	0.0417	0.9583	0.0408	0.9592	0.0417	0	0
	2834_26	Bpl_scaf_11649	Bpl_scaf_11649-143-97112	+	143	97086–97112	TGCTGGTGTACTATTACTCCCTGGGGA	27	DK	19	A	G	0.973684	0.0263158	0.0526	0.9474	0.0512	0.9488	0.0526	0	0
	2834_26	Bpl_scaf_11649	Bpl_scaf_11649-143-97112	+	143	97086–97112	TGCTGGTGTACTATTACTCCCTGGGGA	27	HK	14	A	G	0.964286	0.0357143	0.0714	0.9286	0.0689	0.9311	0.0714	0	0
	2834_26	Bpl_scaf_11649	Bpl_scaf_11649-143-97112	+	143	97086–97112	TGCTGGTGTACTATTACTCCCTGGGGA	27	IR	9	A	G	0.944444	0.0555556	0.1111	0.8889	0.1049	0.8951	0.1111	0	0
	2834_26	Bpl_scaf_11649	Bpl_scaf_11649-143-97112	+	143	97086–97112	TGCTGGTGTACTATTACTCCCTGGGGA	27	IN	11	A	G	0.909091	0.0909091	0.1818	0.8182	0.1653	0.8347	0.1732	-0.05	0
	2834_26	Bpl_scaf_11649	Bpl_scaf_11649-143-97112	+	143	97086–97112	TGCTGGTGTACTATTACTCCCTGGGGA	27	OH	22	A	-	1	0	0	1	0	1	0	0	0
188	2835_13	Bpl_scaf_11649	Bpl_scaf_11649-144-97885	-	144	97859–97885	GATCACCTGACTTCACCTCCGGTTTTA	14	JR	29	C	G	0.965517	0.0344828	0.069	0.931	0.0666	0.9334	0.0678	-0.0179	0
	2835_13	Bpl_scaf_11649	Bpl_scaf_11649-144-97885	-	144	97859–97885	GATCACCTGACTTCACCTCCGGTTTTA	14	DK	20	C	G	0.95	0.05	0.1	0.9	0.095	0.905	0.0974	-0.0263	0
	2835_13	Bpl_scaf_11649	Bpl_scaf_11649-144-97885	-	144	97859–97885	GATCACCTGACTTCACCTCCGGTTTTA	14	HK	15	C	-	1	0	0	1	0	1	0	0	0
	2835_13	Bpl_scaf_11649	Bpl_scaf_11649-144-97885	-	144	97859–97885	GATCACCTGACTTCACCTCCGGTTTTA	14	IR	9	C	-	1	0	0	1	0	1	0	0	0
	2835_13	Bpl_scaf_11649	Bpl_scaf_11649-144-97885	-	144	97859–97885	GATCACCTGACTTCACCTCCGGTTTTA	14	IN	11	C	G	0.954545	0.0454545	0.0909	0.9091	0.0868	0.9132	0.0909	0	0
	2835_13	Bpl_scaf_11649	Bpl_scaf_11649-144-97885	-	144	97859–97885	GATCACCTGACTTCACCTCCGGTTTTA	14	OH	24	C	-	1	0	0	1	0	1	0	0	0
189	2838_11	Bpl_scaf_11649	Bpl_scaf_11649-148-123646	-	148	123620–123646	CCCTGCTAAACCGGTGCTCCGAAAGGT	12	JR	25	C	T	0.82	0.18	0.36	0.64	0.2952	0.7048	0.3012	-0.1951	0
	2838_11	Bpl_scaf_11649	Bpl_scaf_11649-148-123646	-	148	123620–123646	CCCTGCTAAACCGGTGCTCCGAAAGGT	12	DK	20	C	T	0.85	0.15	0.3	0.7	0.255	0.745	0.2615	-0.1471	0
	2838_11	Bpl_scaf_11649	Bpl_scaf_11649-148-123646	-	148	123620–123646	CCCTGCTAAACCGGTGCTCCGAAAGGT	12	HK	14	C	T	0.964286	0.0357143	0.0714	0.9286	0.0689	0.9311	0.0714	0	0
	2838_11	Bpl_scaf_11649	Bpl_scaf_11649-148-123646	-	148	123620–123646	CCCTGCTAAACCGGTGCTCCGAAAGGT	12	IR	8	C	T	0.8125	0.1875	0.375	0.625	0.3047	0.6953	0.325	-0.1538	0
	2838_11	Bpl_scaf_11649	Bpl_scaf_11649-148-123646	-	148	123620–123646	CCCTGCTAAACCGGTGCTCCGAAAGGT	12	IN	11	C	T	0.772727	0.227273	0.2727	0.7273	0.3512	0.6488	0.368	0.2588	0
	2838_11	Bpl_scaf_11649	Bpl_scaf_11649-148-123646	-	148	123620–123646	CCCTGCTAAACCGGTGCTCCGAAAGGT	12	OH	21	C	T	0.809524	0.190476	0.381	0.619	0.3084	0.6916	0.3159	-0.2059	0
190	2936_7	Bpl_scaf_11663	Bpl_scaf_11663-180-736495	+	180	736469–736495	TAGTTTTATACAGATACTCCGGTTTCC	8	JR	23	C	A	0.847826	0.152174	0.3043	0.6957	0.258	0.742	0.2638	-0.1538	0
	2936_7	Bpl_scaf_11663	Bpl_scaf_11663-180-736495	+	180	736469–736495	TAGTTTTATACAGATACTCCGGTTTCC	8	DK	19	C	A	0.789474	0.210526	0.4211	0.5789	0.3324	0.6676	0.3414	-0.2333	0
	2936_7	Bpl_scaf_11663	Bpl_scaf_11663-180-736495	+	180	736469–736495	TAGTTTTATACAGATACTCCGGTTTCC	8	HK	13	C	A	0.923077	0.0769231	0.1538	0.8462	0.142	0.858	0.1477	-0.0417	0
	2936_7	Bpl_scaf_11663	Bpl_scaf_11663-180-736495	+	180	736469–736495	TAGTTTTATACAGATACTCCGGTTTCC	8	IR	10	C	A	0.8	0.2	0.4	0.6	0.32	0.68	0.3368	-0.1875	0
	2936_7	Bpl_scaf_11663	Bpl_scaf_11663-180-736495	+	180	736469–736495	TAGTTTTATACAGATACTCCGGTTTCC	8	IN	11	C	A	0.863636	0.136364	0.2727	0.7273	0.2355	0.7645	0.2468	-0.1053	0
	2936_7	Bpl_scaf_11663	Bpl_scaf_11663-180-736495	+	180	736469–736495	TAGTTTTATACAGATACTCCGGTTTCC	8	OH	21	C	A	0.857143	0.142857	0.2857	0.7143	0.2449	0.7551	0.2509	-0.1389	0
191	3023_25	Bpl_scaf_11672	Bpl_scaf_11672-68-238954	-	68	238928–238954	TTTAATCAAACCGGGGCTCCAACCTAT	26	JR	25	A	G	0.9	0.1	0.2	0.8	0.18	0.82	0.1837	-0.0889	0
	3023_25	Bpl_scaf_11672	Bpl_scaf_11672-68-238954	-	68	238928–238954	TTTAATCAAACCGGGGCTCCAACCTAT	26	DK	20	A	G	0.975	0.025	0.05	0.95	0.0488	0.9513	0.05	0	0
	3023_25	Bpl_scaf_11672	Bpl_scaf_11672-68-238954	-	68	238928–238954	TTTAATCAAACCGGGGCTCCAACCTAT	26	HK	15	A	G	0.866667	0.133333	0.2667	0.7333	0.2311	0.7689	0.2391	-0.1154	0
	3023_25	Bpl_scaf_11672	Bpl_scaf_11672-68-238954	-	68	238928–238954	TTTAATCAAACCGGGGCTCCAACCTAT	26	IR	10	A	-	1	0	0	1	0	1	0	0	0
	3023_25	Bpl_scaf_11672	Bpl_scaf_11672-68-238954	-	68	238928–238954	TTTAATCAAACCGGGGCTCCAACCTAT	26	IN	11	A	G	0.909091	0.0909091	0	1	0.1653	0.8347	0.1732	1	0
	3023_25	Bpl_scaf_11672	Bpl_scaf_11672-68-238954	-	68	238928–238954	TTTAATCAAACCGGGGCTCCAACCTAT	26	OH	21	A	G	0.952381	0.047619	0.0952	0.9048	0.0907	0.9093	0.0929	-0.025	0
192	3030_14	Bpl_scaf_11672	Bpl_scaf_11672-80-278798	-	80	278772–278798	TGGAAAGTGACAATGACTCCCAAGATT	15	JR	27	G	A	0.907407	0.0925926	0.1852	0.8148	0.168	0.832	0.1712	-0.0816	1
	3030_14	Bpl_scaf_11672	Bpl_scaf_11672-80-278798	-	80	278772–278798	TGGAAAGTGACAATGACTCCCAAGATT	15	DK	19	G	-	1	0	0	1	0	1	0	0	0
	3030_14	Bpl_scaf_11672	Bpl_scaf_11672-80-278798	-	80	278772–278798	TGGAAAGTGACAATGACTCCCAAGATT	15	HK	14	G	-	1	0	0	1	0	1	0	0	0
	3030_14	Bpl_scaf_11672	Bpl_scaf_11672-80-278798	-	80	278772–278798	TGGAAAGTGACAATGACTCCCAAGATT	15	IR	10	G	-	1	0	0	1	0	1	0	0	0
	3030_14	Bpl_scaf_11672	Bpl_scaf_11672-80-278798	-	80	278772–278798	TGGAAAGTGACAATGACTCCCAAGATT	15	IN	11	G	-	1	0	0	1	0	1	0	0	0
	3030_14	Bpl_scaf_11672	Bpl_scaf_11672-80-278798	-	80	278772–278798	TGGAAAGTGACAATGACTCCCAAGATT	15	OH	18	G	-	1	0	0	1	0	1	0	0	0
193	3036_2	Bpl_scaf_11680	Bpl_scaf_11680-13-115814	-	13	115788–115814	GAGGTGATGACTTCTACTCCGAACAAA	3	JR	23	G	T	0.869565	0.130435	0.1739	0.8261	0.2268	0.7732	0.2319	0.25	0
	3036_2	Bpl_scaf_11680	Bpl_scaf_11680-13-115814	-	13	115788–115814	GAGGTGATGACTTCTACTCCGAACAAA	3	DK	20	G	T	0.875	0.125	0.25	0.75	0.2188	0.7812	0.2244	-0.1143	0
	3036_2	Bpl_scaf_11680	Bpl_scaf_11680-13-115814	-	13	115788–115814	GAGGTGATGACTTCTACTCCGAACAAA	3	HK	15	G	T	0.933333	0.0666667	0.1333	0.8667	0.1244	0.8756	0.1287	-0.0357	0
	3036_2	Bpl_scaf_11680	Bpl_scaf_11680-13-115814	-	13	115788–115814	GAGGTGATGACTTCTACTCCGAACAAA	3	IR	10	G	T	0.75	0.25	0.5	0.5	0.375	0.625	0.3947	-0.2667	0
	3036_2	Bpl_scaf_11680	Bpl_scaf_11680-13-115814	-	13	115788–115814	GAGGTGATGACTTCTACTCCGAACAAA	3	IN	11	G	-	1	0	0	1	0	1	0	0	0
	3036_2	Bpl_scaf_11680	Bpl_scaf_11680-13-115814	-	13	115788–115814	GAGGTGATGACTTCTACTCCGAACAAA	3	OH	21	G	T	0.857143	0.142857	0.2857	0.7143	0.2449	0.7551	0.2509	-0.1389	0
194	3036_15	Bpl_scaf_11680	Bpl_scaf_11680-13-115814	-	13	115788–115814	GAGGTGATGACTTCTACTCCGAACAAA	16	JR	23	A	G	0.869565	0.130435	0.1739	0.8261	0.2268	0.7732	0.2319	0.25	0
	3036_15	Bpl_scaf_11680	Bpl_scaf_11680-13-115814	-	13	115788–115814	GAGGTGATGACTTCTACTCCGAACAAA	16	DK	20	A	G	0.875	0.125	0.25	0.75	0.2188	0.7812	0.2244	-0.1143	0
	3036_15	Bpl_scaf_11680	Bpl_scaf_11680-13-115814	-	13	115788–115814	GAGGTGATGACTTCTACTCCGAACAAA	16	HK	15	A	G	0.933333	0.0666667	0.1333	0.8667	0.1244	0.8756	0.1287	-0.0357	0
	3036_15	Bpl_scaf_11680	Bpl_scaf_11680-13-115814	-	13	115788–115814	GAGGTGATGACTTCTACTCCGAACAAA	16	IR	10	A	G	0.75	0.25	0.5	0.5	0.375	0.625	0.3947	-0.2667	0
	3036_15	Bpl_scaf_11680	Bpl_scaf_11680-13-115814	-	13	115788–115814	GAGGTGATGACTTCTACTCCGAACAAA	16	IN	11	A	-	1	0	0	1	0	1	0	0	0
	3036_15	Bpl_scaf_11680	Bpl_scaf_11680-13-115814	-	13	115788–115814	GAGGTGATGACTTCTACTCCGAACAAA	16	OH	21	A	G	0.857143	0.142857	0.2857	0.7143	0.2449	0.7551	0.2509	-0.1389	0
195	3047_21	Bpl_scaf_11680	Bpl_scaf_11680-28-186646	-	28	186620–186646	CTTGTTTATACCCCCGCTCCACCGGAG	22	JR	21	C	T	0.928571	0.0714286	0.1429	0.8571	0.1327	0.8673	0.1359	-0.0513	0
	3047_21	Bpl_scaf_11680	Bpl_scaf_11680-28-186646	-	28	186620–186646	CTTGTTTATACCCCCGCTCCACCGGAG	22	DK	20	C	T	0.925	0.075	0.15	0.85	0.1388	0.8612	0.1423	-0.0541	0
	3047_21	Bpl_scaf_11680	Bpl_scaf_11680-28-186646	-	28	186620–186646	CTTGTTTATACCCCCGCTCCACCGGAG	22	HK	15	C	T	0.966667	0.0333333	0.0667	0.9333	0.0644	0.9356	0.0667	0	0
	3047_21	Bpl_scaf_11680	Bpl_scaf_11680-28-186646	-	28	186620–186646	CTTGTTTATACCCCCGCTCCACCGGAG	22	IR	9	C	-	1	0	0	1	0	1	0	0	0
	3047_21	Bpl_scaf_11680	Bpl_scaf_11680-28-186646	-	28	186620–186646	CTTGTTTATACCCCCGCTCCACCGGAG	22	IN	11	C	T	0.954545	0.0454545	0.0909	0.9091	0.0868	0.9132	0.0909	0	0
	3047_21	Bpl_scaf_11680	Bpl_scaf_11680-28-186646	-	28	186620–186646	CTTGTTTATACCCCCGCTCCACCGGAG	22	OH	20	C	T	0.925	0.075	0.05	0.95	0.1388	0.8612	0.1423	0.6486	0
196	3054_23	Bpl_scaf_11680	Bpl_scaf_11680-43-272225	-	43	272199–272225	TGTCTTTAAACCACCCCTCCCCCCTTT	24	JR	26	C	T	0.807692	0.192308	0.2308	0.7692	0.3107	0.6893	0.3167	0.2714	0
	3054_23	Bpl_scaf_11680	Bpl_scaf_11680-43-272225	-	43	272199–272225	TGTCTTTAAACCACCCCTCCCCCCTTT	24	DK	14	C	T	0.892857	0.107143	0.0714	0.9286	0.1913	0.8087	0.1984	0.64	0
	3054_23	Bpl_scaf_11680	Bpl_scaf_11680-43-272225	-	43	272199–272225	TGTCTTTAAACCACCCCTCCCCCCTTT	24	HK	12	C	T	0.958333	0.0416667	0.0833	0.9167	0.0799	0.9201	0.0833	0	0
	3054_23	Bpl_scaf_11680	Bpl_scaf_11680-43-272225	-	43	272199–272225	TGTCTTTAAACCACCCCTCCCCCCTTT	24	IR	9	C	-	1	0	0	1	0	1	0	0	0
	3054_23	Bpl_scaf_11680	Bpl_scaf_11680-43-272225	-	43	272199–272225	TGTCTTTAAACCACCCCTCCCCCCTTT	24	IN	11	C	T	0.863636	0.136364	0.0909	0.9091	0.2355	0.7645	0.2468	0.6316	0
	3054_23	Bpl_scaf_11680	Bpl_scaf_11680-43-272225	-	43	272199–272225	TGTCTTTAAACCACCCCTCCCCCCTTT	24	OH	24	C	T	0.854167	0.145833	0.125	0.875	0.2491	0.7509	0.2544	0.5087	0
197	3054_24	Bpl_scaf_11680	Bpl_scaf_11680-43-272225	-	43	272199–272225	TGTCTTTAAACCACCCCTCCCCCCTTT	25	JR	26	T	C	0.942308	0.0576923	0.1154	0.8846	0.1087	0.8913	0.1109	-0.0408	0
	3054_24	Bpl_scaf_11680	Bpl_scaf_11680-43-272225	-	43	272199–272225	TGTCTTTAAACCACCCCTCCCCCCTTT	25	DK	14	T	-	1	0	0	1	0	1	0	0	0
	3054_24	Bpl_scaf_11680	Bpl_scaf_11680-43-272225	-	43	272199–272225	TGTCTTTAAACCACCCCTCCCCCCTTT	25	HK	12	T	-	1	0	0	1	0	1	0	0	0
	3054_24	Bpl_scaf_11680	Bpl_scaf_11680-43-272225	-	43	272199–272225	TGTCTTTAAACCACCCCTCCCCCCTTT	25	IR	9	T	-	1	0	0	1	0	1	0	0	0
	3054_24	Bpl_scaf_11680	Bpl_scaf_11680-43-272225	-	43	272199–272225	TGTCTTTAAACCACCCCTCCCCCCTTT	25	IN	11	T	-	1	0	0	1	0	1	0	0	0
	3054_24	Bpl_scaf_11680	Bpl_scaf_11680-43-272225	-	43	272199–272225	TGTCTTTAAACCACCCCTCCCCCCTTT	25	OH	24	T	C	0.958333	0.0416667	0.0833	0.9167	0.0799	0.9201	0.0816	-0.0217	0
198	3066_20	Bpl_scaf_11692	Bpl_scaf_11692-103-296044	+	103	296018–296044	TCTCTCAACACAGGACCTCCGGACTAT	21	JR	29	G	A	0.913793	0.0862069	0.1724	0.8276	0.1576	0.8424	0.1603	-0.0755	0
	3066_20	Bpl_scaf_11692	Bpl_scaf_11692-103-296044	+	103	296018–296044	TCTCTCAACACAGGACCTCCGGACTAT	21	DK	20	G	A	0.85	0.15	0.2	0.8	0.255	0.745	0.2615	0.2353	0
	3066_20	Bpl_scaf_11692	Bpl_scaf_11692-103-296044	+	103	296018–296044	TCTCTCAACACAGGACCTCCGGACTAT	21	HK	15	G	A	0.9	0.1	0.2	0.8	0.18	0.82	0.1862	-0.0741	0
	3066_20	Bpl_scaf_11692	Bpl_scaf_11692-103-296044	+	103	296018–296044	TCTCTCAACACAGGACCTCCGGACTAT	21	IR	10	G	A	0.85	0.15	0.3	0.7	0.255	0.745	0.2684	-0.1176	0
	3066_20	Bpl_scaf_11692	Bpl_scaf_11692-103-296044	+	103	296018–296044	TCTCTCAACACAGGACCTCCGGACTAT	21	IN	11	G	A	0.954545	0.0454545	0.0909	0.9091	0.0868	0.9132	0.0909	0	0
	3066_20	Bpl_scaf_11692	Bpl_scaf_11692-103-296044	+	103	296018–296044	TCTCTCAACACAGGACCTCCGGACTAT	21	OH	24	G	A	0.875	0.125	0.25	0.75	0.2188	0.7812	0.2234	-0.119	0
199	3085_22	Bpl_scaf_11692	Bpl_scaf_11692-63-207525	-	63	207499–207525	CACTCTTAAACCACGCCTCCCAGGCTT	23	JR	30	G	A	0.716667	0.283333	0.3667	0.6333	0.4061	0.5939	0.413	0.1122	0
	3085_22	Bpl_scaf_11692	Bpl_scaf_11692-63-207525	-	63	207499–207525	CACTCTTAAACCACGCCTCCCAGGCTT	23	DK	20	G	A	0.725	0.275	0.45	0.55	0.3987	0.6013	0.409	-0.1003	0
	3085_22	Bpl_scaf_11692	Bpl_scaf_11692-63-207525	-	63	207499–207525	CACTCTTAAACCACGCCTCCCAGGCTT	23	HK	15	G	A	0.666667	0.333333	0.2667	0.7333	0.4444	0.5556	0.4598	0.42	0
	3085_22	Bpl_scaf_11692	Bpl_scaf_11692-63-207525	-	63	207499–207525	CACTCTTAAACCACGCCTCCCAGGCTT	23	IR	10	G	A	0.75	0.25	0.5	0.5	0.375	0.625	0.3947	-0.2667	0
	3085_22	Bpl_scaf_11692	Bpl_scaf_11692-63-207525	-	63	207499–207525	CACTCTTAAACCACGCCTCCCAGGCTT	23	IN	11	G	A	0.545455	0.454545	0.5455	0.4545	0.4959	0.5041	0.5195	-0.05	0
	3085_22	Bpl_scaf_11692	Bpl_scaf_11692-63-207525	-	63	207499–207525	CACTCTTAAACCACGCCTCCCAGGCTT	23	OH	23	G	A	0.543478	0.456522	0.6522	0.3478	0.4962	0.5038	0.5072	-0.2857	0
200	3101_24	Bpl_scaf_11692	Bpl_scaf_11692-9-64593	-	9	64567–64593	ACGATCACGACGGCCCCTCCATTTATC	25	JR	23	A	T	0.73913	0.26087	0.2609	0.7391	0.3856	0.6144	0.3942	0.3382	0
	3101_24	Bpl_scaf_11692	Bpl_scaf_11692-9-64593	-	9	64567–64593	ACGATCACGACGGCCCCTCCATTTATC	25	DK	17	A	T	0.735294	0.264706	0.2941	0.7059	0.3893	0.6107	0.4011	0.2667	0
	3101_24	Bpl_scaf_11692	Bpl_scaf_11692-9-64593	-	9	64567–64593	ACGATCACGACGGCCCCTCCATTTATC	25	HK	13	A	T	0.576923	0.423077	0.3846	0.6154	0.4882	0.5118	0.5077	0.2424	0
	3101_24	Bpl_scaf_11692	Bpl_scaf_11692-9-64593	-	9	64567–64593	ACGATCACGACGGCCCCTCCATTTATC	25	IR	9	A	T	0.444444	0.555556	0.4444	0.5556	0.4938	0.5062	0.5229	0.15	0
	3101_24	Bpl_scaf_11692	Bpl_scaf_11692-9-64593	-	9	64567–64593	ACGATCACGACGGCCCCTCCATTTATC	25	IN	10	A	T	0.65	0.35	0.3	0.7	0.455	0.545	0.4789	0.3736	0
	3101_24	Bpl_scaf_11692	Bpl_scaf_11692-9-64593	-	9	64567–64593	ACGATCACGACGGCCCCTCCATTTATC	25	OH	18	A	T	0.777778	0.222222	0.3333	0.6667	0.3457	0.6543	0.3556	0.0625	0
201	3129_6	Bpl_scaf_11715	Bpl_scaf_11715-32-184924	-	32	184898–184924	GATTCAGCAACAAGAACTCCACGATAA	7	JR	30	G	A	0.983333	0.0166667	0.0333	0.9667	0.0328	0.9672	0.0333	0	0
	3129_6	Bpl_scaf_11715	Bpl_scaf_11715-32-184924	-	32	184898–184924	GATTCAGCAACAAGAACTCCACGATAA	7	DK	20	G	A	0.925	0.075	0.15	0.85	0.1388	0.8612	0.1423	-0.0541	0
	3129_6	Bpl_scaf_11715	Bpl_scaf_11715-32-184924	-	32	184898–184924	GATTCAGCAACAAGAACTCCACGATAA	7	HK	13	G	A	0.961538	0.0384615	0.0769	0.9231	0.074	0.926	0.0769	0	0
	3129_6	Bpl_scaf_11715	Bpl_scaf_11715-32-184924	-	32	184898–184924	GATTCAGCAACAAGAACTCCACGATAA	7	IR	10	G	-	1	0	0	1	0	1	0	0	0
	3129_6	Bpl_scaf_11715	Bpl_scaf_11715-32-184924	-	32	184898–184924	GATTCAGCAACAAGAACTCCACGATAA	7	IN	11	G	A	0.909091	0.0909091	0.1818	0.8182	0.1653	0.8347	0.1732	-0.05	0
	3129_6	Bpl_scaf_11715	Bpl_scaf_11715-32-184924	-	32	184898–184924	GATTCAGCAACAAGAACTCCACGATAA	7	OH	22	G	A	0.909091	0.0909091	0.1818	0.8182	0.1653	0.8347	0.1691	-0.075	0
202	3145_4	Bpl_scaf_11715	Bpl_scaf_11715-53-276235	+	53	276209–276235	ACTAGCACTACAAAAACTCCCAACTCT	5	JR	24	G	T	0.979167	0.0208333	0.0417	0.9583	0.0408	0.9592	0.0417	0	0
	3145_4	Bpl_scaf_11715	Bpl_scaf_11715-53-276235	+	53	276209–276235	ACTAGCACTACAAAAACTCCCAACTCT	5	DK	20	G	T	0.975	0.025	0.05	0.95	0.0488	0.9513	0.05	0	0
	3145_4	Bpl_scaf_11715	Bpl_scaf_11715-53-276235	+	53	276209–276235	ACTAGCACTACAAAAACTCCCAACTCT	5	HK	14	G	T	0.928571	0.0714286	0.1429	0.8571	0.1327	0.8673	0.1376	-0.0385	0
	3145_4	Bpl_scaf_11715	Bpl_scaf_11715-53-276235	+	53	276209–276235	ACTAGCACTACAAAAACTCCCAACTCT	5	IR	8	G	T	0.9375	0.0625	0.125	0.875	0.1172	0.8828	0.125	0	0
	3145_4	Bpl_scaf_11715	Bpl_scaf_11715-53-276235	+	53	276209–276235	ACTAGCACTACAAAAACTCCCAACTCT	5	IN	11	G	-	1	0	0	1	0	1	0	0	0
	3145_4	Bpl_scaf_11715	Bpl_scaf_11715-53-276235	+	53	276209–276235	ACTAGCACTACAAAAACTCCCAACTCT	5	OH	21	G	-	1	0	0	1	0	1	0	0	0
203	3146_0	Bpl_scaf_11715	Bpl_scaf_11715-55-283078	+	55	283052–283078	GTCTAGGACACCTTTCCTCCATCTCCC	1	JR	30	G	A	0.933333	0.0666667	0.0667	0.9333	0.1244	0.8756	0.1266	0.4732	0
	3146_0	Bpl_scaf_11715	Bpl_scaf_11715-55-283078	+	55	283052–283078	GTCTAGGACACCTTTCCTCCATCTCCC	1	DK	20	G	A	0.95	0.05	0	1	0.095	0.905	0.0974	1	0
	3146_0	Bpl_scaf_11715	Bpl_scaf_11715-55-283078	+	55	283052–283078	GTCTAGGACACCTTTCCTCCATCTCCC	1	HK	14	G	A	0.928571	0.0714286	0.1429	0.8571	0.1327	0.8673	0.1376	-0.0385	0
	3146_0	Bpl_scaf_11715	Bpl_scaf_11715-55-283078	+	55	283052–283078	GTCTAGGACACCTTTCCTCCATCTCCC	1	IR	8	G	A	0.9375	0.0625	0.125	0.875	0.1172	0.8828	0.125	0	0
	3146_0	Bpl_scaf_11715	Bpl_scaf_11715-55-283078	+	55	283052–283078	GTCTAGGACACCTTTCCTCCATCTCCC	1	IN	10	G	-	1	0	0	1	0	1	0	0	0
	3146_0	Bpl_scaf_11715	Bpl_scaf_11715-55-283078	+	55	283052–283078	GTCTAGGACACCTTTCCTCCATCTCCC	1	OH	19	G	-	1	0	0	1	0	1	0	0	0
204	3195_11	Bpl_scaf_11790	Bpl_scaf_11790-34-109025	+	34	108999–109025	TGTTTGTTAACGTACTCTCCTCGAGTT	12	JR	30	G	T	0.95	0.05	0.1	0.9	0.095	0.905	0.0966	-0.0351	0
	3195_11	Bpl_scaf_11790	Bpl_scaf_11790-34-109025	+	34	108999–109025	TGTTTGTTAACGTACTCTCCTCGAGTT	12	DK	20	G	-	1	0	0	1	0	1	0	0	0
	3195_11	Bpl_scaf_11790	Bpl_scaf_11790-34-109025	+	34	108999–109025	TGTTTGTTAACGTACTCTCCTCGAGTT	12	HK	14	G	-	1	0	0	1	0	1	0	0	0
	3195_11	Bpl_scaf_11790	Bpl_scaf_11790-34-109025	+	34	108999–109025	TGTTTGTTAACGTACTCTCCTCGAGTT	12	IR	10	G	-	1	0	0	1	0	1	0	0	0
	3195_11	Bpl_scaf_11790	Bpl_scaf_11790-34-109025	+	34	108999–109025	TGTTTGTTAACGTACTCTCCTCGAGTT	12	IN	11	G	T	0.954545	0.0454545	0.0909	0.9091	0.0868	0.9132	0.0909	0	0
	3195_11	Bpl_scaf_11790	Bpl_scaf_11790-34-109025	+	34	108999–109025	TGTTTGTTAACGTACTCTCCTCGAGTT	12	OH	24	G	T	0.979167	0.0208333	0.0417	0.9583	0.0408	0.9592	0.0417	0	0
205	3198_3	Bpl_scaf_11790	Bpl_scaf_11790-41-122013	-	41	121987–122013	ATAGTAAGCACCAACCCTCCCTTATGC	4	JR	28	G	-	1	0	0	1	0	1	0	0	0
	3198_3	Bpl_scaf_11790	Bpl_scaf_11790-41-122013	-	41	121987–122013	ATAGTAAGCACCAACCCTCCCTTATGC	4	DK	20	G	A	0.875	0.125	0.25	0.75	0.2188	0.7812	0.2244	-0.1143	0
	3198_3	Bpl_scaf_11790	Bpl_scaf_11790-41-122013	-	41	121987–122013	ATAGTAAGCACCAACCCTCCCTTATGC	4	HK	15	G	A	0.9	0.1	0.2	0.8	0.18	0.82	0.1862	-0.0741	0
	3198_3	Bpl_scaf_11790	Bpl_scaf_11790-41-122013	-	41	121987–122013	ATAGTAAGCACCAACCCTCCCTTATGC	4	IR	8	G	A	0.875	0.125	0.25	0.75	0.2188	0.7812	0.2333	-0.0714	0
	3198_3	Bpl_scaf_11790	Bpl_scaf_11790-41-122013	-	41	121987–122013	ATAGTAAGCACCAACCCTCCCTTATGC	4	IN	11	G	A	0.818182	0.181818	0.3636	0.6364	0.2975	0.7025	0.3117	-0.1667	0
	3198_3	Bpl_scaf_11790	Bpl_scaf_11790-41-122013	-	41	121987–122013	ATAGTAAGCACCAACCCTCCCTTATGC	4	OH	21	G	A	0.904762	0.0952381	0.1905	0.8095	0.1723	0.8277	0.1765	-0.0789	0
206	3211_11	Bpl_scaf_11793	Bpl_scaf_11793-20-83745	+	20	83719–83745	TACTAGACCACCCATGCTCCCATTGTG	12	JR	30	C	A	0.966667	0.0333333	0.0667	0.9333	0.0644	0.9356	0.0655	-0.0172	0
	3211_11	Bpl_scaf_11793	Bpl_scaf_11793-20-83745	+	20	83719–83745	TACTAGACCACCCATGCTCCCATTGTG	12	DK	20	C	A	0.975	0.025	0.05	0.95	0.0488	0.9513	0.05	0	0
	3211_11	Bpl_scaf_11793	Bpl_scaf_11793-20-83745	+	20	83719–83745	TACTAGACCACCCATGCTCCCATTGTG	12	HK	15	C	-	1	0	0	1	0	1	0	0	0
	3211_11	Bpl_scaf_11793	Bpl_scaf_11793-20-83745	+	20	83719–83745	TACTAGACCACCCATGCTCCCATTGTG	12	IR	10	C	A	0.95	0.05	0.1	0.9	0.095	0.905	0.1	0	0
	3211_11	Bpl_scaf_11793	Bpl_scaf_11793-20-83745	+	20	83719–83745	TACTAGACCACCCATGCTCCCATTGTG	12	IN	11	C	A	0.909091	0.0909091	0.1818	0.8182	0.1653	0.8347	0.1732	-0.05	0
	3211_11	Bpl_scaf_11793	Bpl_scaf_11793-20-83745	+	20	83719–83745	TACTAGACCACCCATGCTCCCATTGTG	12	OH	23	C	A	0.978261	0.0217391	0.0435	0.9565	0.0425	0.9575	0.0435	0	0
207	3222_11	Bpl_scaf_11793	Bpl_scaf_11793-4-20529	-	4	20503–20529	AAGAGTGAAACGAGTGCTCCAAATACA	12	JR	30	G	A	0.966667	0.0333333	0.0667	0.9333	0.0644	0.9356	0.0655	-0.0172	0
	3222_11	Bpl_scaf_11793	Bpl_scaf_11793-4-20529	-	4	20503–20529	AAGAGTGAAACGAGTGCTCCAAATACA	12	DK	19	G	-	1	0	0	1	0	1	0	0	0
	3222_11	Bpl_scaf_11793	Bpl_scaf_11793-4-20529	-	4	20503–20529	AAGAGTGAAACGAGTGCTCCAAATACA	12	HK	13	G	-	1	0	0	1	0	1	0	0	0
	3222_11	Bpl_scaf_11793	Bpl_scaf_11793-4-20529	-	4	20503–20529	AAGAGTGAAACGAGTGCTCCAAATACA	12	IR	10	G	A	0.95	0.05	0.1	0.9	0.095	0.905	0.1	0	0
	3222_11	Bpl_scaf_11793	Bpl_scaf_11793-4-20529	-	4	20503–20529	AAGAGTGAAACGAGTGCTCCAAATACA	12	IN	11	G	A	0.909091	0.0909091	0.1818	0.8182	0.1653	0.8347	0.1732	-0.05	0
	3222_11	Bpl_scaf_11793	Bpl_scaf_11793-4-20529	-	4	20503–20529	AAGAGTGAAACGAGTGCTCCAAATACA	12	OH	24	G	A	0.895833	0.104167	0.2083	0.7917	0.1866	0.8134	0.1906	-0.093	0
208	3224_12	Bpl_scaf_11793	Bpl_scaf_11793-41-173139	+	41	173113–173139	TCATTTGTGACAGATACTCCGTAACCA	13	JR	30	G	C	0.883333	0.116667	0.2333	0.7667	0.2061	0.7939	0.2096	-0.1132	0
	3224_12	Bpl_scaf_11793	Bpl_scaf_11793-41-173139	+	41	173113–173139	TCATTTGTGACAGATACTCCGTAACCA	13	DK	19	G	C	0.973684	0.0263158	0.0526	0.9474	0.0512	0.9488	0.0526	0	0
	3224_12	Bpl_scaf_11793	Bpl_scaf_11793-41-173139	+	41	173113–173139	TCATTTGTGACAGATACTCCGTAACCA	13	HK	12	G	C	0.958333	0.0416667	0.0833	0.9167	0.0799	0.9201	0.0833	0	0
	3224_12	Bpl_scaf_11793	Bpl_scaf_11793-41-173139	+	41	173113–173139	TCATTTGTGACAGATACTCCGTAACCA	13	IR	10	G	-	1	0	0	1	0	1	0	0	0
	3224_12	Bpl_scaf_11793	Bpl_scaf_11793-41-173139	+	41	173113–173139	TCATTTGTGACAGATACTCCGTAACCA	13	IN	11	G	C	0.818182	0.181818	0.3636	0.6364	0.2975	0.7025	0.3117	-0.1667	0
	3224_12	Bpl_scaf_11793	Bpl_scaf_11793-41-173139	+	41	173113–173139	TCATTTGTGACAGATACTCCGTAACCA	13	OH	23	G	C	0.978261	0.0217391	0.0435	0.9565	0.0425	0.9575	0.0435	0	0
209	3231_22	Bpl_scaf_11793	Bpl_scaf_11793-48-208419	-	48	208393–208419	ATCACGACCACGACGGCTCCTGCGAGC	23	JR	30	C	T	0.883333	0.116667	0.1667	0.8333	0.2061	0.7939	0.2096	0.2049	0
	3231_22	Bpl_scaf_11793	Bpl_scaf_11793-48-208419	-	48	208393–208419	ATCACGACCACGACGGCTCCTGCGAGC	23	DK	20	C	T	0.975	0.025	0.05	0.95	0.0488	0.9513	0.05	0	0
	3231_22	Bpl_scaf_11793	Bpl_scaf_11793-48-208419	-	48	208393–208419	ATCACGACCACGACGGCTCCTGCGAGC	23	HK	12	C	T	0.916667	0.0833333	0.1667	0.8333	0.1528	0.8472	0.1594	-0.0455	0
	3231_22	Bpl_scaf_11793	Bpl_scaf_11793-48-208419	-	48	208393–208419	ATCACGACCACGACGGCTCCTGCGAGC	23	IR	9	C	T	0.888889	0.111111	0.2222	0.7778	0.1975	0.8025	0.2092	-0.0625	0
	3231_22	Bpl_scaf_11793	Bpl_scaf_11793-48-208419	-	48	208393–208419	ATCACGACCACGACGGCTCCTGCGAGC	23	IN	11	C	T	0.909091	0.0909091	0.1818	0.8182	0.1653	0.8347	0.1732	-0.05	0
	3231_22	Bpl_scaf_11793	Bpl_scaf_11793-48-208419	-	48	208393–208419	ATCACGACCACGACGGCTCCTGCGAGC	23	OH	24	C	T	0.9375	0.0625	0.125	0.875	0.1172	0.8828	0.1197	-0.0444	0
210	3231_25	Bpl_scaf_11793	Bpl_scaf_11793-48-208419	-	48	208393–208419	ATCACGACCACGACGGCTCCTGCGAGC	26	JR	30	G	T	0.95	0.05	0.1	0.9	0.095	0.905	0.0966	-0.0351	0
	3231_25	Bpl_scaf_11793	Bpl_scaf_11793-48-208419	-	48	208393–208419	ATCACGACCACGACGGCTCCTGCGAGC	26	DK	20	G	T	0.925	0.075	0.05	0.95	0.1388	0.8612	0.1423	0.6486	0
	3231_25	Bpl_scaf_11793	Bpl_scaf_11793-48-208419	-	48	208393–208419	ATCACGACCACGACGGCTCCTGCGAGC	26	HK	12	G	-	1	0	0	1	0	1	0	0	0
	3231_25	Bpl_scaf_11793	Bpl_scaf_11793-48-208419	-	48	208393–208419	ATCACGACCACGACGGCTCCTGCGAGC	26	IR	9	G	-	1	0	0	1	0	1	0	0	0
	3231_25	Bpl_scaf_11793	Bpl_scaf_11793-48-208419	-	48	208393–208419	ATCACGACCACGACGGCTCCTGCGAGC	26	IN	11	G	T	0.954545	0.0454545	0.0909	0.9091	0.0868	0.9132	0.0909	0	0
	3231_25	Bpl_scaf_11793	Bpl_scaf_11793-48-208419	-	48	208393–208419	ATCACGACCACGACGGCTCCTGCGAGC	26	OH	24	G	T	0.916667	0.0833333	0.1667	0.8333	0.1528	0.8472	0.156	-0.0682	0
211	3270_14	Bpl_scaf_11796	Bpl_scaf_11796-32-150347	+	32	150321–150347	TATCACCTAACGGTTCCTCCTCTCTTT	15	JR	30	T	C	0.65	0.35	0.5	0.5	0.455	0.545	0.4627	-0.0806	0
	3270_14	Bpl_scaf_11796	Bpl_scaf_11796-32-150347	+	32	150321–150347	TATCACCTAACGGTTCCTCCTCTCTTT	15	DK	20	T	C	0.6	0.4	0.5	0.5	0.48	0.52	0.4923	-0.0156	0
	3270_14	Bpl_scaf_11796	Bpl_scaf_11796-32-150347	+	32	150321–150347	TATCACCTAACGGTTCCTCCTCTCTTT	15	HK	15	T	C	0.733333	0.266667	0.4	0.6	0.3911	0.6089	0.4046	0.0114	0
	3270_14	Bpl_scaf_11796	Bpl_scaf_11796-32-150347	+	32	150321–150347	TATCACCTAACGGTTCCTCCTCTCTTT	15	IR	10	T	C	0.7	0.3	0.4	0.6	0.42	0.58	0.4421	0.0952	0
	3270_14	Bpl_scaf_11796	Bpl_scaf_11796-32-150347	+	32	150321–150347	TATCACCTAACGGTTCCTCCTCTCTTT	15	IN	11	T	C	0.727273	0.272727	0.3636	0.6364	0.3967	0.6033	0.4156	0.125	0
	3270_14	Bpl_scaf_11796	Bpl_scaf_11796-32-150347	+	32	150321–150347	TATCACCTAACGGTTCCTCCTCTCTTT	15	OH	23	T	C	0.804348	0.195652	0.3913	0.6087	0.3147	0.6853	0.3217	-0.2162	0
212	3270_24	Bpl_scaf_11796	Bpl_scaf_11796-32-150347	+	32	150321–150347	TATCACCTAACGGTTCCTCCTCTCTTT	25	JR	30	T	A	0.95	0.05	0.1	0.9	0.095	0.905	0.0966	-0.0351	0
	3270_24	Bpl_scaf_11796	Bpl_scaf_11796-32-150347	+	32	150321–150347	TATCACCTAACGGTTCCTCCTCTCTTT	25	DK	20	T	A	0.95	0.05	0.1	0.9	0.095	0.905	0.0974	-0.0263	0
	3270_24	Bpl_scaf_11796	Bpl_scaf_11796-32-150347	+	32	150321–150347	TATCACCTAACGGTTCCTCCTCTCTTT	25	HK	15	T	A	0.966667	0.0333333	0.0667	0.9333	0.0644	0.9356	0.0667	0	0
	3270_24	Bpl_scaf_11796	Bpl_scaf_11796-32-150347	+	32	150321–150347	TATCACCTAACGGTTCCTCCTCTCTTT	25	IR	10	T	A	0.95	0.05	0.1	0.9	0.095	0.905	0.1	0	0
	3270_24	Bpl_scaf_11796	Bpl_scaf_11796-32-150347	+	32	150321–150347	TATCACCTAACGGTTCCTCCTCTCTTT	25	IN	11	T	-	1	0	0	1	0	1	0	0	0
	3270_24	Bpl_scaf_11796	Bpl_scaf_11796-32-150347	+	32	150321–150347	TATCACCTAACGGTTCCTCCTCTCTTT	25	OH	23	T	A	0.956522	0.0434783	0.087	0.913	0.0832	0.9168	0.085	-0.0227	0
213	3271_8	Bpl_scaf_11796	Bpl_scaf_11796-33-152290	+	33	152264–152290	TGGCCATAAACGACCACTCCTAACAAA	9	JR	29	A	C	0.913793	0.0862069	0.1724	0.8276	0.1576	0.8424	0.1603	-0.0755	0
	3271_8	Bpl_scaf_11796	Bpl_scaf_11796-33-152290	+	33	152264–152290	TGGCCATAAACGACCACTCCTAACAAA	9	DK	20	A	C	0.95	0.05	0.1	0.9	0.095	0.905	0.0974	-0.0263	0
	3271_8	Bpl_scaf_11796	Bpl_scaf_11796-33-152290	+	33	152264–152290	TGGCCATAAACGACCACTCCTAACAAA	9	HK	12	A	C	0.916667	0.0833333	0.1667	0.8333	0.1528	0.8472	0.1594	-0.0455	0
	3271_8	Bpl_scaf_11796	Bpl_scaf_11796-33-152290	+	33	152264–152290	TGGCCATAAACGACCACTCCTAACAAA	9	IR	10	A	C	0.9	0.1	0.2	0.8	0.18	0.82	0.1895	-0.0556	0
	3271_8	Bpl_scaf_11796	Bpl_scaf_11796-33-152290	+	33	152264–152290	TGGCCATAAACGACCACTCCTAACAAA	9	IN	11	A	C	0.818182	0.181818	0.1818	0.8182	0.2975	0.7025	0.3117	0.4167	0
	3271_8	Bpl_scaf_11796	Bpl_scaf_11796-33-152290	+	33	152264–152290	TGGCCATAAACGACCACTCCTAACAAA	9	OH	24	A	C	0.916667	0.0833333	0.1667	0.8333	0.1528	0.8472	0.156	-0.0682	0
214	3318_26	Bpl_scaf_11813	Bpl_scaf_11813-3-5662	-	3	5636–5662	TGCTGTTTAACGCCAACTCCACTATTT	27	JR	29	T	C	0.862069	0.137931	0.2069	0.7931	0.2378	0.7622	0.242	0.145	0
	3318_26	Bpl_scaf_11813	Bpl_scaf_11813-3-5662	-	3	5636–5662	TGCTGTTTAACGCCAACTCCACTATTT	27	DK	15	T	C	0.7	0.3	0.2	0.8	0.42	0.58	0.4345	0.5397	0
	3318_26	Bpl_scaf_11813	Bpl_scaf_11813-3-5662	-	3	5636–5662	TGCTGTTTAACGCCAACTCCACTATTT	27	HK	11	T	C	0.590909	0.409091	0.4545	0.5455	0.4835	0.5165	0.5065	0.1026	0
	3318_26	Bpl_scaf_11813	Bpl_scaf_11813-3-5662	-	3	5636–5662	TGCTGTTTAACGCCAACTCCACTATTT	27	IR	10	T	C	0.75	0.25	0.5	0.5	0.375	0.625	0.3947	-0.2667	0
	3318_26	Bpl_scaf_11813	Bpl_scaf_11813-3-5662	-	3	5636–5662	TGCTGTTTAACGCCAACTCCACTATTT	27	IN	11	T	C	0.727273	0.272727	0.5455	0.4545	0.3967	0.6033	0.4156	-0.3125	0
	3318_26	Bpl_scaf_11813	Bpl_scaf_11813-3-5662	-	3	5636–5662	TGCTGTTTAACGCCAACTCCACTATTT	27	OH	22	T	C	0.681818	0.318182	0.5455	0.4545	0.4339	0.5661	0.444	-0.2286	0
215	3334_26	Bpl_scaf_11851	Bpl_scaf_11851-39-180436	+	39	180410–180436	CTAGTCTCAACCAAACCTCCTTGGCAT	27	JR	30	C	T	0.566667	0.433333	0.4667	0.5333	0.4911	0.5089	0.4994	0.0656	0
	3334_26	Bpl_scaf_11851	Bpl_scaf_11851-39-180436	+	39	180410–180436	CTAGTCTCAACCAAACCTCCTTGGCAT	27	DK	20	C	T	0.575	0.425	0.35	0.65	0.4887	0.5112	0.5013	0.3018	0
	3334_26	Bpl_scaf_11851	Bpl_scaf_11851-39-180436	+	39	180410–180436	CTAGTCTCAACCAAACCTCCTTGGCAT	27	HK	15	C	T	0.6	0.4	0.5333	0.4667	0.48	0.52	0.4966	-0.0741	0
	3334_26	Bpl_scaf_11851	Bpl_scaf_11851-39-180436	+	39	180410–180436	CTAGTCTCAACCAAACCTCCTTGGCAT	27	IR	10	C	T	0.65	0.35	0.3	0.7	0.455	0.545	0.4789	0.3736	0
	3334_26	Bpl_scaf_11851	Bpl_scaf_11851-39-180436	+	39	180410–180436	CTAGTCTCAACCAAACCTCCTTGGCAT	27	IN	11	C	T	0.5	0.5	0.8182	0.1818	0.5	0.5	0.5238	-0.562	0
	3334_26	Bpl_scaf_11851	Bpl_scaf_11851-39-180436	+	39	180410–180436	CTAGTCTCAACCAAACCTCCTTGGCAT	27	OH	23	C	T	0.586957	0.413043	0.5652	0.4348	0.4849	0.5151	0.4957	-0.1404	0
216	3359_4	Bpl_scaf_11897	Bpl_scaf_11897-2-16693	-	2	16667–16693	AGGAGATCAACAAGATCTCCAAACGTG	5	JR	28	G	T	0.946429	0.0535714	0.1071	0.8929	0.1014	0.8986	0.1032	-0.0377	0
	3359_4	Bpl_scaf_11897	Bpl_scaf_11897-2-16693	-	2	16667–16693	AGGAGATCAACAAGATCTCCAAACGTG	5	DK	20	G	T	0.975	0.025	0.05	0.95	0.0488	0.9513	0.05	0	0
	3359_4	Bpl_scaf_11897	Bpl_scaf_11897-2-16693	-	2	16667–16693	AGGAGATCAACAAGATCTCCAAACGTG	5	HK	15	G	T	0.933333	0.0666667	0.1333	0.8667	0.1244	0.8756	0.1287	-0.0357	0
	3359_4	Bpl_scaf_11897	Bpl_scaf_11897-2-16693	-	2	16667–16693	AGGAGATCAACAAGATCTCCAAACGTG	5	IR	9	G	T	0.944444	0.0555556	0.1111	0.8889	0.1049	0.8951	0.1111	0	0
	3359_4	Bpl_scaf_11897	Bpl_scaf_11897-2-16693	-	2	16667–16693	AGGAGATCAACAAGATCTCCAAACGTG	5	IN	11	G	T	0.954545	0.0454545	0.0909	0.9091	0.0868	0.9132	0.0909	0	0
	3359_4	Bpl_scaf_11897	Bpl_scaf_11897-2-16693	-	2	16667–16693	AGGAGATCAACAAGATCTCCAAACGTG	5	OH	21	G	T	0.97619	0.0238095	0.0476	0.9524	0.0465	0.9535	0.0476	0	0
217	3392_20	Bpl_scaf_11933	Bpl_scaf_11933-34-88698	+	34	88672–88698	ATTGGTCATACTGTTCCTCCTGCTTTT	21	JR	29	T	A	0.862069	0.137931	0.2759	0.7241	0.2378	0.7622	0.242	-0.14	0
	3392_20	Bpl_scaf_11933	Bpl_scaf_11933-34-88698	+	34	88672–88698	ATTGGTCATACTGTTCCTCCTGCTTTT	21	DK	20	T	A	0.925	0.075	0.05	0.95	0.1388	0.8612	0.1423	0.6486	0
	3392_20	Bpl_scaf_11933	Bpl_scaf_11933-34-88698	+	34	88672–88698	ATTGGTCATACTGTTCCTCCTGCTTTT	21	HK	13	T	A	0.807692	0.192308	0.3846	0.6154	0.3107	0.6893	0.3231	-0.1905	0
	3392_20	Bpl_scaf_11933	Bpl_scaf_11933-34-88698	+	34	88672–88698	ATTGGTCATACTGTTCCTCCTGCTTTT	21	IR	8	T	A	0.875	0.125	0.25	0.75	0.2188	0.7812	0.2333	-0.0714	0
	3392_20	Bpl_scaf_11933	Bpl_scaf_11933-34-88698	+	34	88672–88698	ATTGGTCATACTGTTCCTCCTGCTTTT	21	IN	11	T	A	0.772727	0.227273	0.4545	0.5455	0.3512	0.6488	0.368	-0.2353	0
	3392_20	Bpl_scaf_11933	Bpl_scaf_11933-34-88698	+	34	88672–88698	ATTGGTCATACTGTTCCTCCTGCTTTT	21	OH	24	T	A	0.875	0.125	0.25	0.75	0.2188	0.7812	0.2234	-0.119	0
218	3414_6	Bpl_scaf_11933	Bpl_scaf_11933-7-15034	-	7	15008–15034	CTCAGACGGACCCATCCTCCAACTCGT	7	JR	27	C	T	0.981481	0.0185185	0.037	0.963	0.0364	0.9636	0.037	0	0
	3414_6	Bpl_scaf_11933	Bpl_scaf_11933-7-15034	-	7	15008–15034	CTCAGACGGACCCATCCTCCAACTCGT	7	DK	20	C	T	0.975	0.025	0.05	0.95	0.0488	0.9513	0.05	0	0
	3414_6	Bpl_scaf_11933	Bpl_scaf_11933-7-15034	-	7	15008–15034	CTCAGACGGACCCATCCTCCAACTCGT	7	HK	14	C	T	0.964286	0.0357143	0.0714	0.9286	0.0689	0.9311	0.0714	0	0
	3414_6	Bpl_scaf_11933	Bpl_scaf_11933-7-15034	-	7	15008–15034	CTCAGACGGACCCATCCTCCAACTCGT	7	IR	9	C	T	0.944444	0.0555556	0.1111	0.8889	0.1049	0.8951	0.1111	0	0
	3414_6	Bpl_scaf_11933	Bpl_scaf_11933-7-15034	-	7	15008–15034	CTCAGACGGACCCATCCTCCAACTCGT	7	IN	11	C	T	0.954545	0.0454545	0.0909	0.9091	0.0868	0.9132	0.0909	0	0
	3414_6	Bpl_scaf_11933	Bpl_scaf_11933-7-15034	-	7	15008–15034	CTCAGACGGACCCATCCTCCAACTCGT	7	OH	21	C	T	0.97619	0.0238095	0.0476	0.9524	0.0465	0.9535	0.0476	0	0
219	3420_3	Bpl_scaf_11933	Bpl_scaf_11933-8-16570	-	8	16544–16570	TTTGACCCTACAGGGGCTCCTACTCAT	4	JR	25	G	T	0.98	0.02	0.04	0.96	0.0392	0.9608	0.04	0	0
	3420_3	Bpl_scaf_11933	Bpl_scaf_11933-8-16570	-	8	16544–16570	TTTGACCCTACAGGGGCTCCTACTCAT	4	DK	20	G	T	0.975	0.025	0.05	0.95	0.0488	0.9513	0.05	0	0
	3420_3	Bpl_scaf_11933	Bpl_scaf_11933-8-16570	-	8	16544–16570	TTTGACCCTACAGGGGCTCCTACTCAT	4	HK	15	G	T	0.933333	0.0666667	0.1333	0.8667	0.1244	0.8756	0.1287	-0.0357	0
	3420_3	Bpl_scaf_11933	Bpl_scaf_11933-8-16570	-	8	16544–16570	TTTGACCCTACAGGGGCTCCTACTCAT	4	IR	10	G	T	0.9	0.1	0.2	0.8	0.18	0.82	0.1895	-0.0556	0
	3420_3	Bpl_scaf_11933	Bpl_scaf_11933-8-16570	-	8	16544–16570	TTTGACCCTACAGGGGCTCCTACTCAT	4	IN	11	G	-	1	0	0	1	0	1	0	0	0
	3420_3	Bpl_scaf_11933	Bpl_scaf_11933-8-16570	-	8	16544–16570	TTTGACCCTACAGGGGCTCCTACTCAT	4	OH	20	G	T	0.875	0.125	0.25	0.75	0.2188	0.7812	0.2244	-0.1143	0
220	3527_14	Bpl_scaf_12000	Bpl_scaf_12000-2-10502	-	2	10476–10502	GAAGACATAACCCACCCTCCCCCCGCA	15	JR	30	C	T	0.966667	0.0333333	0.0667	0.9333	0.0644	0.9356	0.0655	-0.0172	0
	3527_14	Bpl_scaf_12000	Bpl_scaf_12000-2-10502	-	2	10476–10502	GAAGACATAACCCACCCTCCCCCCGCA	15	DK	20	C	T	0.9	0.1	0.1	0.9	0.18	0.82	0.1846	0.4583	0
	3527_14	Bpl_scaf_12000	Bpl_scaf_12000-2-10502	-	2	10476–10502	GAAGACATAACCCACCCTCCCCCCGCA	15	HK	13	C	T	0.923077	0.0769231	0.1538	0.8462	0.142	0.858	0.1477	-0.0417	0
	3527_14	Bpl_scaf_12000	Bpl_scaf_12000-2-10502	-	2	10476–10502	GAAGACATAACCCACCCTCCCCCCGCA	15	IR	10	C	T	0.85	0.15	0.3	0.7	0.255	0.745	0.2684	-0.1176	0
	3527_14	Bpl_scaf_12000	Bpl_scaf_12000-2-10502	-	2	10476–10502	GAAGACATAACCCACCCTCCCCCCGCA	15	IN	11	C	T	0.954545	0.0454545	0.0909	0.9091	0.0868	0.9132	0.0909	0	0
	3527_14	Bpl_scaf_12000	Bpl_scaf_12000-2-10502	-	2	10476–10502	GAAGACATAACCCACCCTCCCCCCGCA	15	OH	24	C	T	0.979167	0.0208333	0.0417	0.9583	0.0408	0.9592	0.0417	0	0
221	3530_3	Bpl_scaf_12000	Bpl_scaf_12000-9-59732	+	9	59706–59732	GTGGCAAGAACCCTACCTCCTAGATCT	4	JR	29	G	A	0.982759	0.0172414	0.0345	0.9655	0.0339	0.9661	0.0345	0	0
	3530_3	Bpl_scaf_12000	Bpl_scaf_12000-9-59732	+	9	59706–59732	GTGGCAAGAACCCTACCTCCTAGATCT	4	DK	20	G	A	0.95	0.05	0.1	0.9	0.095	0.905	0.0974	-0.0263	0
	3530_3	Bpl_scaf_12000	Bpl_scaf_12000-9-59732	+	9	59706–59732	GTGGCAAGAACCCTACCTCCTAGATCT	4	HK	13	G	A	0.961538	0.0384615	0.0769	0.9231	0.074	0.926	0.0769	0	0
	3530_3	Bpl_scaf_12000	Bpl_scaf_12000-9-59732	+	9	59706–59732	GTGGCAAGAACCCTACCTCCTAGATCT	4	IR	9	G	-	1	0	0	1	0	1	0	0	0
	3530_3	Bpl_scaf_12000	Bpl_scaf_12000-9-59732	+	9	59706–59732	GTGGCAAGAACCCTACCTCCTAGATCT	4	IN	11	G	-	1	0	0	1	0	1	0	0	0
	3530_3	Bpl_scaf_12000	Bpl_scaf_12000-9-59732	+	9	59706–59732	GTGGCAAGAACCCTACCTCCTAGATCT	4	OH	22	G	A	0.977273	0.0227273	0.0455	0.9545	0.0444	0.9556	0.0455	0	0
222	3603_6	Bpl_scaf_12118	Bpl_scaf_12118-131-499886	-	131	499860–499886	AAACTATCTACGTTTTCTCCGCTGGTA	7	JR	28	C	T	0.982143	0.0178571	0.0357	0.9643	0.0351	0.9649	0.0357	0	0
	3603_6	Bpl_scaf_12118	Bpl_scaf_12118-131-499886	-	131	499860–499886	AAACTATCTACGTTTTCTCCGCTGGTA	7	DK	19	C	T	0.947368	0.0526316	0.1053	0.8947	0.0997	0.9003	0.1024	-0.0278	0
	3603_6	Bpl_scaf_12118	Bpl_scaf_12118-131-499886	-	131	499860–499886	AAACTATCTACGTTTTCTCCGCTGGTA	7	HK	12	C	T	0.958333	0.0416667	0.0833	0.9167	0.0799	0.9201	0.0833	0	0
	3603_6	Bpl_scaf_12118	Bpl_scaf_12118-131-499886	-	131	499860–499886	AAACTATCTACGTTTTCTCCGCTGGTA	7	IR	10	C	-	1	0	0	1	0	1	0	0	0
	3603_6	Bpl_scaf_12118	Bpl_scaf_12118-131-499886	-	131	499860–499886	AAACTATCTACGTTTTCTCCGCTGGTA	7	IN	11	C	-	1	0	0	1	0	1	0	0	0
	3603_6	Bpl_scaf_12118	Bpl_scaf_12118-131-499886	-	131	499860–499886	AAACTATCTACGTTTTCTCCGCTGGTA	7	OH	23	C	T	0.978261	0.0217391	0.0435	0.9565	0.0425	0.9575	0.0435	0	0
223	3627_23	Bpl_scaf_12118	Bpl_scaf_12118-165-642319	+	165	642293–642319	GGACCCATTACTCTAACTCCGAGCCAA	24	JR	29	C	A	0.62069	0.37931	0.2759	0.7241	0.4709	0.5291	0.4791	0.4242	0
	3627_23	Bpl_scaf_12118	Bpl_scaf_12118-165-642319	+	165	642293–642319	GGACCCATTACTCTAACTCCGAGCCAA	24	DK	20	C	A	0.7	0.3	0.4	0.6	0.42	0.58	0.4308	0.0714	0
	3627_23	Bpl_scaf_12118	Bpl_scaf_12118-165-642319	+	165	642293–642319	GGACCCATTACTCTAACTCCGAGCCAA	24	HK	14	C	A	0.678571	0.321429	0.3571	0.6429	0.4362	0.5638	0.4524	0.2105	0
	3627_23	Bpl_scaf_12118	Bpl_scaf_12118-165-642319	+	165	642293–642319	GGACCCATTACTCTAACTCCGAGCCAA	24	IR	9	C	A	0.666667	0.333333	0.6667	0.3333	0.4444	0.5556	0.4706	-0.4167	0
	3627_23	Bpl_scaf_12118	Bpl_scaf_12118-165-642319	+	165	642293–642319	GGACCCATTACTCTAACTCCGAGCCAA	24	IN	11	C	A	0.590909	0.409091	0.4545	0.5455	0.4835	0.5165	0.5065	0.1026	0
	3627_23	Bpl_scaf_12118	Bpl_scaf_12118-165-642319	+	165	642293–642319	GGACCCATTACTCTAACTCCGAGCCAA	24	OH	24	C	A	0.604167	0.395833	0.2917	0.7083	0.4783	0.5217	0.4885	0.4029	0
224	3634_24	Bpl_scaf_12118	Bpl_scaf_12118-23-98141	-	23	98115–98141	ACTCCAAACACCTGTTCTCCCCCTAAG	25	JR	27	A	T	0.87037	0.12963	0.1852	0.8148	0.2257	0.7743	0.2299	0.1945	0
	3634_24	Bpl_scaf_12118	Bpl_scaf_12118-23-98141	-	23	98115–98141	ACTCCAAACACCTGTTCTCCCCCTAAG	25	DK	20	A	T	0.825	0.175	0.25	0.75	0.2887	0.7113	0.2962	0.1558	0
	3634_24	Bpl_scaf_12118	Bpl_scaf_12118-23-98141	-	23	98115–98141	ACTCCAAACACCTGTTCTCCCCCTAAG	25	HK	15	A	T	0.8	0.2	0.4	0.6	0.32	0.68	0.331	-0.2083	0
	3634_24	Bpl_scaf_12118	Bpl_scaf_12118-23-98141	-	23	98115–98141	ACTCCAAACACCTGTTCTCCCCCTAAG	25	IR	10	A	T	0.55	0.45	0.3	0.7	0.495	0.505	0.5211	0.4242	0
	3634_24	Bpl_scaf_12118	Bpl_scaf_12118-23-98141	-	23	98115–98141	ACTCCAAACACCTGTTCTCCCCCTAAG	25	IN	11	A	T	0.863636	0.136364	0.2727	0.7273	0.2355	0.7645	0.2468	-0.1053	0
	3634_24	Bpl_scaf_12118	Bpl_scaf_12118-23-98141	-	23	98115–98141	ACTCCAAACACCTGTTCTCCCCCTAAG	25	OH	21	A	T	0.857143	0.142857	0.2857	0.7143	0.2449	0.7551	0.2509	-0.1389	0
225	3643_1	Bpl_scaf_12118	Bpl_scaf_12118-36-133343	-	36	133317–133343	AACTGCAGAACTGTAGCTCCAATCATC	2	JR	26	G	A	0.942308	0.0576923	0.1154	0.8846	0.1087	0.8913	0.1109	-0.0408	0
	3643_1	Bpl_scaf_12118	Bpl_scaf_12118-36-133343	-	36	133317–133343	AACTGCAGAACTGTAGCTCCAATCATC	2	DK	20	G	A	0.95	0.05	0.1	0.9	0.095	0.905	0.0974	-0.0263	0
	3643_1	Bpl_scaf_12118	Bpl_scaf_12118-36-133343	-	36	133317–133343	AACTGCAGAACTGTAGCTCCAATCATC	2	HK	12	G	A	0.958333	0.0416667	0.0833	0.9167	0.0799	0.9201	0.0833	0	0
	3643_1	Bpl_scaf_12118	Bpl_scaf_12118-36-133343	-	36	133317–133343	AACTGCAGAACTGTAGCTCCAATCATC	2	IR	9	G	-	1	0	0	1	0	1	0	0	0
	3643_1	Bpl_scaf_12118	Bpl_scaf_12118-36-133343	-	36	133317–133343	AACTGCAGAACTGTAGCTCCAATCATC	2	IN	11	G	-	1	0	0	1	0	1	0	0	0
	3643_1	Bpl_scaf_12118	Bpl_scaf_12118-36-133343	-	36	133317–133343	AACTGCAGAACTGTAGCTCCAATCATC	2	OH	22	G	A	0.977273	0.0227273	0.0455	0.9545	0.0444	0.9556	0.0455	0	0
226	3709_25	Bpl_scaf_12167	Bpl_scaf_12167-17-104736	-	17	104710–104736	TCTCAGCCCACAACTTCTCCCTGGACC	26	JR	29	C	A	0.965517	0.0344828	0.069	0.931	0.0666	0.9334	0.0678	-0.0179	0
	3709_25	Bpl_scaf_12167	Bpl_scaf_12167-17-104736	-	17	104710–104736	TCTCAGCCCACAACTTCTCCCTGGACC	26	DK	19	C	A	0.973684	0.0263158	0.0526	0.9474	0.0512	0.9488	0.0526	0	0
	3709_25	Bpl_scaf_12167	Bpl_scaf_12167-17-104736	-	17	104710–104736	TCTCAGCCCACAACTTCTCCCTGGACC	26	HK	15	C	A	0.966667	0.0333333	0.0667	0.9333	0.0644	0.9356	0.0667	0	0
	3709_25	Bpl_scaf_12167	Bpl_scaf_12167-17-104736	-	17	104710–104736	TCTCAGCCCACAACTTCTCCCTGGACC	26	IR	9	C	A	0.944444	0.0555556	0.1111	0.8889	0.1049	0.8951	0.1111	0	0
	3709_25	Bpl_scaf_12167	Bpl_scaf_12167-17-104736	-	17	104710–104736	TCTCAGCCCACAACTTCTCCCTGGACC	26	IN	11	C	-	1	0	0	1	0	1	0	0	0
	3709_25	Bpl_scaf_12167	Bpl_scaf_12167-17-104736	-	17	104710–104736	TCTCAGCCCACAACTTCTCCCTGGACC	26	OH	22	C	A	0.954545	0.0454545	0.0909	0.9091	0.0868	0.9132	0.0888	-0.0238	0
227	3729_5	Bpl_scaf_12168	Bpl_scaf_12168-120-614893	+	120	614867–614893	ATGAAACTGACATGGACTCCACCGATT	6	JR	29	A	G	0.948276	0.0517241	0.1034	0.8966	0.0981	0.9019	0.0998	-0.0364	0
	3729_5	Bpl_scaf_12168	Bpl_scaf_12168-120-614893	+	120	614867–614893	ATGAAACTGACATGGACTCCACCGATT	6	DK	20	A	G	0.95	0.05	0.1	0.9	0.095	0.905	0.0974	-0.0263	0
	3729_5	Bpl_scaf_12168	Bpl_scaf_12168-120-614893	+	120	614867–614893	ATGAAACTGACATGGACTCCACCGATT	6	HK	15	A	G	0.933333	0.0666667	0.1333	0.8667	0.1244	0.8756	0.1287	-0.0357	0
	3729_5	Bpl_scaf_12168	Bpl_scaf_12168-120-614893	+	120	614867–614893	ATGAAACTGACATGGACTCCACCGATT	6	IR	10	A	-	1	0	0	1	0	1	0	0	0
	3729_5	Bpl_scaf_12168	Bpl_scaf_12168-120-614893	+	120	614867–614893	ATGAAACTGACATGGACTCCACCGATT	6	IN	11	A	G	0.954545	0.0454545	0.0909	0.9091	0.0868	0.9132	0.0909	0	0
	3729_5	Bpl_scaf_12168	Bpl_scaf_12168-120-614893	+	120	614867–614893	ATGAAACTGACATGGACTCCACCGATT	6	OH	23	A	G	0.956522	0.0434783	0.087	0.913	0.0832	0.9168	0.085	-0.0227	0
228	3742_6	Bpl_scaf_12168	Bpl_scaf_12168-18-96094	-	18	96068–96094	CACATCCAGACCAACCCTCCTGGTGTT	7	JR	26	C	T	0.692308	0.307692	0.5385	0.4615	0.426	0.574	0.4344	-0.2396	0
	3742_6	Bpl_scaf_12168	Bpl_scaf_12168-18-96094	-	18	96068–96094	CACATCCAGACCAACCCTCCTGGTGTT	7	DK	18	C	T	0.5	0.5	0.5556	0.4444	0.5	0.5	0.5143	-0.0802	0
	3742_6	Bpl_scaf_12168	Bpl_scaf_12168-18-96094	-	18	96068–96094	CACATCCAGACCAACCCTCCTGGTGTT	7	HK	12	C	T	0.541667	0.458333	0.25	0.75	0.4965	0.5035	0.5181	0.5175	0
	3742_6	Bpl_scaf_12168	Bpl_scaf_12168-18-96094	-	18	96068–96094	CACATCCAGACCAACCCTCCTGGTGTT	7	IR	9	C	T	0.666667	0.333333	0.4444	0.5556	0.4444	0.5556	0.4706	0.0556	0
	3742_6	Bpl_scaf_12168	Bpl_scaf_12168-18-96094	-	18	96068–96094	CACATCCAGACCAACCCTCCTGGTGTT	7	IN	11	C	T	0.318182	0.681818	0.0909	0.9091	0.4339	0.5661	0.4545	0.8	0
	3742_6	Bpl_scaf_12168	Bpl_scaf_12168-18-96094	-	18	96068–96094	CACATCCAGACCAACCCTCCTGGTGTT	7	OH	18	C	T	0.527778	0.472222	0.5	0.5	0.4985	0.5015	0.5127	0.0248	0
229	3748_23	Bpl_scaf_12168	Bpl_scaf_12168-25-139271	-	25	139245–139271	TTTTATTATACTTCCGCTCCACCGGTA	24	JR	23	G	T	0.934783	0.0652174	0.1304	0.8696	0.1219	0.8781	0.1246	-0.0465	0
	3748_23	Bpl_scaf_12168	Bpl_scaf_12168-25-139271	-	25	139245–139271	TTTTATTATACTTCCGCTCCACCGGTA	24	DK	19	G	-	1	0	0	1	0	1	0	0	0
	3748_23	Bpl_scaf_12168	Bpl_scaf_12168-25-139271	-	25	139245–139271	TTTTATTATACTTCCGCTCCACCGGTA	24	HK	12	G	-	1	0	0	1	0	1	0	0	0
	3748_23	Bpl_scaf_12168	Bpl_scaf_12168-25-139271	-	25	139245–139271	TTTTATTATACTTCCGCTCCACCGGTA	24	IR	10	G	-	1	0	0	1	0	1	0	0	0
	3748_23	Bpl_scaf_12168	Bpl_scaf_12168-25-139271	-	25	139245–139271	TTTTATTATACTTCCGCTCCACCGGTA	24	IN	11	G	T	0.954545	0.0454545	0.0909	0.9091	0.0868	0.9132	0.0909	0	0
	3748_23	Bpl_scaf_12168	Bpl_scaf_12168-25-139271	-	25	139245–139271	TTTTATTATACTTCCGCTCCACCGGTA	24	OH	23	G	T	0.978261	0.0217391	0.0435	0.9565	0.0425	0.9575	0.0435	0	0
230	3758_7	Bpl_scaf_12168	Bpl_scaf_12168-43-236373	+	43	236347–236373	TAAACAAATACACATGCTCCAGGGTAA	8	JR	28	A	T	0.892857	0.107143	0.2143	0.7857	0.1913	0.8087	0.1948	-0.1	0
	3758_7	Bpl_scaf_12168	Bpl_scaf_12168-43-236373	+	43	236347–236373	TAAACAAATACACATGCTCCAGGGTAA	8	DK	17	A	T	0.970588	0.0294118	0.0588	0.9412	0.0571	0.9429	0.0588	0	0
	3758_7	Bpl_scaf_12168	Bpl_scaf_12168-43-236373	+	43	236347–236373	TAAACAAATACACATGCTCCAGGGTAA	8	HK	13	A	T	0.846154	0.153846	0.3077	0.6923	0.2604	0.7396	0.2708	-0.1364	0
	3758_7	Bpl_scaf_12168	Bpl_scaf_12168-43-236373	+	43	236347–236373	TAAACAAATACACATGCTCCAGGGTAA	8	IR	10	A	T	0.9	0.1	0.2	0.8	0.18	0.82	0.1895	-0.0556	0
	3758_7	Bpl_scaf_12168	Bpl_scaf_12168-43-236373	+	43	236347–236373	TAAACAAATACACATGCTCCAGGGTAA	8	IN	11	A	T	0.909091	0.0909091	0.1818	0.8182	0.1653	0.8347	0.1732	-0.05	0
	3758_7	Bpl_scaf_12168	Bpl_scaf_12168-43-236373	+	43	236347–236373	TAAACAAATACACATGCTCCAGGGTAA	8	OH	23	A	T	0.956522	0.0434783	0.087	0.913	0.0832	0.9168	0.085	-0.0227	0
231	3758_20	Bpl_scaf_12168	Bpl_scaf_12168-43-236373	+	43	236347–236373	TAAACAAATACACATGCTCCAGGGTAA	21	JR	28	A	G	0.982143	0.0178571	0.0357	0.9643	0.0351	0.9649	0.0357	0	0
	3758_20	Bpl_scaf_12168	Bpl_scaf_12168-43-236373	+	43	236347–236373	TAAACAAATACACATGCTCCAGGGTAA	21	DK	19	A	G	0.973684	0.0263158	0.0526	0.9474	0.0512	0.9488	0.0526	0	0
	3758_20	Bpl_scaf_12168	Bpl_scaf_12168-43-236373	+	43	236347–236373	TAAACAAATACACATGCTCCAGGGTAA	21	HK	13	A	-	1	0	0	1	0	1	0	0	0
	3758_20	Bpl_scaf_12168	Bpl_scaf_12168-43-236373	+	43	236347–236373	TAAACAAATACACATGCTCCAGGGTAA	21	IR	10	A	-	1	0	0	1	0	1	0	0	0
	3758_20	Bpl_scaf_12168	Bpl_scaf_12168-43-236373	+	43	236347–236373	TAAACAAATACACATGCTCCAGGGTAA	21	IN	11	A	G	0.954545	0.0454545	0.0909	0.9091	0.0868	0.9132	0.0909	0	0
	3758_20	Bpl_scaf_12168	Bpl_scaf_12168-43-236373	+	43	236347–236373	TAAACAAATACACATGCTCCAGGGTAA	21	OH	23	A	G	0.956522	0.0434783	0.087	0.913	0.0832	0.9168	0.085	-0.0227	0
232	3758_26	Bpl_scaf_12168	Bpl_scaf_12168-43-236373	+	43	236347–236373	TAAACAAATACACATGCTCCAGGGTAA	27	JR	27	A	T	0.907407	0.0925926	0.1852	0.8148	0.168	0.832	0.1712	-0.0816	0
	3758_26	Bpl_scaf_12168	Bpl_scaf_12168-43-236373	+	43	236347–236373	TAAACAAATACACATGCTCCAGGGTAA	27	DK	19	A	T	0.973684	0.0263158	0.0526	0.9474	0.0512	0.9488	0.0526	0	0
	3758_26	Bpl_scaf_12168	Bpl_scaf_12168-43-236373	+	43	236347–236373	TAAACAAATACACATGCTCCAGGGTAA	27	HK	13	A	T	0.961538	0.0384615	0.0769	0.9231	0.074	0.926	0.0769	0	0
	3758_26	Bpl_scaf_12168	Bpl_scaf_12168-43-236373	+	43	236347–236373	TAAACAAATACACATGCTCCAGGGTAA	27	IR	10	A	T	0.95	0.05	0.1	0.9	0.095	0.905	0.1	0	0
	3758_26	Bpl_scaf_12168	Bpl_scaf_12168-43-236373	+	43	236347–236373	TAAACAAATACACATGCTCCAGGGTAA	27	IN	11	A	T	0.954545	0.0454545	0.0909	0.9091	0.0868	0.9132	0.0909	0	0
	3758_26	Bpl_scaf_12168	Bpl_scaf_12168-43-236373	+	43	236347–236373	TAAACAAATACACATGCTCCAGGGTAA	27	OH	22	A	T	0.954545	0.0454545	0.0909	0.9091	0.0868	0.9132	0.0888	-0.0238	0
233	3809_25	Bpl_scaf_12200	Bpl_scaf_12200-6-78636	+	6	78610–78636	TCCATTCGAACACACTCTCCTGATTCT	26	JR	29	C	T	0.965517	0.0344828	0.069	0.931	0.0666	0.9334	0.0678	-0.0179	0
	3809_25	Bpl_scaf_12200	Bpl_scaf_12200-6-78636	+	6	78610–78636	TCCATTCGAACACACTCTCCTGATTCT	26	DK	20	C	-	1	0	0	1	0	1	0	0	0
	3809_25	Bpl_scaf_12200	Bpl_scaf_12200-6-78636	+	6	78610–78636	TCCATTCGAACACACTCTCCTGATTCT	26	HK	14	C	T	0.964286	0.0357143	0.0714	0.9286	0.0689	0.9311	0.0714	0	0
	3809_25	Bpl_scaf_12200	Bpl_scaf_12200-6-78636	+	6	78610–78636	TCCATTCGAACACACTCTCCTGATTCT	26	IR	10	C	T	0.9	0.1	0	1	0.18	0.82	0.1895	1	0
	3809_25	Bpl_scaf_12200	Bpl_scaf_12200-6-78636	+	6	78610–78636	TCCATTCGAACACACTCTCCTGATTCT	26	IN	11	C	T	0.909091	0.0909091	0.1818	0.8182	0.1653	0.8347	0.1732	-0.05	0
	3809_25	Bpl_scaf_12200	Bpl_scaf_12200-6-78636	+	6	78610–78636	TCCATTCGAACACACTCTCCTGATTCT	26	OH	18	C	-	1	0	0	1	0	1	0	0	0
234	3876_13	Bpl_scaf_12242	Bpl_scaf_12242-21-113373	+	21	113347–113373	TGGTTTCCAACGTCTTCTCCCATTATT	14	JR	30	C	T	0.966667	0.0333333	0.0667	0.9333	0.0644	0.9356	0.0655	-0.0172	0
	3876_13	Bpl_scaf_12242	Bpl_scaf_12242-21-113373	+	21	113347–113373	TGGTTTCCAACGTCTTCTCCCATTATT	14	DK	20	C	-	1	0	0	1	0	1	0	0	0
	3876_13	Bpl_scaf_12242	Bpl_scaf_12242-21-113373	+	21	113347–113373	TGGTTTCCAACGTCTTCTCCCATTATT	14	HK	15	C	T	0.966667	0.0333333	0.0667	0.9333	0.0644	0.9356	0.0667	0	0
	3876_13	Bpl_scaf_12242	Bpl_scaf_12242-21-113373	+	21	113347–113373	TGGTTTCCAACGTCTTCTCCCATTATT	14	IR	9	C	-	1	0	0	1	0	1	0	0	0
	3876_13	Bpl_scaf_12242	Bpl_scaf_12242-21-113373	+	21	113347–113373	TGGTTTCCAACGTCTTCTCCCATTATT	14	IN	11	C	-	1	0	0	1	0	1	0	0	0
	3876_13	Bpl_scaf_12242	Bpl_scaf_12242-21-113373	+	21	113347–113373	TGGTTTCCAACGTCTTCTCCCATTATT	14	OH	24	C	T	0.958333	0.0416667	0.0833	0.9167	0.0799	0.9201	0.0816	-0.0217	0
235	3876_25	Bpl_scaf_12242	Bpl_scaf_12242-21-113373	+	21	113347–113373	TGGTTTCCAACGTCTTCTCCCATTATT	26	JR	30	T	G	0.666667	0.333333	0.5333	0.4667	0.4444	0.5556	0.452	-0.18	0
	3876_25	Bpl_scaf_12242	Bpl_scaf_12242-21-113373	+	21	113347–113373	TGGTTTCCAACGTCTTCTCCCATTATT	26	DK	20	T	G	0.675	0.325	0.45	0.55	0.4388	0.5613	0.45	0	0
	3876_25	Bpl_scaf_12242	Bpl_scaf_12242-21-113373	+	21	113347–113373	TGGTTTCCAACGTCTTCTCCCATTATT	26	HK	14	T	G	0.785714	0.214286	0.4286	0.5714	0.3367	0.6633	0.3492	-0.2273	0
	3876_25	Bpl_scaf_12242	Bpl_scaf_12242-21-113373	+	21	113347–113373	TGGTTTCCAACGTCTTCTCCCATTATT	26	IR	9	T	G	0.722222	0.277778	0.3333	0.6667	0.4012	0.5988	0.4248	0.2154	0
	3876_25	Bpl_scaf_12242	Bpl_scaf_12242-21-113373	+	21	113347–113373	TGGTTTCCAACGTCTTCTCCCATTATT	26	IN	11	T	G	0.681818	0.318182	0.4545	0.5455	0.4339	0.5661	0.4545	0	0
	3876_25	Bpl_scaf_12242	Bpl_scaf_12242-21-113373	+	21	113347–113373	TGGTTTCCAACGTCTTCTCCCATTATT	26	OH	24	T	G	0.708333	0.291667	0.3333	0.6667	0.4132	0.5868	0.422	0.2101	0
236	3936_20	Bpl_scaf_12284	Bpl_scaf_12284-31-126931	-	31	126905–126931	AAGTCTTTGACGTTAACTCCCCCCATC	21	JR	25	C	T	0.98	0.02	0.04	0.96	0.0392	0.9608	0.04	0	0
	3936_20	Bpl_scaf_12284	Bpl_scaf_12284-31-126931	-	31	126905–126931	AAGTCTTTGACGTTAACTCCCCCCATC	21	DK	19	C	-	1	0	0	1	0	1	0	0	0
	3936_20	Bpl_scaf_12284	Bpl_scaf_12284-31-126931	-	31	126905–126931	AAGTCTTTGACGTTAACTCCCCCCATC	21	HK	15	C	T	0.966667	0.0333333	0.0667	0.9333	0.0644	0.9356	0.0667	0	0
	3936_20	Bpl_scaf_12284	Bpl_scaf_12284-31-126931	-	31	126905–126931	AAGTCTTTGACGTTAACTCCCCCCATC	21	IR	10	C	T	0.95	0.05	0.1	0.9	0.095	0.905	0.1	0	0
	3936_20	Bpl_scaf_12284	Bpl_scaf_12284-31-126931	-	31	126905–126931	AAGTCTTTGACGTTAACTCCCCCCATC	21	IN	11	C	-	1	0	0	1	0	1	0	0	0
	3936_20	Bpl_scaf_12284	Bpl_scaf_12284-31-126931	-	31	126905–126931	AAGTCTTTGACGTTAACTCCCCCCATC	21	OH	19	C	T	0.947368	0.0526316	0	1	0.0997	0.9003	0.1024	1	0
237	3957_6	Bpl_scaf_12296	Bpl_scaf_12296-32-104441	+	32	104415–104441	CAAATGTAGACTCTCTCTCCATCTCTC	7	JR	29	T	C	0.896552	0.103448	0.2069	0.7931	0.1855	0.8145	0.1887	-0.0962	0
	3957_6	Bpl_scaf_12296	Bpl_scaf_12296-32-104441	+	32	104415–104441	CAAATGTAGACTCTCTCTCCATCTCTC	7	DK	15	T	C	0.6	0.4	0.2667	0.7333	0.48	0.52	0.4966	0.463	0
	3957_6	Bpl_scaf_12296	Bpl_scaf_12296-32-104441	+	32	104415–104441	CAAATGTAGACTCTCTCTCCATCTCTC	7	HK	13	T	C	0.730769	0.269231	0.2308	0.7692	0.3935	0.6065	0.4092	0.4361	0
	3957_6	Bpl_scaf_12296	Bpl_scaf_12296-32-104441	+	32	104415–104441	CAAATGTAGACTCTCTCTCCATCTCTC	7	IR	8	T	C	0.8125	0.1875	0.375	0.625	0.3047	0.6953	0.325	-0.1538	0
	3957_6	Bpl_scaf_12296	Bpl_scaf_12296-32-104441	+	32	104415–104441	CAAATGTAGACTCTCTCTCCATCTCTC	7	IN	11	T	C	0.545455	0.454545	0.5455	0.4545	0.4959	0.5041	0.5195	-0.05	0
	3957_6	Bpl_scaf_12296	Bpl_scaf_12296-32-104441	+	32	104415–104441	CAAATGTAGACTCTCTCTCCATCTCTC	7	OH	17	T	C	0.882353	0.117647	0.1176	0.8824	0.2076	0.7924	0.2139	0.45	0
238	3957_12	Bpl_scaf_12296	Bpl_scaf_12296-32-104441	+	32	104415–104441	CAAATGTAGACTCTCTCTCCATCTCTC	13	JR	29	C	A	0.896552	0.103448	0.1379	0.8621	0.1855	0.8145	0.1887	0.2692	0
	3957_12	Bpl_scaf_12296	Bpl_scaf_12296-32-104441	+	32	104415–104441	CAAATGTAGACTCTCTCTCCATCTCTC	13	DK	17	C	-	1	0	0	1	0	1	0	0	0
	3957_12	Bpl_scaf_12296	Bpl_scaf_12296-32-104441	+	32	104415–104441	CAAATGTAGACTCTCTCTCCATCTCTC	13	HK	13	C	A	0.961538	0.0384615	0.0769	0.9231	0.074	0.926	0.0769	0	0
	3957_12	Bpl_scaf_12296	Bpl_scaf_12296-32-104441	+	32	104415–104441	CAAATGTAGACTCTCTCTCCATCTCTC	13	IR	9	C	A	0.722222	0.277778	0.3333	0.6667	0.4012	0.5988	0.4248	0.2154	0
	3957_12	Bpl_scaf_12296	Bpl_scaf_12296-32-104441	+	32	104415–104441	CAAATGTAGACTCTCTCTCCATCTCTC	13	IN	11	C	A	0.863636	0.136364	0.0909	0.9091	0.2355	0.7645	0.2468	0.6316	0
	3957_12	Bpl_scaf_12296	Bpl_scaf_12296-32-104441	+	32	104415–104441	CAAATGTAGACTCTCTCTCCATCTCTC	13	OH	17	C	A	0.941176	0.0588235	0.1176	0.8824	0.1107	0.8893	0.1141	-0.0312	0
239	3984_4	Bpl_scaf_12310	Bpl_scaf_12310-18-119690	+	18	119664–119690	ACGACTACGACAATCCCTCCGGTTATT	5	JR	30	C	-	1	0	0	1	0	1	0	0	0
	3984_4	Bpl_scaf_12310	Bpl_scaf_12310-18-119690	+	18	119664–119690	ACGACTACGACAATCCCTCCGGTTATT	5	DK	20	C	A	0.975	0.025	0.05	0.95	0.0488	0.9513	0.05	0	0
	3984_4	Bpl_scaf_12310	Bpl_scaf_12310-18-119690	+	18	119664–119690	ACGACTACGACAATCCCTCCGGTTATT	5	HK	14	C	A	0.928571	0.0714286	0.1429	0.8571	0.1327	0.8673	0.1376	-0.0385	0
	3984_4	Bpl_scaf_12310	Bpl_scaf_12310-18-119690	+	18	119664–119690	ACGACTACGACAATCCCTCCGGTTATT	5	IR	10	C	-	1	0	0	1	0	1	0	0	0
	3984_4	Bpl_scaf_12310	Bpl_scaf_12310-18-119690	+	18	119664–119690	ACGACTACGACAATCCCTCCGGTTATT	5	IN	11	C	A	0.954545	0.0454545	0.0909	0.9091	0.0868	0.9132	0.0909	0	0
	3984_4	Bpl_scaf_12310	Bpl_scaf_12310-18-119690	+	18	119664–119690	ACGACTACGACAATCCCTCCGGTTATT	5	OH	24	C	A	0.958333	0.0416667	0.0833	0.9167	0.0799	0.9201	0.0816	-0.0217	0
240	3985_24	Bpl_scaf_12310	Bpl_scaf_12310-19-125364	-	19	125338–125364	CATACTAGCACAGAAGCTCCTTTTGGT	25	JR	28	G	C	0.982143	0.0178571	0.0357	0.9643	0.0351	0.9649	0.0357	0	0
	3985_24	Bpl_scaf_12310	Bpl_scaf_12310-19-125364	-	19	125338–125364	CATACTAGCACAGAAGCTCCTTTTGGT	25	DK	20	G	C	0.925	0.075	0.15	0.85	0.1388	0.8612	0.1423	-0.0541	0
	3985_24	Bpl_scaf_12310	Bpl_scaf_12310-19-125364	-	19	125338–125364	CATACTAGCACAGAAGCTCCTTTTGGT	25	HK	15	G	C	0.966667	0.0333333	0.0667	0.9333	0.0644	0.9356	0.0667	0	0
	3985_24	Bpl_scaf_12310	Bpl_scaf_12310-19-125364	-	19	125338–125364	CATACTAGCACAGAAGCTCCTTTTGGT	25	IR	10	G	C	0.95	0.05	0.1	0.9	0.095	0.905	0.1	0	0
	3985_24	Bpl_scaf_12310	Bpl_scaf_12310-19-125364	-	19	125338–125364	CATACTAGCACAGAAGCTCCTTTTGGT	25	IN	11	G	-	1	0	0	1	0	1	0	0	0
	3985_24	Bpl_scaf_12310	Bpl_scaf_12310-19-125364	-	19	125338–125364	CATACTAGCACAGAAGCTCCTTTTGGT	25	OH	23	G	C	0.978261	0.0217391	0.0435	0.9565	0.0425	0.9575	0.0435	0	0
241	3992_14	Bpl_scaf_12310	Bpl_scaf_12310-28-198790	+	28	198764–198790	TAGATCTTCACACTTGCTCCCTGTTTG	15	JR	29	T	A	0.982759	0.0172414	0.0345	0.9655	0.0339	0.9661	0.0345	0	0
	3992_14	Bpl_scaf_12310	Bpl_scaf_12310-28-198790	+	28	198764–198790	TAGATCTTCACACTTGCTCCCTGTTTG	15	DK	20	T	A	0.975	0.025	0.05	0.95	0.0488	0.9513	0.05	0	0
	3992_14	Bpl_scaf_12310	Bpl_scaf_12310-28-198790	+	28	198764–198790	TAGATCTTCACACTTGCTCCCTGTTTG	15	HK	12	T	A	0.916667	0.0833333	0.1667	0.8333	0.1528	0.8472	0.1594	-0.0455	0
	3992_14	Bpl_scaf_12310	Bpl_scaf_12310-28-198790	+	28	198764–198790	TAGATCTTCACACTTGCTCCCTGTTTG	15	IR	10	T	A	0.85	0.15	0.3	0.7	0.255	0.745	0.2684	-0.1176	0
	3992_14	Bpl_scaf_12310	Bpl_scaf_12310-28-198790	+	28	198764–198790	TAGATCTTCACACTTGCTCCCTGTTTG	15	IN	11	T	-	1	0	0	1	0	1	0	0	0
	3992_14	Bpl_scaf_12310	Bpl_scaf_12310-28-198790	+	28	198764–198790	TAGATCTTCACACTTGCTCCCTGTTTG	15	OH	24	T	A	0.979167	0.0208333	0.0417	0.9583	0.0408	0.9592	0.0417	0	0
242	4000_13	Bpl_scaf_12327	Bpl_scaf_12327-20-58632	-	20	58606–58632	AGCTCAAACACACGTTCTCCACTTCAC	14	JR	25	G	A	0.62	0.38	0.52	0.48	0.4712	0.5288	0.4808	-0.0815	0
	4000_13	Bpl_scaf_12327	Bpl_scaf_12327-20-58632	-	20	58606–58632	AGCTCAAACACACGTTCTCCACTTCAC	14	DK	17	G	A	0.558824	0.441176	0.2941	0.7059	0.4931	0.5069	0.508	0.4211	0
	4000_13	Bpl_scaf_12327	Bpl_scaf_12327-20-58632	-	20	58606–58632	AGCTCAAACACACGTTCTCCACTTCAC	14	HK	12	G	A	0.458333	0.541667	0.4167	0.5833	0.4965	0.5035	0.5181	0.1958	0
	4000_13	Bpl_scaf_12327	Bpl_scaf_12327-20-58632	-	20	58606–58632	AGCTCAAACACACGTTCTCCACTTCAC	14	IR	9	G	A	0.444444	0.555556	0.8889	0.1111	0.4938	0.5062	0.5229	-0.7	0
	4000_13	Bpl_scaf_12327	Bpl_scaf_12327-20-58632	-	20	58606–58632	AGCTCAAACACACGTTCTCCACTTCAC	14	IN	11	G	A	0.409091	0.590909	0.4545	0.5455	0.4835	0.5165	0.5065	0.1026	0
	4000_13	Bpl_scaf_12327	Bpl_scaf_12327-20-58632	-	20	58606–58632	AGCTCAAACACACGTTCTCCACTTCAC	14	OH	17	G	A	0.470588	0.529412	0.4706	0.5294	0.4983	0.5017	0.5134	0.0833	0
243	4001_22	Bpl_scaf_12327	Bpl_scaf_12327-21-64753	+	21	64727–64753	GATTGAGCAACACTAACTCCTAGACAC	23	JR	29	G	A	0.862069	0.137931	0.2069	0.7931	0.2378	0.7622	0.242	0.145	0
	4001_22	Bpl_scaf_12327	Bpl_scaf_12327-21-64753	+	21	64727–64753	GATTGAGCAACACTAACTCCTAGACAC	23	DK	20	G	A	0.75	0.25	0.3	0.7	0.375	0.625	0.3846	0.22	0
	4001_22	Bpl_scaf_12327	Bpl_scaf_12327-21-64753	+	21	64727–64753	GATTGAGCAACACTAACTCCTAGACAC	23	HK	15	G	A	0.8	0.2	0.2667	0.7333	0.32	0.68	0.331	0.1944	0
	4001_22	Bpl_scaf_12327	Bpl_scaf_12327-21-64753	+	21	64727–64753	GATTGAGCAACACTAACTCCTAGACAC	23	IR	10	G	A	0.55	0.45	0.5	0.5	0.495	0.505	0.5211	0.0404	0
	4001_22	Bpl_scaf_12327	Bpl_scaf_12327-21-64753	+	21	64727–64753	GATTGAGCAACACTAACTCCTAGACAC	23	IN	11	G	A	0.863636	0.136364	0.0909	0.9091	0.2355	0.7645	0.2468	0.6316	0
	4001_22	Bpl_scaf_12327	Bpl_scaf_12327-21-64753	+	21	64727–64753	GATTGAGCAACACTAACTCCTAGACAC	23	OH	24	G	A	0.9375	0.0625	0.125	0.875	0.1172	0.8828	0.1197	-0.0444	0
244	4003_12	Bpl_scaf_12327	Bpl_scaf_12327-25-74786	-	25	74760–74786	TCTAGGAGTACACCAGCTCCTTTTCAA	13	JR	29	C	T	0.948276	0.0517241	0.1034	0.8966	0.0981	0.9019	0.0998	-0.0364	0
	4003_12	Bpl_scaf_12327	Bpl_scaf_12327-25-74786	-	25	74760–74786	TCTAGGAGTACACCAGCTCCTTTTCAA	13	DK	20	C	T	0.925	0.075	0.15	0.85	0.1388	0.8612	0.1423	-0.0541	0
	4003_12	Bpl_scaf_12327	Bpl_scaf_12327-25-74786	-	25	74760–74786	TCTAGGAGTACACCAGCTCCTTTTCAA	13	HK	15	C	T	0.833333	0.166667	0.3333	0.6667	0.2778	0.7222	0.2874	-0.16	0
	4003_12	Bpl_scaf_12327	Bpl_scaf_12327-25-74786	-	25	74760–74786	TCTAGGAGTACACCAGCTCCTTTTCAA	13	IR	10	C	T	0.9	0.1	0.2	0.8	0.18	0.82	0.1895	-0.0556	0
	4003_12	Bpl_scaf_12327	Bpl_scaf_12327-25-74786	-	25	74760–74786	TCTAGGAGTACACCAGCTCCTTTTCAA	13	IN	11	C	T	0.681818	0.318182	0.6364	0.3636	0.4339	0.5661	0.4545	-0.4	0
	4003_12	Bpl_scaf_12327	Bpl_scaf_12327-25-74786	-	25	74760–74786	TCTAGGAGTACACCAGCTCCTTTTCAA	13	OH	24	C	T	0.854167	0.145833	0.2083	0.7917	0.2491	0.7509	0.2544	0.1812	0
245	4014_2	Bpl_scaf_12327	Bpl_scaf_12327-46-190564	+	46	190538–190564	GAGCACCTGACTTCAACTCCGGTTTTA	3	JR	28	G	A	0.964286	0.0357143	0.0714	0.9286	0.0689	0.9311	0.0701	-0.0185	0
	4014_2	Bpl_scaf_12327	Bpl_scaf_12327-46-190564	+	46	190538–190564	GAGCACCTGACTTCAACTCCGGTTTTA	3	DK	20	G	-	1	0	0	1	0	1	0	0	0
	4014_2	Bpl_scaf_12327	Bpl_scaf_12327-46-190564	+	46	190538–190564	GAGCACCTGACTTCAACTCCGGTTTTA	3	HK	15	G	A	0.9	0.1	0.2	0.8	0.18	0.82	0.1862	-0.0741	0
	4014_2	Bpl_scaf_12327	Bpl_scaf_12327-46-190564	+	46	190538–190564	GAGCACCTGACTTCAACTCCGGTTTTA	3	IR	10	G	-	1	0	0	1	0	1	0	0	0
	4014_2	Bpl_scaf_12327	Bpl_scaf_12327-46-190564	+	46	190538–190564	GAGCACCTGACTTCAACTCCGGTTTTA	3	IN	11	G	A	0.954545	0.0454545	0.0909	0.9091	0.0868	0.9132	0.0909	0	0
	4014_2	Bpl_scaf_12327	Bpl_scaf_12327-46-190564	+	46	190538–190564	GAGCACCTGACTTCAACTCCGGTTTTA	3	OH	24	G	A	0.979167	0.0208333	0.0417	0.9583	0.0408	0.9592	0.0417	0	0
246	4014_7	Bpl_scaf_12327	Bpl_scaf_12327-46-190564	+	46	190538–190564	GAGCACCTGACTTCAACTCCGGTTTTA	8	JR	27	T	A	0.962963	0.037037	0.0741	0.9259	0.0713	0.9287	0.0727	-0.0192	0
	4014_7	Bpl_scaf_12327	Bpl_scaf_12327-46-190564	+	46	190538–190564	GAGCACCTGACTTCAACTCCGGTTTTA	8	DK	20	T	A	0.875	0.125	0.25	0.75	0.2188	0.7812	0.2244	-0.1143	0
	4014_7	Bpl_scaf_12327	Bpl_scaf_12327-46-190564	+	46	190538–190564	GAGCACCTGACTTCAACTCCGGTTTTA	8	HK	14	T	A	0.75	0.25	0.3571	0.6429	0.375	0.625	0.3889	0.0816	0
	4014_7	Bpl_scaf_12327	Bpl_scaf_12327-46-190564	+	46	190538–190564	GAGCACCTGACTTCAACTCCGGTTTTA	8	IR	9	T	A	0.888889	0.111111	0.2222	0.7778	0.1975	0.8025	0.2092	-0.0625	0
	4014_7	Bpl_scaf_12327	Bpl_scaf_12327-46-190564	+	46	190538–190564	GAGCACCTGACTTCAACTCCGGTTTTA	8	IN	11	T	A	0.909091	0.0909091	0.1818	0.8182	0.1653	0.8347	0.1732	-0.05	0
	4014_7	Bpl_scaf_12327	Bpl_scaf_12327-46-190564	+	46	190538–190564	GAGCACCTGACTTCAACTCCGGTTTTA	8	OH	22	T	A	0.886364	0.113636	0.2273	0.7727	0.2014	0.7986	0.2061	-0.1026	0
247	4015_22	Bpl_scaf_12327	Bpl_scaf_12327-47-194096	+	47	194070–194096	CACGGAATAACGCCCCCTCCCCCTTTT	23	JR	27	C	T	0.962963	0.037037	0.0741	0.9259	0.0713	0.9287	0.0727	-0.0192	0
	4015_22	Bpl_scaf_12327	Bpl_scaf_12327-47-194096	+	47	194070–194096	CACGGAATAACGCCCCCTCCCCCTTTT	23	DK	20	C	T	0.925	0.075	0.15	0.85	0.1388	0.8612	0.1423	-0.0541	0
	4015_22	Bpl_scaf_12327	Bpl_scaf_12327-47-194096	+	47	194070–194096	CACGGAATAACGCCCCCTCCCCCTTTT	23	HK	14	C	-	1	0	0	1	0	1	0	0	0
	4015_22	Bpl_scaf_12327	Bpl_scaf_12327-47-194096	+	47	194070–194096	CACGGAATAACGCCCCCTCCCCCTTTT	23	IR	10	C	-	1	0	0	1	0	1	0	0	0
	4015_22	Bpl_scaf_12327	Bpl_scaf_12327-47-194096	+	47	194070–194096	CACGGAATAACGCCCCCTCCCCCTTTT	23	IN	11	C	-	1	0	0	1	0	1	0	0	0
	4015_22	Bpl_scaf_12327	Bpl_scaf_12327-47-194096	+	47	194070–194096	CACGGAATAACGCCCCCTCCCCCTTTT	23	OH	22	C	T	0.931818	0.0681818	0.1364	0.8636	0.1271	0.8729	0.13	-0.0488	0
248	4046_13	Bpl_scaf_12351	Bpl_scaf_12351-28-141286	+	28	141260–141286	ATTGTAAGGACTGTGCCTCCACACCAC	14	JR	30	C	T	0.85	0.15	0.3	0.7	0.255	0.745	0.2593	-0.1569	0
	4046_13	Bpl_scaf_12351	Bpl_scaf_12351-28-141286	+	28	141260–141286	ATTGTAAGGACTGTGCCTCCACACCAC	14	DK	20	C	T	0.6	0.4	0.4	0.6	0.48	0.52	0.4923	0.1875	0
	4046_13	Bpl_scaf_12351	Bpl_scaf_12351-28-141286	+	28	141260–141286	ATTGTAAGGACTGTGCCTCCACACCAC	14	HK	15	C	T	0.566667	0.433333	0.4667	0.5333	0.4911	0.5089	0.508	0.0814	0
	4046_13	Bpl_scaf_12351	Bpl_scaf_12351-28-141286	+	28	141260–141286	ATTGTAAGGACTGTGCCTCCACACCAC	14	IR	10	C	T	0.6	0.4	0.6	0.4	0.48	0.52	0.5053	-0.1875	0
	4046_13	Bpl_scaf_12351	Bpl_scaf_12351-28-141286	+	28	141260–141286	ATTGTAAGGACTGTGCCTCCACACCAC	14	IN	11	C	T	0.863636	0.136364	0.2727	0.7273	0.2355	0.7645	0.2468	-0.1053	0
	4046_13	Bpl_scaf_12351	Bpl_scaf_12351-28-141286	+	28	141260–141286	ATTGTAAGGACTGTGCCTCCACACCAC	14	OH	24	C	T	0.645833	0.354167	0.375	0.625	0.4575	0.5425	0.4672	0.1973	0
249	4055_6	Bpl_scaf_12351	Bpl_scaf_12351-46-269153	-	46	269127–269153	TTACTGATAACATCTTCTCCAGTGTAG	7	JR	29	C	A	0.810345	0.189655	0.3793	0.6207	0.3074	0.6926	0.3128	-0.2128	0
	4055_6	Bpl_scaf_12351	Bpl_scaf_12351-46-269153	-	46	269127–269153	TTACTGATAACATCTTCTCCAGTGTAG	7	DK	14	C	-	1	0	0	1	0	1	0	0	0
	4055_6	Bpl_scaf_12351	Bpl_scaf_12351-46-269153	-	46	269127–269153	TTACTGATAACATCTTCTCCAGTGTAG	7	HK	11	C	A	0.909091	0.0909091	0	1	0.1653	0.8347	0.1732	1	0
	4055_6	Bpl_scaf_12351	Bpl_scaf_12351-46-269153	-	46	269127–269153	TTACTGATAACATCTTCTCCAGTGTAG	7	IR	10	C	A	0.9	0.1	0.2	0.8	0.18	0.82	0.1895	-0.0556	0
	4055_6	Bpl_scaf_12351	Bpl_scaf_12351-46-269153	-	46	269127–269153	TTACTGATAACATCTTCTCCAGTGTAG	7	IN	11	C	A	0.954545	0.0454545	0.0909	0.9091	0.0868	0.9132	0.0909	0	0
	4055_6	Bpl_scaf_12351	Bpl_scaf_12351-46-269153	-	46	269127–269153	TTACTGATAACATCTTCTCCAGTGTAG	7	OH	24	C	A	0.916667	0.0833333	0.0833	0.9167	0.1528	0.8472	0.156	0.4659	0
250	4068_26	Bpl_scaf_12360	Bpl_scaf_12360-27-122712	+	27	122686–122712	ACACCTCCTACATAATCTCCCAACTGT	27	JR	29	C	T	0.655172	0.344828	0.4138	0.5862	0.4518	0.5482	0.4598	0.1	0
	4068_26	Bpl_scaf_12360	Bpl_scaf_12360-27-122712	+	27	122686–122712	ACACCTCCTACATAATCTCCCAACTGT	27	DK	20	C	T	0.7	0.3	0.5	0.5	0.42	0.58	0.4308	-0.1607	0
	4068_26	Bpl_scaf_12360	Bpl_scaf_12360-27-122712	+	27	122686–122712	ACACCTCCTACATAATCTCCCAACTGT	27	HK	14	C	T	0.642857	0.357143	0.4286	0.5714	0.4592	0.5408	0.4762	0.1	0
	4068_26	Bpl_scaf_12360	Bpl_scaf_12360-27-122712	+	27	122686–122712	ACACCTCCTACATAATCTCCCAACTGT	27	IR	10	C	T	0.7	0.3	0.4	0.6	0.42	0.58	0.4421	0.0952	0
	4068_26	Bpl_scaf_12360	Bpl_scaf_12360-27-122712	+	27	122686–122712	ACACCTCCTACATAATCTCCCAACTGT	27	IN	11	C	T	0.409091	0.590909	0.4545	0.5455	0.4835	0.5165	0.5065	0.1026	0
	4068_26	Bpl_scaf_12360	Bpl_scaf_12360-27-122712	+	27	122686–122712	ACACCTCCTACATAATCTCCCAACTGT	27	OH	23	C	T	0.717391	0.282609	0.4783	0.5217	0.4055	0.5945	0.4145	-0.1538	0
251	4076_2	Bpl_scaf_12360	Bpl_scaf_12360-39-178446	-	39	178420–178446	TGGTTTTATACCAAAGCTCCCACATCA	3	JR	25	G	A	0.94	0.06	0.12	0.88	0.1128	0.8872	0.1151	-0.0426	0
	4076_2	Bpl_scaf_12360	Bpl_scaf_12360-39-178446	-	39	178420–178446	TGGTTTTATACCAAAGCTCCCACATCA	3	DK	19	G	A	0.789474	0.210526	0.3158	0.6842	0.3324	0.6676	0.3414	0.075	0
	4076_2	Bpl_scaf_12360	Bpl_scaf_12360-39-178446	-	39	178420–178446	TGGTTTTATACCAAAGCTCCCACATCA	3	HK	14	G	A	0.785714	0.214286	0.4286	0.5714	0.3367	0.6633	0.3492	-0.2273	0
	4076_2	Bpl_scaf_12360	Bpl_scaf_12360-39-178446	-	39	178420–178446	TGGTTTTATACCAAAGCTCCCACATCA	3	IR	9	G	A	0.777778	0.222222	0.4444	0.5556	0.3457	0.6543	0.366	-0.2143	0
	4076_2	Bpl_scaf_12360	Bpl_scaf_12360-39-178446	-	39	178420–178446	TGGTTTTATACCAAAGCTCCCACATCA	3	IN	11	G	A	0.818182	0.181818	0.1818	0.8182	0.2975	0.7025	0.3117	0.4167	0
	4076_2	Bpl_scaf_12360	Bpl_scaf_12360-39-178446	-	39	178420–178446	TGGTTTTATACCAAAGCTCCCACATCA	3	OH	21	G	A	0.738095	0.261905	0.5238	0.4762	0.3866	0.6134	0.3961	-0.3226	0
252	4105_4	Bpl_scaf_12362	Bpl_scaf_12362-28-216918	+	28	216892–216918	ATTGTGGTGACTTATGCTCCCGCGTGT	5	JR	30	T	C	0.833333	0.166667	0.3333	0.6667	0.2778	0.7222	0.2825	-0.18	0
	4105_4	Bpl_scaf_12362	Bpl_scaf_12362-28-216918	+	28	216892–216918	ATTGTGGTGACTTATGCTCCCGCGTGT	5	DK	20	T	C	0.825	0.175	0.35	0.65	0.2887	0.7113	0.2962	-0.1818	0
	4105_4	Bpl_scaf_12362	Bpl_scaf_12362-28-216918	+	28	216892–216918	ATTGTGGTGACTTATGCTCCCGCGTGT	5	HK	15	T	C	0.866667	0.133333	0.2667	0.7333	0.2311	0.7689	0.2391	-0.1154	0
	4105_4	Bpl_scaf_12362	Bpl_scaf_12362-28-216918	+	28	216892–216918	ATTGTGGTGACTTATGCTCCCGCGTGT	5	IR	10	T	C	0.8	0.2	0.4	0.6	0.32	0.68	0.3368	-0.1875	0
	4105_4	Bpl_scaf_12362	Bpl_scaf_12362-28-216918	+	28	216892–216918	ATTGTGGTGACTTATGCTCCCGCGTGT	5	IN	11	T	C	0.863636	0.136364	0.2727	0.7273	0.2355	0.7645	0.2468	-0.1053	0
	4105_4	Bpl_scaf_12362	Bpl_scaf_12362-28-216918	+	28	216892–216918	ATTGTGGTGACTTATGCTCCCGCGTGT	5	OH	24	T	C	0.916667	0.0833333	0.1667	0.8333	0.1528	0.8472	0.156	-0.0682	0
253	4105_12	Bpl_scaf_12362	Bpl_scaf_12362-28-216918	+	28	216892–216918	ATTGTGGTGACTTATGCTCCCGCGTGT	13	JR	29	T	A	0.965517	0.0344828	0.069	0.931	0.0666	0.9334	0.0678	-0.0179	0
	4105_12	Bpl_scaf_12362	Bpl_scaf_12362-28-216918	+	28	216892–216918	ATTGTGGTGACTTATGCTCCCGCGTGT	13	DK	20	T	A	0.975	0.025	0.05	0.95	0.0488	0.9513	0.05	0	0
	4105_12	Bpl_scaf_12362	Bpl_scaf_12362-28-216918	+	28	216892–216918	ATTGTGGTGACTTATGCTCCCGCGTGT	13	HK	15	T	-	1	0	0	1	0	1	0	0	0
	4105_12	Bpl_scaf_12362	Bpl_scaf_12362-28-216918	+	28	216892–216918	ATTGTGGTGACTTATGCTCCCGCGTGT	13	IR	10	T	-	1	0	0	1	0	1	0	0	0
	4105_12	Bpl_scaf_12362	Bpl_scaf_12362-28-216918	+	28	216892–216918	ATTGTGGTGACTTATGCTCCCGCGTGT	13	IN	11	T	-	1	0	0	1	0	1	0	0	0
	4105_12	Bpl_scaf_12362	Bpl_scaf_12362-28-216918	+	28	216892–216918	ATTGTGGTGACTTATGCTCCCGCGTGT	13	OH	24	T	A	0.916667	0.0833333	0.1667	0.8333	0.1528	0.8472	0.156	-0.0682	0
254	4116_23	Bpl_scaf_12362	Bpl_scaf_12362-4-67881	-	4	67855–67881	AAAGTGTTCACAGGAACTCCACGTCGT	24	JR	29	T	C	0.896552	0.103448	0.2069	0.7931	0.1855	0.8145	0.1887	-0.0962	0
	4116_23	Bpl_scaf_12362	Bpl_scaf_12362-4-67881	-	4	67855–67881	AAAGTGTTCACAGGAACTCCACGTCGT	24	DK	20	T	C	0.725	0.275	0.25	0.75	0.3987	0.6013	0.409	0.3887	0
	4116_23	Bpl_scaf_12362	Bpl_scaf_12362-4-67881	-	4	67855–67881	AAAGTGTTCACAGGAACTCCACGTCGT	24	HK	14	T	C	0.928571	0.0714286	0.1429	0.8571	0.1327	0.8673	0.1376	-0.0385	0
	4116_23	Bpl_scaf_12362	Bpl_scaf_12362-4-67881	-	4	67855–67881	AAAGTGTTCACAGGAACTCCACGTCGT	24	IR	10	T	C	0.9	0.1	0.2	0.8	0.18	0.82	0.1895	-0.0556	0
	4116_23	Bpl_scaf_12362	Bpl_scaf_12362-4-67881	-	4	67855–67881	AAAGTGTTCACAGGAACTCCACGTCGT	24	IN	11	T	C	0.681818	0.318182	0.4545	0.5455	0.4339	0.5661	0.4545	0	0
	4116_23	Bpl_scaf_12362	Bpl_scaf_12362-4-67881	-	4	67855–67881	AAAGTGTTCACAGGAACTCCACGTCGT	24	OH	22	T	C	0.75	0.25	0.5	0.5	0.375	0.625	0.3837	-0.303	0
255	4121_4	Bpl_scaf_12362	Bpl_scaf_12362-49-317096	+	49	317070–317096	CCGTCAATAACACGTGCTCCGTGAATT	5	JR	30	C	A	0.95	0.05	0.0333	0.9667	0.095	0.905	0.0966	0.655	0
	4121_4	Bpl_scaf_12362	Bpl_scaf_12362-49-317096	+	49	317070–317096	CCGTCAATAACACGTGCTCCGTGAATT	5	DK	20	C	A	0.975	0.025	0.05	0.95	0.0488	0.9513	0.05	0	0
	4121_4	Bpl_scaf_12362	Bpl_scaf_12362-49-317096	+	49	317070–317096	CCGTCAATAACACGTGCTCCGTGAATT	5	HK	15	C	A	0.933333	0.0666667	0.1333	0.8667	0.1244	0.8756	0.1287	-0.0357	0
	4121_4	Bpl_scaf_12362	Bpl_scaf_12362-49-317096	+	49	317070–317096	CCGTCAATAACACGTGCTCCGTGAATT	5	IR	10	C	A	0.9	0.1	0.2	0.8	0.18	0.82	0.1895	-0.0556	0
	4121_4	Bpl_scaf_12362	Bpl_scaf_12362-49-317096	+	49	317070–317096	CCGTCAATAACACGTGCTCCGTGAATT	5	IN	11	C	-	1	0	0	1	0	1	0	0	0
	4121_4	Bpl_scaf_12362	Bpl_scaf_12362-49-317096	+	49	317070–317096	CCGTCAATAACACGTGCTCCGTGAATT	5	OH	24	C	A	0.979167	0.0208333	0.0417	0.9583	0.0408	0.9592	0.0417	0	0
256	4122_25	Bpl_scaf_12362	Bpl_scaf_12362-5-92604	+	5	92578–92604	CTGTGAATAACAACCCCTCCAAACTGG	26	JR	29	G	T	0.87931	0.12069	0.2414	0.7586	0.2122	0.7878	0.216	-0.1176	0
	4122_25	Bpl_scaf_12362	Bpl_scaf_12362-5-92604	+	5	92578–92604	CTGTGAATAACAACCCCTCCAAACTGG	26	DK	20	G	T	0.825	0.175	0.25	0.75	0.2887	0.7113	0.2962	0.1558	0
	4122_25	Bpl_scaf_12362	Bpl_scaf_12362-5-92604	+	5	92578–92604	CTGTGAATAACAACCCCTCCAAACTGG	26	HK	15	G	T	0.966667	0.0333333	0.0667	0.9333	0.0644	0.9356	0.0667	0	0
	4122_25	Bpl_scaf_12362	Bpl_scaf_12362-5-92604	+	5	92578–92604	CTGTGAATAACAACCCCTCCAAACTGG	26	IR	9	G	T	0.888889	0.111111	0.2222	0.7778	0.1975	0.8025	0.2092	-0.0625	0
	4122_25	Bpl_scaf_12362	Bpl_scaf_12362-5-92604	+	5	92578–92604	CTGTGAATAACAACCCCTCCAAACTGG	26	IN	11	G	T	0.818182	0.181818	0.3636	0.6364	0.2975	0.7025	0.3117	-0.1667	0
	4122_25	Bpl_scaf_12362	Bpl_scaf_12362-5-92604	+	5	92578–92604	CTGTGAATAACAACCCCTCCAAACTGG	26	OH	22	G	T	0.772727	0.227273	0.2727	0.7273	0.3512	0.6488	0.3594	0.2412	0
257	4196_6	Bpl_scaf_12371	Bpl_scaf_12371-38-230107	-	38	230081–230107	TCTATTCTAACATGTCCTCCTTCGTCC	7	JR	22	C	G	0.977273	0.0227273	0.0455	0.9545	0.0444	0.9556	0.0455	0	0
	4196_6	Bpl_scaf_12371	Bpl_scaf_12371-38-230107	-	38	230081–230107	TCTATTCTAACATGTCCTCCTTCGTCC	7	DK	20	C	G	0.9	0.1	0.2	0.8	0.18	0.82	0.1846	-0.0833	0
	4196_6	Bpl_scaf_12371	Bpl_scaf_12371-38-230107	-	38	230081–230107	TCTATTCTAACATGTCCTCCTTCGTCC	7	HK	14	C	G	0.928571	0.0714286	0.1429	0.8571	0.1327	0.8673	0.1376	-0.0385	0
	4196_6	Bpl_scaf_12371	Bpl_scaf_12371-38-230107	-	38	230081–230107	TCTATTCTAACATGTCCTCCTTCGTCC	7	IR	10	C	G	0.95	0.05	0.1	0.9	0.095	0.905	0.1	0	0
	4196_6	Bpl_scaf_12371	Bpl_scaf_12371-38-230107	-	38	230081–230107	TCTATTCTAACATGTCCTCCTTCGTCC	7	IN	11	C	G	0.954545	0.0454545	0.0909	0.9091	0.0868	0.9132	0.0909	0	0
	4196_6	Bpl_scaf_12371	Bpl_scaf_12371-38-230107	-	38	230081–230107	TCTATTCTAACATGTCCTCCTTCGTCC	7	OH	22	C	G	0.931818	0.0681818	0.1364	0.8636	0.1271	0.8729	0.13	-0.0488	0
258	4196_15	Bpl_scaf_12371	Bpl_scaf_12371-38-230107	-	38	230081–230107	TCTATTCTAACATGTCCTCCTTCGTCC	16	JR	22	C	T	0.977273	0.0227273	0.0455	0.9545	0.0444	0.9556	0.0455	0	0
	4196_15	Bpl_scaf_12371	Bpl_scaf_12371-38-230107	-	38	230081–230107	TCTATTCTAACATGTCCTCCTTCGTCC	16	DK	20	C	T	0.9	0.1	0.2	0.8	0.18	0.82	0.1846	-0.0833	0
	4196_15	Bpl_scaf_12371	Bpl_scaf_12371-38-230107	-	38	230081–230107	TCTATTCTAACATGTCCTCCTTCGTCC	16	HK	14	C	T	0.928571	0.0714286	0.1429	0.8571	0.1327	0.8673	0.1376	-0.0385	0
	4196_15	Bpl_scaf_12371	Bpl_scaf_12371-38-230107	-	38	230081–230107	TCTATTCTAACATGTCCTCCTTCGTCC	16	IR	10	C	T	0.95	0.05	0.1	0.9	0.095	0.905	0.1	0	0
	4196_15	Bpl_scaf_12371	Bpl_scaf_12371-38-230107	-	38	230081–230107	TCTATTCTAACATGTCCTCCTTCGTCC	16	IN	11	C	-	1	0	0	1	0	1	0	0	0
	4196_15	Bpl_scaf_12371	Bpl_scaf_12371-38-230107	-	38	230081–230107	TCTATTCTAACATGTCCTCCTTCGTCC	16	OH	22	C	T	0.931818	0.0681818	0.1364	0.8636	0.1271	0.8729	0.13	-0.0488	0
259	4262_1	Bpl_scaf_12374	Bpl_scaf_12374-172-904425	-	172	904399–904425	CCACCTGAAACTTATTCTCCATACACC	2	JR	30	C	A	0.833333	0.166667	0.2667	0.7333	0.2778	0.7222	0.2825	0.056	0
	4262_1	Bpl_scaf_12374	Bpl_scaf_12374-172-904425	-	172	904399–904425	CCACCTGAAACTTATTCTCCATACACC	2	DK	20	C	A	0.8	0.2	0.3	0.7	0.32	0.68	0.3282	0.0859	0
	4262_1	Bpl_scaf_12374	Bpl_scaf_12374-172-904425	-	172	904399–904425	CCACCTGAAACTTATTCTCCATACACC	2	HK	13	C	A	0.846154	0.153846	0.3077	0.6923	0.2604	0.7396	0.2708	-0.1364	0
	4262_1	Bpl_scaf_12374	Bpl_scaf_12374-172-904425	-	172	904399–904425	CCACCTGAAACTTATTCTCCATACACC	2	IR	10	C	A	0.65	0.35	0.7	0.3	0.455	0.545	0.4789	-0.4615	0
	4262_1	Bpl_scaf_12374	Bpl_scaf_12374-172-904425	-	172	904399–904425	CCACCTGAAACTTATTCTCCATACACC	2	IN	11	C	A	0.681818	0.318182	0.6364	0.3636	0.4339	0.5661	0.4545	-0.4	0
	4262_1	Bpl_scaf_12374	Bpl_scaf_12374-172-904425	-	172	904399–904425	CCACCTGAAACTTATTCTCCATACACC	2	OH	23	C	A	0.826087	0.173913	0.2609	0.7391	0.2873	0.7127	0.2937	0.1118	0
260	4287_12	Bpl_scaf_12374	Bpl_scaf_12374-212-1081773	-	212	1081747–1081773	GCAAATAATACCAAACCTCCAAACCAT	13	JR	21	A	C	0.666667	0.333333	0.2857	0.7143	0.4444	0.5556	0.4553	0.3724	0
	4287_12	Bpl_scaf_12374	Bpl_scaf_12374-212-1081773	-	212	1081747–1081773	GCAAATAATACCAAACCTCCAAACCAT	13	DK	18	A	C	0.583333	0.416667	0.6111	0.3889	0.4861	0.5139	0.5	-0.2222	0
	4287_12	Bpl_scaf_12374	Bpl_scaf_12374-212-1081773	-	212	1081747–1081773	GCAAATAATACCAAACCTCCAAACCAT	13	HK	12	A	C	0.458333	0.541667	0.4167	0.5833	0.4965	0.5035	0.5181	0.1958	0
	4287_12	Bpl_scaf_12374	Bpl_scaf_12374-212-1081773	-	212	1081747–1081773	GCAAATAATACCAAACCTCCAAACCAT	13	IR	10	A	C	0.5	0.5	0.8	0.2	0.5	0.5	0.5263	-0.52	0
	4287_12	Bpl_scaf_12374	Bpl_scaf_12374-212-1081773	-	212	1081747–1081773	GCAAATAATACCAAACCTCCAAACCAT	13	IN	11	A	C	0.545455	0.454545	0.5455	0.4545	0.4959	0.5041	0.5195	-0.05	0
	4287_12	Bpl_scaf_12374	Bpl_scaf_12374-212-1081773	-	212	1081747–1081773	GCAAATAATACCAAACCTCCAAACCAT	13	OH	24	A	C	0.479167	0.520833	0.4583	0.5417	0.4991	0.5009	0.5098	0.1009	0
261	4332_1	Bpl_scaf_12384	Bpl_scaf_12384-25-151624	-	25	151598–151624	AGTCATGCTACAGCAACTCCAATGGCA	2	JR	23	G	T	0.913043	0.0869565	0.1739	0.8261	0.1588	0.8412	0.1623	-0.0714	0
	4332_1	Bpl_scaf_12384	Bpl_scaf_12384-25-151624	-	25	151598–151624	AGTCATGCTACAGCAACTCCAATGGCA	2	DK	15	G	T	0.833333	0.166667	0.2	0.8	0.2778	0.7222	0.2874	0.304	0
	4332_1	Bpl_scaf_12384	Bpl_scaf_12384-25-151624	-	25	151598–151624	AGTCATGCTACAGCAACTCCAATGGCA	2	HK	13	G	T	0.884615	0.115385	0.2308	0.7692	0.2041	0.7959	0.2123	-0.087	0
	4332_1	Bpl_scaf_12384	Bpl_scaf_12384-25-151624	-	25	151598–151624	AGTCATGCTACAGCAACTCCAATGGCA	2	IR	8	G	T	0.9375	0.0625	0.125	0.875	0.1172	0.8828	0.125	0	0
	4332_1	Bpl_scaf_12384	Bpl_scaf_12384-25-151624	-	25	151598–151624	AGTCATGCTACAGCAACTCCAATGGCA	2	IN	10	G	T	0.9	0.1	0.2	0.8	0.18	0.82	0.1895	-0.0556	0
	4332_1	Bpl_scaf_12384	Bpl_scaf_12384-25-151624	-	25	151598–151624	AGTCATGCTACAGCAACTCCAATGGCA	2	OH	18	G	T	0.916667	0.0833333	0.1667	0.8333	0.1528	0.8472	0.1571	-0.0606	0
262	4395_8	Bpl_scaf_12462	Bpl_scaf_12462-13-86410	+	13	86384–86410	TACAGAATGACATGTTCTCCATAGGCG	9	JR	28	G	T	0.75	0.25	0.2857	0.7143	0.375	0.625	0.3818	0.2517	0
	4395_8	Bpl_scaf_12462	Bpl_scaf_12462-13-86410	+	13	86384–86410	TACAGAATGACATGTTCTCCATAGGCG	9	DK	20	G	T	0.775	0.225	0.35	0.65	0.3488	0.6512	0.3577	0.0215	0
	4395_8	Bpl_scaf_12462	Bpl_scaf_12462-13-86410	+	13	86384–86410	TACAGAATGACATGTTCTCCATAGGCG	9	HK	14	G	T	0.821429	0.178571	0.3571	0.6429	0.2934	0.7066	0.3042	-0.1739	0
	4395_8	Bpl_scaf_12462	Bpl_scaf_12462-13-86410	+	13	86384–86410	TACAGAATGACATGTTCTCCATAGGCG	9	IR	9	G	T	0.722222	0.277778	0.3333	0.6667	0.4012	0.5988	0.4248	0.2154	0
	4395_8	Bpl_scaf_12462	Bpl_scaf_12462-13-86410	+	13	86384–86410	TACAGAATGACATGTTCTCCATAGGCG	9	IN	11	G	T	0.772727	0.227273	0.4545	0.5455	0.3512	0.6488	0.368	-0.2353	0
	4395_8	Bpl_scaf_12462	Bpl_scaf_12462-13-86410	+	13	86384–86410	TACAGAATGACATGTTCTCCATAGGCG	9	OH	22	G	T	0.795455	0.204545	0.4091	0.5909	0.3254	0.6746	0.333	-0.2286	0
263	4422_15	Bpl_scaf_12466	Bpl_scaf_12466-13-71438	-	13	71412–71438	ATTTTCTTGACAACCACTCCAAGGAAT	16	JR	21	A	-	1	0	0	1	0	1	0	0	0
	4422_15	Bpl_scaf_12466	Bpl_scaf_12466-13-71438	-	13	71412–71438	ATTTTCTTGACAACCACTCCAAGGAAT	16	DK	20	A	-	1	0	0	1	0	1	0	0	0
	4422_15	Bpl_scaf_12466	Bpl_scaf_12466-13-71438	-	13	71412–71438	ATTTTCTTGACAACCACTCCAAGGAAT	16	HK	13	A	G	0.923077	0.0769231	0.1538	0.8462	0.142	0.858	0.1477	-0.0417	0
	4422_15	Bpl_scaf_12466	Bpl_scaf_12466-13-71438	-	13	71412–71438	ATTTTCTTGACAACCACTCCAAGGAAT	16	IR	8	A	G	0.9375	0.0625	0.125	0.875	0.1172	0.8828	0.125	0	0
	4422_15	Bpl_scaf_12466	Bpl_scaf_12466-13-71438	-	13	71412–71438	ATTTTCTTGACAACCACTCCAAGGAAT	16	IN	11	A	-	1	0	0	1	0	1	0	0	0
	4422_15	Bpl_scaf_12466	Bpl_scaf_12466-13-71438	-	13	71412–71438	ATTTTCTTGACAACCACTCCAAGGAAT	16	OH	20	A	G	0.975	0.025	0.05	0.95	0.0488	0.9513	0.05	0	0
264	4454_11	Bpl_scaf_12478	Bpl_scaf_12478-19-98107	+	19	98081–98107	GATGCACCCACGGCAGCTCCTATTTTA	12	JR	29	G	-	1	0	0	1	0	1	0	0	0
	4454_11	Bpl_scaf_12478	Bpl_scaf_12478-19-98107	+	19	98081–98107	GATGCACCCACGGCAGCTCCTATTTTA	12	DK	20	G	T	0.95	0.05	0.1	0.9	0.095	0.905	0.0974	-0.0263	0
	4454_11	Bpl_scaf_12478	Bpl_scaf_12478-19-98107	+	19	98081–98107	GATGCACCCACGGCAGCTCCTATTTTA	12	HK	15	G	-	1	0	0	1	0	1	0	0	0
	4454_11	Bpl_scaf_12478	Bpl_scaf_12478-19-98107	+	19	98081–98107	GATGCACCCACGGCAGCTCCTATTTTA	12	IR	10	G	-	1	0	0	1	0	1	0	0	0
	4454_11	Bpl_scaf_12478	Bpl_scaf_12478-19-98107	+	19	98081–98107	GATGCACCCACGGCAGCTCCTATTTTA	12	IN	11	G	-	1	0	0	1	0	1	0	0	0
	4454_11	Bpl_scaf_12478	Bpl_scaf_12478-19-98107	+	19	98081–98107	GATGCACCCACGGCAGCTCCTATTTTA	12	OH	24	G	T	0.9375	0.0625	0.125	0.875	0.1172	0.8828	0.1197	-0.0444	0
265	4462_21	Bpl_scaf_12478	Bpl_scaf_12478-37-174229	-	37	174203–174229	ACGGTATCTACACATACTCCAGTTTCC	22	JR	29	G	A	0.87931	0.12069	0.1034	0.8966	0.2122	0.7878	0.216	0.521	0
	4462_21	Bpl_scaf_12478	Bpl_scaf_12478-37-174229	-	37	174203–174229	ACGGTATCTACACATACTCCAGTTTCC	22	DK	20	G	A	0.925	0.075	0.15	0.85	0.1388	0.8612	0.1423	-0.0541	0
	4462_21	Bpl_scaf_12478	Bpl_scaf_12478-37-174229	-	37	174203–174229	ACGGTATCTACACATACTCCAGTTTCC	22	HK	15	G	A	0.966667	0.0333333	0.0667	0.9333	0.0644	0.9356	0.0667	0	0
	4462_21	Bpl_scaf_12478	Bpl_scaf_12478-37-174229	-	37	174203–174229	ACGGTATCTACACATACTCCAGTTTCC	22	IR	10	G	A	0.95	0.05	0.1	0.9	0.095	0.905	0.1	0	0
	4462_21	Bpl_scaf_12478	Bpl_scaf_12478-37-174229	-	37	174203–174229	ACGGTATCTACACATACTCCAGTTTCC	22	IN	11	G	-	1	0	0	1	0	1	0	0	0
	4462_21	Bpl_scaf_12478	Bpl_scaf_12478-37-174229	-	37	174203–174229	ACGGTATCTACACATACTCCAGTTTCC	22	OH	24	G	A	0.833333	0.166667	0.3333	0.6667	0.2778	0.7222	0.2837	-0.175	0
266	4480_21	Bpl_scaf_12478	Bpl_scaf_12478-77-412444	-	77	412418–412444	ACATTCACAACAGCAACTCCAACCCAG	22	JR	29	A	T	0.844828	0.155172	0.3103	0.6897	0.2622	0.7378	0.2668	-0.1633	0
	4480_21	Bpl_scaf_12478	Bpl_scaf_12478-77-412444	-	77	412418–412444	ACATTCACAACAGCAACTCCAACCCAG	22	DK	20	A	T	0.85	0.15	0.2	0.8	0.255	0.745	0.2615	0.2353	0
	4480_21	Bpl_scaf_12478	Bpl_scaf_12478-77-412444	-	77	412418–412444	ACATTCACAACAGCAACTCCAACCCAG	22	HK	14	A	-	1	0	0	1	0	1	0	0	0
	4480_21	Bpl_scaf_12478	Bpl_scaf_12478-77-412444	-	77	412418–412444	ACATTCACAACAGCAACTCCAACCCAG	22	IR	10	A	T	0.85	0.15	0.3	0.7	0.255	0.745	0.2684	-0.1176	0
	4480_21	Bpl_scaf_12478	Bpl_scaf_12478-77-412444	-	77	412418–412444	ACATTCACAACAGCAACTCCAACCCAG	22	IN	11	A	T	0.863636	0.136364	0.2727	0.7273	0.2355	0.7645	0.2468	-0.1053	0
	4480_21	Bpl_scaf_12478	Bpl_scaf_12478-77-412444	-	77	412418–412444	ACATTCACAACAGCAACTCCAACCCAG	22	OH	24	A	T	0.875	0.125	0.25	0.75	0.2188	0.7812	0.2234	-0.119	0
267	4505_20	Bpl_scaf_12489	Bpl_scaf_12489-31-180141	+	31	180115–180141	GTCATATCTACTGCATCTCCATTGCTA	21	JR	26	A	G	0.634615	0.365385	0.5	0.5	0.4638	0.5362	0.4729	-0.0574	0
	4505_20	Bpl_scaf_12489	Bpl_scaf_12489-31-180141	+	31	180115–180141	GTCATATCTACTGCATCTCCATTGCTA	21	DK	15	A	G	0.366667	0.633333	0.4667	0.5333	0.4644	0.5356	0.4805	0.0287	0
	4505_20	Bpl_scaf_12489	Bpl_scaf_12489-31-180141	+	31	180115–180141	GTCATATCTACTGCATCTCCATTGCTA	21	HK	12	A	G	0.708333	0.291667	0.5833	0.4167	0.4132	0.5868	0.4312	-0.3529	0
	4505_20	Bpl_scaf_12489	Bpl_scaf_12489-31-180141	+	31	180115–180141	GTCATATCTACTGCATCTCCATTGCTA	21	IR	10	A	G	0.65	0.35	0.5	0.5	0.455	0.545	0.4789	-0.044	0
	4505_20	Bpl_scaf_12489	Bpl_scaf_12489-31-180141	+	31	180115–180141	GTCATATCTACTGCATCTCCATTGCTA	21	IN	11	A	G	0.772727	0.227273	0.2727	0.7273	0.3512	0.6488	0.368	0.2588	0
	4505_20	Bpl_scaf_12489	Bpl_scaf_12489-31-180141	+	31	180115–180141	GTCATATCTACTGCATCTCCATTGCTA	21	OH	22	A	G	0.522727	0.477273	0.4091	0.5909	0.499	0.501	0.5106	0.1988	0
268	4526_15	Bpl_scaf_12523	Bpl_scaf_12523-3-18439	-	3	18413–18439	TCTTCCGAGACTTCGCCTCCTTACGTT	16	JR	30	T	C	0.833333	0.166667	0.2667	0.7333	0.2778	0.7222	0.2825	0.056	0
	4526_15	Bpl_scaf_12523	Bpl_scaf_12523-3-18439	-	3	18413–18439	TCTTCCGAGACTTCGCCTCCTTACGTT	16	DK	20	T	C	0.9	0.1	0.2	0.8	0.18	0.82	0.1846	-0.0833	0
	4526_15	Bpl_scaf_12523	Bpl_scaf_12523-3-18439	-	3	18413–18439	TCTTCCGAGACTTCGCCTCCTTACGTT	16	HK	15	T	C	0.866667	0.133333	0.2667	0.7333	0.2311	0.7689	0.2391	-0.1154	0
	4526_15	Bpl_scaf_12523	Bpl_scaf_12523-3-18439	-	3	18413–18439	TCTTCCGAGACTTCGCCTCCTTACGTT	16	IR	10	T	C	0.85	0.15	0.3	0.7	0.255	0.745	0.2684	-0.1176	0
	4526_15	Bpl_scaf_12523	Bpl_scaf_12523-3-18439	-	3	18413–18439	TCTTCCGAGACTTCGCCTCCTTACGTT	16	IN	11	T	C	0.681818	0.318182	0.2727	0.7273	0.4339	0.5661	0.4545	0.4	0
	4526_15	Bpl_scaf_12523	Bpl_scaf_12523-3-18439	-	3	18413–18439	TCTTCCGAGACTTCGCCTCCTTACGTT	16	OH	24	T	C	0.8125	0.1875	0.2083	0.7917	0.3047	0.6953	0.3112	0.3305	0
269	4566_1	Bpl_scaf_12540	Bpl_scaf_12540-7-40166	-	7	40140–40166	AAAGATAACACAGGTGCTCCGGAGGGA	2	JR	26	A	C	0.692308	0.307692	0.4615	0.5385	0.426	0.574	0.4344	-0.0625	0
	4566_1	Bpl_scaf_12540	Bpl_scaf_12540-7-40166	-	7	40140–40166	AAAGATAACACAGGTGCTCCGGAGGGA	2	DK	20	A	C	0.8	0.2	0.3	0.7	0.32	0.68	0.3282	0.0859	0
	4566_1	Bpl_scaf_12540	Bpl_scaf_12540-7-40166	-	7	40140–40166	AAAGATAACACAGGTGCTCCGGAGGGA	2	HK	13	A	C	0.653846	0.346154	0.3846	0.6154	0.4527	0.5473	0.4708	0.183	0
	4566_1	Bpl_scaf_12540	Bpl_scaf_12540-7-40166	-	7	40140–40166	AAAGATAACACAGGTGCTCCGGAGGGA	2	IR	8	A	C	0.75	0.25	0.5	0.5	0.375	0.625	0.4	-0.25	0
	4566_1	Bpl_scaf_12540	Bpl_scaf_12540-7-40166	-	7	40140–40166	AAAGATAACACAGGTGCTCCGGAGGGA	2	IN	11	A	C	0.727273	0.272727	0.3636	0.6364	0.3967	0.6033	0.4156	0.125	0
	4566_1	Bpl_scaf_12540	Bpl_scaf_12540-7-40166	-	7	40140–40166	AAAGATAACACAGGTGCTCCGGAGGGA	2	OH	18	A	C	0.833333	0.166667	0.2222	0.7778	0.2778	0.7222	0.2857	0.2222	0
270	4566_23	Bpl_scaf_12540	Bpl_scaf_12540-7-40166	-	7	40140–40166	AAAGATAACACAGGTGCTCCGGAGGGA	24	JR	26	G	A	0.692308	0.307692	0.4615	0.5385	0.426	0.574	0.4344	-0.0625	0
	4566_23	Bpl_scaf_12540	Bpl_scaf_12540-7-40166	-	7	40140–40166	AAAGATAACACAGGTGCTCCGGAGGGA	24	DK	20	G	A	0.8	0.2	0.3	0.7	0.32	0.68	0.3282	0.0859	0
	4566_23	Bpl_scaf_12540	Bpl_scaf_12540-7-40166	-	7	40140–40166	AAAGATAACACAGGTGCTCCGGAGGGA	24	HK	13	G	A	0.653846	0.346154	0.3846	0.6154	0.4527	0.5473	0.4708	0.183	0
	4566_23	Bpl_scaf_12540	Bpl_scaf_12540-7-40166	-	7	40140–40166	AAAGATAACACAGGTGCTCCGGAGGGA	24	IR	8	G	A	0.75	0.25	0.5	0.5	0.375	0.625	0.4	-0.25	0
	4566_23	Bpl_scaf_12540	Bpl_scaf_12540-7-40166	-	7	40140–40166	AAAGATAACACAGGTGCTCCGGAGGGA	24	IN	11	G	A	0.727273	0.272727	0.3636	0.6364	0.3967	0.6033	0.4156	0.125	0
	4566_23	Bpl_scaf_12540	Bpl_scaf_12540-7-40166	-	7	40140–40166	AAAGATAACACAGGTGCTCCGGAGGGA	24	OH	18	G	A	0.833333	0.166667	0.2222	0.7778	0.2778	0.7222	0.2857	0.2222	0
271	4662_15	Bpl_scaf_1271	Bpl_scaf_1271-131-816363	+	131	816337–816363	TTTAGTGGCACCTACCCTCCAGGGTAT	16	JR	28	C	T	0.928571	0.0714286	0.1429	0.8571	0.1327	0.8673	0.1351	-0.0577	0
	4662_15	Bpl_scaf_1271	Bpl_scaf_1271-131-816363	+	131	816337–816363	TTTAGTGGCACCTACCCTCCAGGGTAT	16	DK	20	C	T	0.825	0.175	0.15	0.85	0.2887	0.7113	0.2962	0.4935	0
	4662_15	Bpl_scaf_1271	Bpl_scaf_1271-131-816363	+	131	816337–816363	TTTAGTGGCACCTACCCTCCAGGGTAT	16	HK	15	C	T	0.933333	0.0666667	0.1333	0.8667	0.1244	0.8756	0.1287	-0.0357	0
	4662_15	Bpl_scaf_1271	Bpl_scaf_1271-131-816363	+	131	816337–816363	TTTAGTGGCACCTACCCTCCAGGGTAT	16	IR	10	C	T	0.85	0.15	0.3	0.7	0.255	0.745	0.2684	-0.1176	0
	4662_15	Bpl_scaf_1271	Bpl_scaf_1271-131-816363	+	131	816337–816363	TTTAGTGGCACCTACCCTCCAGGGTAT	16	IN	11	C	T	0.863636	0.136364	0.2727	0.7273	0.2355	0.7645	0.2468	-0.1053	0
	4662_15	Bpl_scaf_1271	Bpl_scaf_1271-131-816363	+	131	816337–816363	TTTAGTGGCACCTACCCTCCAGGGTAT	16	OH	24	C	T	0.895833	0.104167	0.2083	0.7917	0.1866	0.8134	0.1906	-0.093	0
272	4662_25	Bpl_scaf_1271	Bpl_scaf_1271-131-816363	+	131	816337–816363	TTTAGTGGCACCTACCCTCCAGGGTAT	26	JR	28	A	G	0.964286	0.0357143	0.0714	0.9286	0.0689	0.9311	0.0701	-0.0185	0
	4662_25	Bpl_scaf_1271	Bpl_scaf_1271-131-816363	+	131	816337–816363	TTTAGTGGCACCTACCCTCCAGGGTAT	26	DK	20	A	G	0.95	0.05	0.1	0.9	0.095	0.905	0.0974	-0.0263	0
	4662_25	Bpl_scaf_1271	Bpl_scaf_1271-131-816363	+	131	816337–816363	TTTAGTGGCACCTACCCTCCAGGGTAT	26	HK	15	A	G	0.966667	0.0333333	0.0667	0.9333	0.0644	0.9356	0.0667	0	0
	4662_25	Bpl_scaf_1271	Bpl_scaf_1271-131-816363	+	131	816337–816363	TTTAGTGGCACCTACCCTCCAGGGTAT	26	IR	10	A	-	1	0	0	1	0	1	0	0	0
	4662_25	Bpl_scaf_1271	Bpl_scaf_1271-131-816363	+	131	816337–816363	TTTAGTGGCACCTACCCTCCAGGGTAT	26	IN	11	A	G	0.954545	0.0454545	0.0909	0.9091	0.0868	0.9132	0.0909	0	0
	4662_25	Bpl_scaf_1271	Bpl_scaf_1271-131-816363	+	131	816337–816363	TTTAGTGGCACCTACCCTCCAGGGTAT	26	OH	24	A	-	1	0	0	1	0	1	0	0	0
273	4665_0	Bpl_scaf_1271	Bpl_scaf_1271-134-823485	-	134	823459–823485	ACATTAAACACCATAACTCCGCTACCT	1	JR	21	A	G	0.97619	0.0238095	0.0476	0.9524	0.0465	0.9535	0.0476	0	0
	4665_0	Bpl_scaf_1271	Bpl_scaf_1271-134-823485	-	134	823459–823485	ACATTAAACACCATAACTCCGCTACCT	1	DK	17	A	G	0.823529	0.176471	0.2353	0.7647	0.2907	0.7093	0.2995	0.2143	0
	4665_0	Bpl_scaf_1271	Bpl_scaf_1271-134-823485	-	134	823459–823485	ACATTAAACACCATAACTCCGCTACCT	1	HK	13	A	G	0.846154	0.153846	0.1538	0.8462	0.2604	0.7396	0.2708	0.4318	0
	4665_0	Bpl_scaf_1271	Bpl_scaf_1271-134-823485	-	134	823459–823485	ACATTAAACACCATAACTCCGCTACCT	1	IR	10	A	G	0.9	0.1	0	1	0.18	0.82	0.1895	1	0
	4665_0	Bpl_scaf_1271	Bpl_scaf_1271-134-823485	-	134	823459–823485	ACATTAAACACCATAACTCCGCTACCT	1	IN	10	A	G	0.9	0.1	0.2	0.8	0.18	0.82	0.1895	-0.0556	0
	4665_0	Bpl_scaf_1271	Bpl_scaf_1271-134-823485	-	134	823459–823485	ACATTAAACACCATAACTCCGCTACCT	1	OH	17	A	G	0.882353	0.117647	0.2353	0.7647	0.2076	0.7924	0.2139	-0.1	0
274	4665_20	Bpl_scaf_1271	Bpl_scaf_1271-134-823485	-	134	823459–823485	ACATTAAACACCATAACTCCGCTACCT	21	JR	21	G	-	1	0	0	1	0	1	0	0	0
	4665_20	Bpl_scaf_1271	Bpl_scaf_1271-134-823485	-	134	823459–823485	ACATTAAACACCATAACTCCGCTACCT	21	DK	17	G	-	1	0	0	1	0	1	0	0	0
	4665_20	Bpl_scaf_1271	Bpl_scaf_1271-134-823485	-	134	823459–823485	ACATTAAACACCATAACTCCGCTACCT	21	HK	12	G	-	1	0	0	1	0	1	0	0	0
	4665_20	Bpl_scaf_1271	Bpl_scaf_1271-134-823485	-	134	823459–823485	ACATTAAACACCATAACTCCGCTACCT	21	IR	10	G	-	1	0	0	1	0	1	0	0	0
	4665_20	Bpl_scaf_1271	Bpl_scaf_1271-134-823485	-	134	823459–823485	ACATTAAACACCATAACTCCGCTACCT	21	IN	10	G	-	1	0	0	1	0	1	0	0	0
	4665_20	Bpl_scaf_1271	Bpl_scaf_1271-134-823485	-	134	823459–823485	ACATTAAACACCATAACTCCGCTACCT	21	OH	18	G	A	0.833333	0.166667	0.1111	0.8889	0.2778	0.7222	0.2857	0.6111	1
275	4682_5	Bpl_scaf_1271	Bpl_scaf_1271-35-190981	+	35	190955–190981	AGCATGCTAACCATTACTCCATTGATC	6	JR	29	G	A	0.87931	0.12069	0.2414	0.7586	0.2122	0.7878	0.216	-0.1176	0
	4682_5	Bpl_scaf_1271	Bpl_scaf_1271-35-190981	+	35	190955–190981	AGCATGCTAACCATTACTCCATTGATC	6	DK	20	G	A	0.9	0.1	0.2	0.8	0.18	0.82	0.1846	-0.0833	0
	4682_5	Bpl_scaf_1271	Bpl_scaf_1271-35-190981	+	35	190955–190981	AGCATGCTAACCATTACTCCATTGATC	6	HK	15	G	A	0.933333	0.0666667	0	1	0.1244	0.8756	0.1287	1	0
	4682_5	Bpl_scaf_1271	Bpl_scaf_1271-35-190981	+	35	190955–190981	AGCATGCTAACCATTACTCCATTGATC	6	IR	10	G	A	0.95	0.05	0.1	0.9	0.095	0.905	0.1	0	0
	4682_5	Bpl_scaf_1271	Bpl_scaf_1271-35-190981	+	35	190955–190981	AGCATGCTAACCATTACTCCATTGATC	6	IN	11	G	A	0.954545	0.0454545	0.0909	0.9091	0.0868	0.9132	0.0909	0	0
	4682_5	Bpl_scaf_1271	Bpl_scaf_1271-35-190981	+	35	190955–190981	AGCATGCTAACCATTACTCCATTGATC	6	OH	24	G	A	0.9375	0.0625	0.125	0.875	0.1172	0.8828	0.1197	-0.0444	0
276	4683_15	Bpl_scaf_1271	Bpl_scaf_1271-37-218559	+	37	218533–218559	TTCACTCTAACCTCAGCTCCCATCCAT	16	JR	26	G	A	0.826923	0.173077	0.2692	0.7308	0.2862	0.7138	0.2919	0.0775	0
	4683_15	Bpl_scaf_1271	Bpl_scaf_1271-37-218559	+	37	218533–218559	TTCACTCTAACCTCAGCTCCCATCCAT	16	DK	20	G	A	0.95	0.05	0.1	0.9	0.095	0.905	0.0974	-0.0263	0
	4683_15	Bpl_scaf_1271	Bpl_scaf_1271-37-218559	+	37	218533–218559	TTCACTCTAACCTCAGCTCCCATCCAT	16	HK	13	G	A	0.846154	0.153846	0.3077	0.6923	0.2604	0.7396	0.2708	-0.1364	0
	4683_15	Bpl_scaf_1271	Bpl_scaf_1271-37-218559	+	37	218533–218559	TTCACTCTAACCTCAGCTCCCATCCAT	16	IR	9	G	A	0.777778	0.222222	0.2222	0.7778	0.3457	0.6543	0.366	0.3929	0
	4683_15	Bpl_scaf_1271	Bpl_scaf_1271-37-218559	+	37	218533–218559	TTCACTCTAACCTCAGCTCCCATCCAT	16	IN	11	G	A	0.954545	0.0454545	0.0909	0.9091	0.0868	0.9132	0.0909	0	0
	4683_15	Bpl_scaf_1271	Bpl_scaf_1271-37-218559	+	37	218533–218559	TTCACTCTAACCTCAGCTCCCATCCAT	16	OH	18	G	A	0.777778	0.222222	0.2222	0.7778	0.3457	0.6543	0.3556	0.375	0
277	4689_22	Bpl_scaf_1271	Bpl_scaf_1271-51-276302	-	51	276276–276302	TCCAAGTCAACTTTCCCTCCATCAGTA	23	JR	30	C	-	1	0	0	1	0	1	0	0	0
	4689_22	Bpl_scaf_1271	Bpl_scaf_1271-51-276302	-	51	276276–276302	TCCAAGTCAACTTTCCCTCCATCAGTA	23	DK	20	C	T	0.95	0.05	0.1	0.9	0.095	0.905	0.0974	-0.0263	0
	4689_22	Bpl_scaf_1271	Bpl_scaf_1271-51-276302	-	51	276276–276302	TCCAAGTCAACTTTCCCTCCATCAGTA	23	HK	14	C	T	0.964286	0.0357143	0.0714	0.9286	0.0689	0.9311	0.0714	0	0
	4689_22	Bpl_scaf_1271	Bpl_scaf_1271-51-276302	-	51	276276–276302	TCCAAGTCAACTTTCCCTCCATCAGTA	23	IR	10	C	-	1	0	0	1	0	1	0	0	0
	4689_22	Bpl_scaf_1271	Bpl_scaf_1271-51-276302	-	51	276276–276302	TCCAAGTCAACTTTCCCTCCATCAGTA	23	IN	11	C	T	0.909091	0.0909091	0	1	0.1653	0.8347	0.1732	1	0
	4689_22	Bpl_scaf_1271	Bpl_scaf_1271-51-276302	-	51	276276–276302	TCCAAGTCAACTTTCCCTCCATCAGTA	23	OH	24	C	T	0.958333	0.0416667	0.0833	0.9167	0.0799	0.9201	0.0816	-0.0217	0
278	4691_7	Bpl_scaf_1271	Bpl_scaf_1271-57-329885	-	57	329859–329885	GTTTTCCCGACTCCTACTCCCTTCCCA	8	JR	23	T	C	0.782609	0.217391	0.2609	0.7391	0.3403	0.6597	0.3478	0.25	0
	4691_7	Bpl_scaf_1271	Bpl_scaf_1271-57-329885	-	57	329859–329885	GTTTTCCCGACTCCTACTCCCTTCCCA	8	DK	20	T	C	0.85	0.15	0.2	0.8	0.255	0.745	0.2615	0.2353	0
	4691_7	Bpl_scaf_1271	Bpl_scaf_1271-57-329885	-	57	329859–329885	GTTTTCCCGACTCCTACTCCCTTCCCA	8	HK	15	T	C	0.866667	0.133333	0.2667	0.7333	0.2311	0.7689	0.2391	-0.1154	0
	4691_7	Bpl_scaf_1271	Bpl_scaf_1271-57-329885	-	57	329859–329885	GTTTTCCCGACTCCTACTCCCTTCCCA	8	IR	10	T	-	1	0	0	1	0	1	0	0	0
	4691_7	Bpl_scaf_1271	Bpl_scaf_1271-57-329885	-	57	329859–329885	GTTTTCCCGACTCCTACTCCCTTCCCA	8	IN	11	T	C	0.818182	0.181818	0.1818	0.8182	0.2975	0.7025	0.3117	0.4167	0
	4691_7	Bpl_scaf_1271	Bpl_scaf_1271-57-329885	-	57	329859–329885	GTTTTCCCGACTCCTACTCCCTTCCCA	8	OH	20	T	C	0.925	0.075	0.15	0.85	0.1388	0.8612	0.1423	-0.0541	0
279	4691_24	Bpl_scaf_1271	Bpl_scaf_1271-57-329885	-	57	329859–329885	GTTTTCCCGACTCCTACTCCCTTCCCA	25	JR	22	C	T	0.954545	0.0454545	0.0909	0.9091	0.0868	0.9132	0.0888	-0.0238	0
	4691_24	Bpl_scaf_1271	Bpl_scaf_1271-57-329885	-	57	329859–329885	GTTTTCCCGACTCCTACTCCCTTCCCA	25	DK	20	C	-	1	0	0	1	0	1	0	0	0
	4691_24	Bpl_scaf_1271	Bpl_scaf_1271-57-329885	-	57	329859–329885	GTTTTCCCGACTCCTACTCCCTTCCCA	25	HK	15	C	T	0.966667	0.0333333	0.0667	0.9333	0.0644	0.9356	0.0667	0	0
	4691_24	Bpl_scaf_1271	Bpl_scaf_1271-57-329885	-	57	329859–329885	GTTTTCCCGACTCCTACTCCCTTCCCA	25	IR	10	C	T	0.95	0.05	0.1	0.9	0.095	0.905	0.1	0	0
	4691_24	Bpl_scaf_1271	Bpl_scaf_1271-57-329885	-	57	329859–329885	GTTTTCCCGACTCCTACTCCCTTCCCA	25	IN	11	C	-	1	0	0	1	0	1	0	0	0
	4691_24	Bpl_scaf_1271	Bpl_scaf_1271-57-329885	-	57	329859–329885	GTTTTCCCGACTCCTACTCCCTTCCCA	25	OH	20	C	T	0.975	0.025	0.05	0.95	0.0488	0.9513	0.05	0	0
280	4709_8	Bpl_scaf_1271	Bpl_scaf_1271-80-480626	+	80	480600–480626	ACTCCATTGACGAGTACTCCATTGACG	9	JR	30	G	-	1	0	0	1	0	1	0	0	0
	4709_8	Bpl_scaf_1271	Bpl_scaf_1271-80-480626	+	80	480600–480626	ACTCCATTGACGAGTACTCCATTGACG	9	DK	20	G	T	0.975	0.025	0.05	0.95	0.0488	0.9513	0.05	0	0
	4709_8	Bpl_scaf_1271	Bpl_scaf_1271-80-480626	+	80	480600–480626	ACTCCATTGACGAGTACTCCATTGACG	9	HK	14	G	T	0.857143	0.142857	0.2857	0.7143	0.2449	0.7551	0.254	-0.125	0
	4709_8	Bpl_scaf_1271	Bpl_scaf_1271-80-480626	+	80	480600–480626	ACTCCATTGACGAGTACTCCATTGACG	9	IR	10	G	-	1	0	0	1	0	1	0	0	0
	4709_8	Bpl_scaf_1271	Bpl_scaf_1271-80-480626	+	80	480600–480626	ACTCCATTGACGAGTACTCCATTGACG	9	IN	11	G	-	1	0	0	1	0	1	0	0	0
	4709_8	Bpl_scaf_1271	Bpl_scaf_1271-80-480626	+	80	480600–480626	ACTCCATTGACGAGTACTCCATTGACG	9	OH	24	G	-	1	0	0	1	0	1	0	0	0
281	4806_5	Bpl_scaf_12819	Bpl_scaf_12819-16-79516	+	16	79490–79516	AGTAAGCAAACATGGCCTCCATAGGCA	6	JR	30	G	A	0.95	0.05	0.1	0.9	0.095	0.905	0.0966	-0.0351	0
	4806_5	Bpl_scaf_12819	Bpl_scaf_12819-16-79516	+	16	79490–79516	AGTAAGCAAACATGGCCTCCATAGGCA	6	DK	20	G	-	1	0	0	1	0	1	0	0	0
	4806_5	Bpl_scaf_12819	Bpl_scaf_12819-16-79516	+	16	79490–79516	AGTAAGCAAACATGGCCTCCATAGGCA	6	HK	15	G	-	1	0	0	1	0	1	0	0	0
	4806_5	Bpl_scaf_12819	Bpl_scaf_12819-16-79516	+	16	79490–79516	AGTAAGCAAACATGGCCTCCATAGGCA	6	IR	10	G	-	1	0	0	1	0	1	0	0	0
	4806_5	Bpl_scaf_12819	Bpl_scaf_12819-16-79516	+	16	79490–79516	AGTAAGCAAACATGGCCTCCATAGGCA	6	IN	11	G	A	0.954545	0.0454545	0.0909	0.9091	0.0868	0.9132	0.0909	0	0
	4806_5	Bpl_scaf_12819	Bpl_scaf_12819-16-79516	+	16	79490–79516	AGTAAGCAAACATGGCCTCCATAGGCA	6	OH	24	G	A	0.979167	0.0208333	0.0417	0.9583	0.0408	0.9592	0.0417	0	0
282	4812_8	Bpl_scaf_12819	Bpl_scaf_12819-24-118257	-	24	118231–118257	GGTTTCTCAACCTTTTCTCCCTTCTGT	9	JR	30	A	G	0.9	0.1	0.2	0.8	0.18	0.82	0.1831	-0.0926	1
	4812_8	Bpl_scaf_12819	Bpl_scaf_12819-24-118257	-	24	118231–118257	GGTTTCTCAACCTTTTCTCCCTTCTGT	9	DK	20	A	-	1	0	0	1	0	1	0	0	0
	4812_8	Bpl_scaf_12819	Bpl_scaf_12819-24-118257	-	24	118231–118257	GGTTTCTCAACCTTTTCTCCCTTCTGT	9	HK	14	A	-	1	0	0	1	0	1	0	0	0
	4812_8	Bpl_scaf_12819	Bpl_scaf_12819-24-118257	-	24	118231–118257	GGTTTCTCAACCTTTTCTCCCTTCTGT	9	IR	10	A	-	1	0	0	1	0	1	0	0	0
	4812_8	Bpl_scaf_12819	Bpl_scaf_12819-24-118257	-	24	118231–118257	GGTTTCTCAACCTTTTCTCCCTTCTGT	9	IN	11	A	-	1	0	0	1	0	1	0	0	0
	4812_8	Bpl_scaf_12819	Bpl_scaf_12819-24-118257	-	24	118231–118257	GGTTTCTCAACCTTTTCTCCCTTCTGT	9	OH	24	A	-	1	0	0	1	0	1	0	0	0
283	4826_23	Bpl_scaf_12819	Bpl_scaf_12819-50-245745	-	50	245719–245745	ATAGAACGCACCCAGACTCCACCCTAC	24	JR	25	C	-	1	0	0	1	0	1	0	0	0
	4826_23	Bpl_scaf_12819	Bpl_scaf_12819-50-245745	-	50	245719–245745	ATAGAACGCACCCAGACTCCACCCTAC	24	DK	20	C	T	0.975	0.025	0.05	0.95	0.0488	0.9513	0.05	0	0
	4826_23	Bpl_scaf_12819	Bpl_scaf_12819-50-245745	-	50	245719–245745	ATAGAACGCACCCAGACTCCACCCTAC	24	HK	15	C	T	0.966667	0.0333333	0.0667	0.9333	0.0644	0.9356	0.0667	0	0
	4826_23	Bpl_scaf_12819	Bpl_scaf_12819-50-245745	-	50	245719–245745	ATAGAACGCACCCAGACTCCACCCTAC	24	IR	10	C	T	0.95	0.05	0.1	0.9	0.095	0.905	0.1	0	0
	4826_23	Bpl_scaf_12819	Bpl_scaf_12819-50-245745	-	50	245719–245745	ATAGAACGCACCCAGACTCCACCCTAC	24	IN	11	C	T	0.954545	0.0454545	0.0909	0.9091	0.0868	0.9132	0.0909	0	0
	4826_23	Bpl_scaf_12819	Bpl_scaf_12819-50-245745	-	50	245719–245745	ATAGAACGCACCCAGACTCCACCCTAC	24	OH	24	C	T	0.979167	0.0208333	0.0417	0.9583	0.0408	0.9592	0.0417	0	0
284	4846_5	Bpl_scaf_12819	Bpl_scaf_12819-81-390670	+	81	390644–390670	ACAACGCCCACTCCACCTCCTCCTAAA	6	JR	23	G	-	1	0	0	1	0	1	0	0	0
	4846_5	Bpl_scaf_12819	Bpl_scaf_12819-81-390670	+	81	390644–390670	ACAACGCCCACTCCACCTCCTCCTAAA	6	DK	20	G	A	0.975	0.025	0.05	0.95	0.0488	0.9513	0.05	0	0
	4846_5	Bpl_scaf_12819	Bpl_scaf_12819-81-390670	+	81	390644–390670	ACAACGCCCACTCCACCTCCTCCTAAA	6	HK	12	G	A	0.916667	0.0833333	0.1667	0.8333	0.1528	0.8472	0.1594	-0.0455	0
	4846_5	Bpl_scaf_12819	Bpl_scaf_12819-81-390670	+	81	390644–390670	ACAACGCCCACTCCACCTCCTCCTAAA	6	IR	7	G	-	1	0	0	1	0	1	0	0	0
	4846_5	Bpl_scaf_12819	Bpl_scaf_12819-81-390670	+	81	390644–390670	ACAACGCCCACTCCACCTCCTCCTAAA	6	IN	10	G	-	1	0	0	1	0	1	0	0	0
	4846_5	Bpl_scaf_12819	Bpl_scaf_12819-81-390670	+	81	390644–390670	ACAACGCCCACTCCACCTCCTCCTAAA	6	OH	17	G	A	0.970588	0.0294118	0.0588	0.9412	0.0571	0.9429	0.0588	0	0
285	4929_11	Bpl_scaf_12920	Bpl_scaf_12920-24-123318	-	24	123292–123318	ATTTACGGCACCAAACCTCCCACTTTC	12	JR	27	C	T	0.962963	0.037037	0.0741	0.9259	0.0713	0.9287	0.0727	-0.0192	0
	4929_11	Bpl_scaf_12920	Bpl_scaf_12920-24-123318	-	24	123292–123318	ATTTACGGCACCAAACCTCCCACTTTC	12	DK	20	C	T	0.975	0.025	0.05	0.95	0.0488	0.9513	0.05	0	0
	4929_11	Bpl_scaf_12920	Bpl_scaf_12920-24-123318	-	24	123292–123318	ATTTACGGCACCAAACCTCCCACTTTC	12	HK	13	C	T	0.846154	0.153846	0.3077	0.6923	0.2604	0.7396	0.2708	-0.1364	0
	4929_11	Bpl_scaf_12920	Bpl_scaf_12920-24-123318	-	24	123292–123318	ATTTACGGCACCAAACCTCCCACTTTC	12	IR	10	C	T	0.95	0.05	0.1	0.9	0.095	0.905	0.1	0	0
	4929_11	Bpl_scaf_12920	Bpl_scaf_12920-24-123318	-	24	123292–123318	ATTTACGGCACCAAACCTCCCACTTTC	12	IN	11	C	T	0.909091	0.0909091	0.1818	0.8182	0.1653	0.8347	0.1732	-0.05	0
	4929_11	Bpl_scaf_12920	Bpl_scaf_12920-24-123318	-	24	123292–123318	ATTTACGGCACCAAACCTCCCACTTTC	12	OH	20	C	T	0.975	0.025	0.05	0.95	0.0488	0.9513	0.05	0	0
286	5019_0	Bpl_scaf_1295	Bpl_scaf_1295-36-243492	+	36	243466–243492	TCGATAGCTACAATTACTCCTTTGTAC	1	JR	26	T	C	0.980769	0.0192308	0.0385	0.9615	0.0377	0.9623	0.0385	0	0
	5019_0	Bpl_scaf_1295	Bpl_scaf_1295-36-243492	+	36	243466–243492	TCGATAGCTACAATTACTCCTTTGTAC	1	DK	15	T	C	0.966667	0.0333333	0.0667	0.9333	0.0644	0.9356	0.0667	0	0
	5019_0	Bpl_scaf_1295	Bpl_scaf_1295-36-243492	+	36	243466–243492	TCGATAGCTACAATTACTCCTTTGTAC	1	HK	12	T	-	1	0	0	1	0	1	0	0	0
	5019_0	Bpl_scaf_1295	Bpl_scaf_1295-36-243492	+	36	243466–243492	TCGATAGCTACAATTACTCCTTTGTAC	1	IR	10	T	-	1	0	0	1	0	1	0	0	0
	5019_0	Bpl_scaf_1295	Bpl_scaf_1295-36-243492	+	36	243466–243492	TCGATAGCTACAATTACTCCTTTGTAC	1	IN	11	T	C	0.954545	0.0454545	0.0909	0.9091	0.0868	0.9132	0.0909	0	0
	5019_0	Bpl_scaf_1295	Bpl_scaf_1295-36-243492	+	36	243466–243492	TCGATAGCTACAATTACTCCTTTGTAC	1	OH	24	T	C	0.979167	0.0208333	0.0417	0.9583	0.0408	0.9592	0.0417	0	0
287	5019_20	Bpl_scaf_1295	Bpl_scaf_1295-36-243492	+	36	243466–243492	TCGATAGCTACAATTACTCCTTTGTAC	21	JR	26	T	G	0.538462	0.461538	0.3077	0.6923	0.497	0.503	0.5068	0.3929	0
	5019_20	Bpl_scaf_1295	Bpl_scaf_1295-36-243492	+	36	243466–243492	TCGATAGCTACAATTACTCCTTTGTAC	21	DK	15	T	G	0.433333	0.566667	0.3333	0.6667	0.4911	0.5089	0.508	0.3439	0
	5019_20	Bpl_scaf_1295	Bpl_scaf_1295-36-243492	+	36	243466–243492	TCGATAGCTACAATTACTCCTTTGTAC	21	HK	11	T	G	0.272727	0.727273	0.3636	0.6364	0.3967	0.6033	0.4156	0.125	0
	5019_20	Bpl_scaf_1295	Bpl_scaf_1295-36-243492	+	36	243466–243492	TCGATAGCTACAATTACTCCTTTGTAC	21	IR	10	T	G	0.6	0.4	0.6	0.4	0.48	0.52	0.5053	-0.1875	0
	5019_20	Bpl_scaf_1295	Bpl_scaf_1295-36-243492	+	36	243466–243492	TCGATAGCTACAATTACTCCTTTGTAC	21	IN	11	T	G	0.636364	0.363636	0.3636	0.6364	0.4628	0.5372	0.4848	0.25	0
	5019_20	Bpl_scaf_1295	Bpl_scaf_1295-36-243492	+	36	243466–243492	TCGATAGCTACAATTACTCCTTTGTAC	21	OH	24	T	G	0.625	0.375	0.4167	0.5833	0.4688	0.5312	0.4787	0.1296	0
288	5027_12	Bpl_scaf_1295	Bpl_scaf_1295-46-313083	-	46	313057–313083	AATCCAGCAACACGACCTCCACTACAA	13	JR	29	C	T	0.965517	0.0344828	0.069	0.931	0.0666	0.9334	0.0678	-0.0179	0
	5027_12	Bpl_scaf_1295	Bpl_scaf_1295-46-313083	-	46	313057–313083	AATCCAGCAACACGACCTCCACTACAA	13	DK	20	C	T	0.825	0.175	0.35	0.65	0.2887	0.7113	0.2962	-0.1818	0
	5027_12	Bpl_scaf_1295	Bpl_scaf_1295-46-313083	-	46	313057–313083	AATCCAGCAACACGACCTCCACTACAA	13	HK	15	C	T	0.866667	0.133333	0.2667	0.7333	0.2311	0.7689	0.2391	-0.1154	0
	5027_12	Bpl_scaf_1295	Bpl_scaf_1295-46-313083	-	46	313057–313083	AATCCAGCAACACGACCTCCACTACAA	13	IR	10	C	T	0.8	0.2	0.4	0.6	0.32	0.68	0.3368	-0.1875	0
	5027_12	Bpl_scaf_1295	Bpl_scaf_1295-46-313083	-	46	313057–313083	AATCCAGCAACACGACCTCCACTACAA	13	IN	11	C	T	0.818182	0.181818	0.3636	0.6364	0.2975	0.7025	0.3117	-0.1667	0
	5027_12	Bpl_scaf_1295	Bpl_scaf_1295-46-313083	-	46	313057–313083	AATCCAGCAACACGACCTCCACTACAA	13	OH	24	C	T	0.875	0.125	0.1667	0.8333	0.2188	0.7812	0.2234	0.254	0
289	5065_25	Bpl_scaf_13003	Bpl_scaf_13003-1-1196	-	1	1170–1196	CGGGTAGACACTGTCACTCCACTCGAA	26	JR	23	G	A	0.73913	0.26087	0.5217	0.4783	0.3856	0.6144	0.3942	-0.3235	0
	5065_25	Bpl_scaf_13003	Bpl_scaf_13003-1-1196	-	1	1170–1196	CGGGTAGACACTGTCACTCCACTCGAA	26	DK	20	G	A	0.8	0.2	0.4	0.6	0.32	0.68	0.3282	-0.2187	0
	5065_25	Bpl_scaf_13003	Bpl_scaf_13003-1-1196	-	1	1170–1196	CGGGTAGACACTGTCACTCCACTCGAA	26	HK	14	G	A	0.857143	0.142857	0.2857	0.7143	0.2449	0.7551	0.254	-0.125	0
	5065_25	Bpl_scaf_13003	Bpl_scaf_13003-1-1196	-	1	1170–1196	CGGGTAGACACTGTCACTCCACTCGAA	26	IR	8	G	A	0.9375	0.0625	0.125	0.875	0.1172	0.8828	0.125	0	0
	5065_25	Bpl_scaf_13003	Bpl_scaf_13003-1-1196	-	1	1170–1196	CGGGTAGACACTGTCACTCCACTCGAA	26	IN	11	G	A	0.863636	0.136364	0.2727	0.7273	0.2355	0.7645	0.2468	-0.1053	0
	5065_25	Bpl_scaf_13003	Bpl_scaf_13003-1-1196	-	1	1170–1196	CGGGTAGACACTGTCACTCCACTCGAA	26	OH	24	G	A	0.854167	0.145833	0.2917	0.7083	0.2491	0.7509	0.2544	-0.1463	0
290	5083_7	Bpl_scaf_1303	Bpl_scaf_1303-10-43720	+	10	43694–43720	AATTATGGAACATGCACTCCTCGTCTT	8	JR	30	G	A	0.8	0.2	0.4	0.6	0.32	0.68	0.3254	-0.2292	0
	5083_7	Bpl_scaf_1303	Bpl_scaf_1303-10-43720	+	10	43694–43720	AATTATGGAACATGCACTCCTCGTCTT	8	DK	20	G	A	0.875	0.125	0.15	0.85	0.2188	0.7812	0.2244	0.3314	0
	5083_7	Bpl_scaf_1303	Bpl_scaf_1303-10-43720	+	10	43694–43720	AATTATGGAACATGCACTCCTCGTCTT	8	HK	13	G	A	0.615385	0.384615	0.4615	0.5385	0.4734	0.5266	0.4923	0.0625	0
	5083_7	Bpl_scaf_1303	Bpl_scaf_1303-10-43720	+	10	43694–43720	AATTATGGAACATGCACTCCTCGTCTT	8	IR	10	G	A	0.65	0.35	0.5	0.5	0.455	0.545	0.4789	-0.044	0
	5083_7	Bpl_scaf_1303	Bpl_scaf_1303-10-43720	+	10	43694–43720	AATTATGGAACATGCACTCCTCGTCTT	8	IN	11	G	A	0.681818	0.318182	0.2727	0.7273	0.4339	0.5661	0.4545	0.4	0
	5083_7	Bpl_scaf_1303	Bpl_scaf_1303-10-43720	+	10	43694–43720	AATTATGGAACATGCACTCCTCGTCTT	8	OH	24	G	A	0.6875	0.3125	0.375	0.625	0.4297	0.5703	0.4388	0.1455	0
291	5089_0	Bpl_scaf_1303	Bpl_scaf_1303-29-160484	+	29	160458–160484	TGACGTGGTACAGGGACTCCAATGAAA	1	JR	29	T	-	1	0	0	1	0	1	0	0	0
	5089_0	Bpl_scaf_1303	Bpl_scaf_1303-29-160484	+	29	160458–160484	TGACGTGGTACAGGGACTCCAATGAAA	1	DK	20	T	C	0.975	0.025	0.05	0.95	0.0488	0.9513	0.05	0	0
	5089_0	Bpl_scaf_1303	Bpl_scaf_1303-29-160484	+	29	160458–160484	TGACGTGGTACAGGGACTCCAATGAAA	1	HK	15	T	C	0.933333	0.0666667	0	1	0.1244	0.8756	0.1287	1	0
	5089_0	Bpl_scaf_1303	Bpl_scaf_1303-29-160484	+	29	160458–160484	TGACGTGGTACAGGGACTCCAATGAAA	1	IR	10	T	C	0.95	0.05	0.1	0.9	0.095	0.905	0.1	0	0
	5089_0	Bpl_scaf_1303	Bpl_scaf_1303-29-160484	+	29	160458–160484	TGACGTGGTACAGGGACTCCAATGAAA	1	IN	11	T	-	1	0	0	1	0	1	0	0	0
	5089_0	Bpl_scaf_1303	Bpl_scaf_1303-29-160484	+	29	160458–160484	TGACGTGGTACAGGGACTCCAATGAAA	1	OH	24	T	C	0.979167	0.0208333	0.0417	0.9583	0.0408	0.9592	0.0417	0	0
292	5096_13	Bpl_scaf_1303	Bpl_scaf_1303-6-30196	-	6	30170–30196	TGAGGATAGACTGTCACTCCACTTGGA	14	JR	30	T	A	0.966667	0.0333333	0.0667	0.9333	0.0644	0.9356	0.0655	-0.0172	0
	5096_13	Bpl_scaf_1303	Bpl_scaf_1303-6-30196	-	6	30170–30196	TGAGGATAGACTGTCACTCCACTTGGA	14	DK	20	T	A	0.975	0.025	0.05	0.95	0.0488	0.9513	0.05	0	0
	5096_13	Bpl_scaf_1303	Bpl_scaf_1303-6-30196	-	6	30170–30196	TGAGGATAGACTGTCACTCCACTTGGA	14	HK	15	T	-	1	0	0	1	0	1	0	0	0
	5096_13	Bpl_scaf_1303	Bpl_scaf_1303-6-30196	-	6	30170–30196	TGAGGATAGACTGTCACTCCACTTGGA	14	IR	9	T	A	0.944444	0.0555556	0.1111	0.8889	0.1049	0.8951	0.1111	0	0
	5096_13	Bpl_scaf_1303	Bpl_scaf_1303-6-30196	-	6	30170–30196	TGAGGATAGACTGTCACTCCACTTGGA	14	IN	11	T	A	0.954545	0.0454545	0.0909	0.9091	0.0868	0.9132	0.0909	0	0
	5096_13	Bpl_scaf_1303	Bpl_scaf_1303-6-30196	-	6	30170–30196	TGAGGATAGACTGTCACTCCACTTGGA	14	OH	23	T	-	1	0	0	1	0	1	0	0	0
293	5096_22	Bpl_scaf_1303	Bpl_scaf_1303-6-30196	-	6	30170–30196	TGAGGATAGACTGTCACTCCACTTGGA	23	JR	29	T	G	0.775862	0.224138	0.3793	0.6207	0.3478	0.6522	0.3539	-0.0718	0
	5096_22	Bpl_scaf_1303	Bpl_scaf_1303-6-30196	-	6	30170–30196	TGAGGATAGACTGTCACTCCACTTGGA	23	DK	20	T	G	0.65	0.35	0.6	0.4	0.455	0.545	0.4667	-0.2857	0
	5096_22	Bpl_scaf_1303	Bpl_scaf_1303-6-30196	-	6	30170–30196	TGAGGATAGACTGTCACTCCACTTGGA	23	HK	15	T	G	0.7	0.3	0.3333	0.6667	0.42	0.58	0.4345	0.2328	0
	5096_22	Bpl_scaf_1303	Bpl_scaf_1303-6-30196	-	6	30170–30196	TGAGGATAGACTGTCACTCCACTTGGA	23	IR	9	T	G	0.666667	0.333333	0.4444	0.5556	0.4444	0.5556	0.4706	0.0556	0
	5096_22	Bpl_scaf_1303	Bpl_scaf_1303-6-30196	-	6	30170–30196	TGAGGATAGACTGTCACTCCACTTGGA	23	IN	11	T	G	0.681818	0.318182	0.6364	0.3636	0.4339	0.5661	0.4545	-0.4	0
	5096_22	Bpl_scaf_1303	Bpl_scaf_1303-6-30196	-	6	30170–30196	TGAGGATAGACTGTCACTCCACTTGGA	23	OH	22	T	G	0.636364	0.363636	0.5455	0.4545	0.4628	0.5372	0.4736	-0.1518	0
294	5139_23	Bpl_scaf_13036	Bpl_scaf_13036-155-730175	+	155	730149–730175	TCAGTGACAACGTGTTCTCCCGACTAT	24	JR	26	C	T	0.903846	0.0961538	0.1923	0.8077	0.1738	0.8262	0.1772	-0.0851	0
	5139_23	Bpl_scaf_13036	Bpl_scaf_13036-155-730175	+	155	730149–730175	TCAGTGACAACGTGTTCTCCCGACTAT	24	DK	17	C	-	1	0	0	1	0	1	0	0	0
	5139_23	Bpl_scaf_13036	Bpl_scaf_13036-155-730175	+	155	730149–730175	TCAGTGACAACGTGTTCTCCCGACTAT	24	HK	11	C	T	0.954545	0.0454545	0.0909	0.9091	0.0868	0.9132	0.0909	0	0
	5139_23	Bpl_scaf_13036	Bpl_scaf_13036-155-730175	+	155	730149–730175	TCAGTGACAACGTGTTCTCCCGACTAT	24	IR	10	C	T	0.95	0.05	0.1	0.9	0.095	0.905	0.1	0	0
	5139_23	Bpl_scaf_13036	Bpl_scaf_13036-155-730175	+	155	730149–730175	TCAGTGACAACGTGTTCTCCCGACTAT	24	IN	11	C	T	0.909091	0.0909091	0.1818	0.8182	0.1653	0.8347	0.1732	-0.05	0
	5139_23	Bpl_scaf_13036	Bpl_scaf_13036-155-730175	+	155	730149–730175	TCAGTGACAACGTGTTCTCCCGACTAT	24	OH	22	C	T	0.931818	0.0681818	0.1364	0.8636	0.1271	0.8729	0.13	-0.0488	0
295	5139_26	Bpl_scaf_13036	Bpl_scaf_13036-155-730175	+	155	730149–730175	TCAGTGACAACGTGTTCTCCCGACTAT	27	JR	27	T	G	0.888889	0.111111	0.2222	0.7778	0.1975	0.8025	0.2013	-0.1042	0
	5139_26	Bpl_scaf_13036	Bpl_scaf_13036-155-730175	+	155	730149–730175	TCAGTGACAACGTGTTCTCCCGACTAT	27	DK	16	T	G	0.90625	0.09375	0.1875	0.8125	0.1699	0.8301	0.1754	-0.069	0
	5139_26	Bpl_scaf_13036	Bpl_scaf_13036-155-730175	+	155	730149–730175	TCAGTGACAACGTGTTCTCCCGACTAT	27	HK	12	T	G	0.958333	0.0416667	0.0833	0.9167	0.0799	0.9201	0.0833	0	0
	5139_26	Bpl_scaf_13036	Bpl_scaf_13036-155-730175	+	155	730149–730175	TCAGTGACAACGTGTTCTCCCGACTAT	27	IR	10	T	G	0.75	0.25	0.5	0.5	0.375	0.625	0.3947	-0.2667	0
	5139_26	Bpl_scaf_13036	Bpl_scaf_13036-155-730175	+	155	730149–730175	TCAGTGACAACGTGTTCTCCCGACTAT	27	IN	11	T	G	0.954545	0.0454545	0.0909	0.9091	0.0868	0.9132	0.0909	0	0
	5139_26	Bpl_scaf_13036	Bpl_scaf_13036-155-730175	+	155	730149–730175	TCAGTGACAACGTGTTCTCCCGACTAT	27	OH	22	T	G	0.954545	0.0454545	0.0909	0.9091	0.0868	0.9132	0.0888	-0.0238	0
296	5140_14	Bpl_scaf_13036	Bpl_scaf_13036-156-774915	-	156	774889–774915	ATCCATGCTACTCTCACTCCATGGATT	15	JR	30	C	T	0.95	0.05	0.1	0.9	0.095	0.905	0.0966	-0.0351	0
	5140_14	Bpl_scaf_13036	Bpl_scaf_13036-156-774915	-	156	774889–774915	ATCCATGCTACTCTCACTCCATGGATT	15	DK	20	C	T	0.875	0.125	0.25	0.75	0.2188	0.7812	0.2244	-0.1143	0
	5140_14	Bpl_scaf_13036	Bpl_scaf_13036-156-774915	-	156	774889–774915	ATCCATGCTACTCTCACTCCATGGATT	15	HK	14	C	T	0.892857	0.107143	0.2143	0.7857	0.1913	0.8087	0.1984	-0.08	0
	5140_14	Bpl_scaf_13036	Bpl_scaf_13036-156-774915	-	156	774889–774915	ATCCATGCTACTCTCACTCCATGGATT	15	IR	10	C	-	1	0	0	1	0	1	0	0	0
	5140_14	Bpl_scaf_13036	Bpl_scaf_13036-156-774915	-	156	774889–774915	ATCCATGCTACTCTCACTCCATGGATT	15	IN	11	C	T	0.909091	0.0909091	0.1818	0.8182	0.1653	0.8347	0.1732	-0.05	0
	5140_14	Bpl_scaf_13036	Bpl_scaf_13036-156-774915	-	156	774889–774915	ATCCATGCTACTCTCACTCCATGGATT	15	OH	23	C	T	0.978261	0.0217391	0.0435	0.9565	0.0425	0.9575	0.0435	0	0
297	5140_22	Bpl_scaf_13036	Bpl_scaf_13036-156-774915	-	156	774889–774915	ATCCATGCTACTCTCACTCCATGGATT	23	JR	30	G	T	0.95	0.05	0.1	0.9	0.095	0.905	0.0966	-0.0351	0
	5140_22	Bpl_scaf_13036	Bpl_scaf_13036-156-774915	-	156	774889–774915	ATCCATGCTACTCTCACTCCATGGATT	23	DK	20	G	T	0.875	0.125	0.25	0.75	0.2188	0.7812	0.2244	-0.1143	0
	5140_22	Bpl_scaf_13036	Bpl_scaf_13036-156-774915	-	156	774889–774915	ATCCATGCTACTCTCACTCCATGGATT	23	HK	14	G	T	0.892857	0.107143	0.2143	0.7857	0.1913	0.8087	0.1984	-0.08	0
	5140_22	Bpl_scaf_13036	Bpl_scaf_13036-156-774915	-	156	774889–774915	ATCCATGCTACTCTCACTCCATGGATT	23	IR	10	G	-	1	0	0	1	0	1	0	0	0
	5140_22	Bpl_scaf_13036	Bpl_scaf_13036-156-774915	-	156	774889–774915	ATCCATGCTACTCTCACTCCATGGATT	23	IN	11	G	T	0.909091	0.0909091	0.1818	0.8182	0.1653	0.8347	0.1732	-0.05	0
	5140_22	Bpl_scaf_13036	Bpl_scaf_13036-156-774915	-	156	774889–774915	ATCCATGCTACTCTCACTCCATGGATT	23	OH	23	G	T	0.978261	0.0217391	0.0435	0.9565	0.0425	0.9575	0.0435	0	0
298	5168_3	Bpl_scaf_13036	Bpl_scaf_13036-42-298941	-	42	298915–298941	ACAATCTCTACCCTTACTCCTTCATGC	4	JR	24	A	G	0.916667	0.0833333	0.1667	0.8333	0.1528	0.8472	0.156	-0.0682	0
	5168_3	Bpl_scaf_13036	Bpl_scaf_13036-42-298941	-	42	298915–298941	ACAATCTCTACCCTTACTCCTTCATGC	4	DK	20	A	G	0.95	0.05	0.1	0.9	0.095	0.905	0.0974	-0.0263	0
	5168_3	Bpl_scaf_13036	Bpl_scaf_13036-42-298941	-	42	298915–298941	ACAATCTCTACCCTTACTCCTTCATGC	4	HK	14	A	G	0.964286	0.0357143	0.0714	0.9286	0.0689	0.9311	0.0714	0	0
	5168_3	Bpl_scaf_13036	Bpl_scaf_13036-42-298941	-	42	298915–298941	ACAATCTCTACCCTTACTCCTTCATGC	4	IR	10	A	G	0.95	0.05	0.1	0.9	0.095	0.905	0.1	0	0
	5168_3	Bpl_scaf_13036	Bpl_scaf_13036-42-298941	-	42	298915–298941	ACAATCTCTACCCTTACTCCTTCATGC	4	IN	11	A	-	1	0	0	1	0	1	0	0	0
	5168_3	Bpl_scaf_13036	Bpl_scaf_13036-42-298941	-	42	298915–298941	ACAATCTCTACCCTTACTCCTTCATGC	4	OH	23	A	G	0.956522	0.0434783	0.087	0.913	0.0832	0.9168	0.085	-0.0227	0
299	5168_6	Bpl_scaf_13036	Bpl_scaf_13036-42-298941	-	42	298915–298941	ACAATCTCTACCCTTACTCCTTCATGC	7	JR	25	T	G	0.96	0.04	0.08	0.92	0.0768	0.9232	0.0784	-0.0208	0
	5168_6	Bpl_scaf_13036	Bpl_scaf_13036-42-298941	-	42	298915–298941	ACAATCTCTACCCTTACTCCTTCATGC	7	DK	20	T	G	0.9	0.1	0.2	0.8	0.18	0.82	0.1846	-0.0833	0
	5168_6	Bpl_scaf_13036	Bpl_scaf_13036-42-298941	-	42	298915–298941	ACAATCTCTACCCTTACTCCTTCATGC	7	HK	14	T	G	0.964286	0.0357143	0.0714	0.9286	0.0689	0.9311	0.0714	0	0
	5168_6	Bpl_scaf_13036	Bpl_scaf_13036-42-298941	-	42	298915–298941	ACAATCTCTACCCTTACTCCTTCATGC	7	IR	10	T	-	1	0	0	1	0	1	0	0	0
	5168_6	Bpl_scaf_13036	Bpl_scaf_13036-42-298941	-	42	298915–298941	ACAATCTCTACCCTTACTCCTTCATGC	7	IN	11	T	G	0.954545	0.0454545	0.0909	0.9091	0.0868	0.9132	0.0909	0	0
	5168_6	Bpl_scaf_13036	Bpl_scaf_13036-42-298941	-	42	298915–298941	ACAATCTCTACCCTTACTCCTTCATGC	7	OH	23	T	G	0.956522	0.0434783	0.087	0.913	0.0832	0.9168	0.085	-0.0227	0
300	5182_21	Bpl_scaf_13036	Bpl_scaf_13036-70-464034	+	70	464008–464034	AACAATCCAACGAGAGCTCCATGGGGA	22	JR	30	T	C	0.933333	0.0666667	0.0667	0.9333	0.1244	0.8756	0.1266	0.4732	0
	5182_21	Bpl_scaf_13036	Bpl_scaf_13036-70-464034	+	70	464008–464034	AACAATCCAACGAGAGCTCCATGGGGA	22	DK	20	T	C	0.975	0.025	0.05	0.95	0.0488	0.9513	0.05	0	0
	5182_21	Bpl_scaf_13036	Bpl_scaf_13036-70-464034	+	70	464008–464034	AACAATCCAACGAGAGCTCCATGGGGA	22	HK	14	T	-	1	0	0	1	0	1	0	0	0
	5182_21	Bpl_scaf_13036	Bpl_scaf_13036-70-464034	+	70	464008–464034	AACAATCCAACGAGAGCTCCATGGGGA	22	IR	10	T	-	1	0	0	1	0	1	0	0	0
	5182_21	Bpl_scaf_13036	Bpl_scaf_13036-70-464034	+	70	464008–464034	AACAATCCAACGAGAGCTCCATGGGGA	22	IN	11	T	C	0.954545	0.0454545	0.0909	0.9091	0.0868	0.9132	0.0909	0	0
	5182_21	Bpl_scaf_13036	Bpl_scaf_13036-70-464034	+	70	464008–464034	AACAATCCAACGAGAGCTCCATGGGGA	22	OH	24	T	-	1	0	0	1	0	1	0	0	0
301	5183_2	Bpl_scaf_13036	Bpl_scaf_13036-72-473192	-	72	473166–473192	CAAACGTAAACCACATCTCCATTGTCA	3	JR	30	A	C	0.983333	0.0166667	0.0333	0.9667	0.0328	0.9672	0.0333	0	0
	5183_2	Bpl_scaf_13036	Bpl_scaf_13036-72-473192	-	72	473166–473192	CAAACGTAAACCACATCTCCATTGTCA	3	DK	19	A	C	0.921053	0.0789474	0.0526	0.9474	0.1454	0.8546	0.1494	0.6476	0
	5183_2	Bpl_scaf_13036	Bpl_scaf_13036-72-473192	-	72	473166–473192	CAAACGTAAACCACATCTCCATTGTCA	3	HK	13	A	C	0.961538	0.0384615	0.0769	0.9231	0.074	0.926	0.0769	0	0
	5183_2	Bpl_scaf_13036	Bpl_scaf_13036-72-473192	-	72	473166–473192	CAAACGTAAACCACATCTCCATTGTCA	3	IR	9	A	-	1	0	0	1	0	1	0	0	0
	5183_2	Bpl_scaf_13036	Bpl_scaf_13036-72-473192	-	72	473166–473192	CAAACGTAAACCACATCTCCATTGTCA	3	IN	11	A	-	1	0	0	1	0	1	0	0	0
	5183_2	Bpl_scaf_13036	Bpl_scaf_13036-72-473192	-	72	473166–473192	CAAACGTAAACCACATCTCCATTGTCA	3	OH	24	A	C	0.958333	0.0416667	0.0833	0.9167	0.0799	0.9201	0.0816	-0.0217	0
302	5183_23	Bpl_scaf_13036	Bpl_scaf_13036-72-473192	-	72	473166–473192	CAAACGTAAACCACATCTCCATTGTCA	24	JR	30	G	T	0.966667	0.0333333	0.0667	0.9333	0.0644	0.9356	0.0655	-0.0172	0
	5183_23	Bpl_scaf_13036	Bpl_scaf_13036-72-473192	-	72	473166–473192	CAAACGTAAACCACATCTCCATTGTCA	24	DK	19	G	T	0.894737	0.105263	0.1053	0.8947	0.1884	0.8116	0.1935	0.4559	0
	5183_23	Bpl_scaf_13036	Bpl_scaf_13036-72-473192	-	72	473166–473192	CAAACGTAAACCACATCTCCATTGTCA	24	HK	13	G	T	0.923077	0.0769231	0.1538	0.8462	0.142	0.858	0.1477	-0.0417	0
	5183_23	Bpl_scaf_13036	Bpl_scaf_13036-72-473192	-	72	473166–473192	CAAACGTAAACCACATCTCCATTGTCA	24	IR	9	G	-	1	0	0	1	0	1	0	0	0
	5183_23	Bpl_scaf_13036	Bpl_scaf_13036-72-473192	-	72	473166–473192	CAAACGTAAACCACATCTCCATTGTCA	24	IN	11	G	T	0.909091	0.0909091	0.1818	0.8182	0.1653	0.8347	0.1732	-0.05	0
	5183_23	Bpl_scaf_13036	Bpl_scaf_13036-72-473192	-	72	473166–473192	CAAACGTAAACCACATCTCCATTGTCA	24	OH	23	G	T	0.956522	0.0434783	0.087	0.913	0.0832	0.9168	0.085	-0.0227	0
303	5200_12	Bpl_scaf_13042	Bpl_scaf_13042-102-213852	+	102	213826–213852	TTGGTCTTTACTGCTACTCCGCTGAGC	13	JR	26	G	A	0.923077	0.0769231	0.1538	0.8462	0.142	0.858	0.1448	-0.0625	0
	5200_12	Bpl_scaf_13042	Bpl_scaf_13042-102-213852	+	102	213826–213852	TTGGTCTTTACTGCTACTCCGCTGAGC	13	DK	20	G	-	1	0	0	1	0	1	0	0	0
	5200_12	Bpl_scaf_13042	Bpl_scaf_13042-102-213852	+	102	213826–213852	TTGGTCTTTACTGCTACTCCGCTGAGC	13	HK	13	G	A	0.923077	0.0769231	0.1538	0.8462	0.142	0.858	0.1477	-0.0417	0
	5200_12	Bpl_scaf_13042	Bpl_scaf_13042-102-213852	+	102	213826–213852	TTGGTCTTTACTGCTACTCCGCTGAGC	13	IR	10	G	A	0.9	0.1	0.2	0.8	0.18	0.82	0.1895	-0.0556	0
	5200_12	Bpl_scaf_13042	Bpl_scaf_13042-102-213852	+	102	213826–213852	TTGGTCTTTACTGCTACTCCGCTGAGC	13	IN	11	G	-	1	0	0	1	0	1	0	0	0
	5200_12	Bpl_scaf_13042	Bpl_scaf_13042-102-213852	+	102	213826–213852	TTGGTCTTTACTGCTACTCCGCTGAGC	13	OH	23	G	A	0.934783	0.0652174	0.1304	0.8696	0.1219	0.8781	0.1246	-0.0465	0
304	5217_14	Bpl_scaf_13042	Bpl_scaf_13042-72-59350	+	72	59324–59350	TCTCCTCTCACTGTGTCTCCCAACTCT	15	JR	27	C	G	0.87037	0.12963	0.2593	0.7407	0.2257	0.7743	0.2299	-0.1277	0
	5217_14	Bpl_scaf_13042	Bpl_scaf_13042-72-59350	+	72	59324–59350	TCTCCTCTCACTGTGTCTCCCAACTCT	15	DK	20	C	G	0.675	0.325	0.45	0.55	0.4388	0.5613	0.45	0	0
	5217_14	Bpl_scaf_13042	Bpl_scaf_13042-72-59350	+	72	59324–59350	TCTCCTCTCACTGTGTCTCCCAACTCT	15	HK	15	C	G	0.733333	0.266667	0.4	0.6	0.3911	0.6089	0.4046	0.0114	0
	5217_14	Bpl_scaf_13042	Bpl_scaf_13042-72-59350	+	72	59324–59350	TCTCCTCTCACTGTGTCTCCCAACTCT	15	IR	10	C	G	0.8	0.2	0.2	0.8	0.32	0.68	0.3368	0.4063	0
	5217_14	Bpl_scaf_13042	Bpl_scaf_13042-72-59350	+	72	59324–59350	TCTCCTCTCACTGTGTCTCCCAACTCT	15	IN	9	C	G	0.777778	0.222222	0	1	0.3457	0.6543	0.366	1	0
	5217_14	Bpl_scaf_13042	Bpl_scaf_13042-72-59350	+	72	59324–59350	TCTCCTCTCACTGTGTCTCCCAACTCT	15	OH	22	C	G	0.818182	0.181818	0.2727	0.7273	0.2975	0.7025	0.3044	0.1042	0
305	5222_2	Bpl_scaf_13042	Bpl_scaf_13042-83-92455	-	83	92429–92455	CTACTCAATACAGTATCTCCAGCCTAG	3	JR	27	A	T	0.962963	0.037037	0.0741	0.9259	0.0713	0.9287	0.0727	-0.0192	0
	5222_2	Bpl_scaf_13042	Bpl_scaf_13042-83-92455	-	83	92429–92455	CTACTCAATACAGTATCTCCAGCCTAG	3	DK	16	A	-	1	0	0	1	0	1	0	0	0
	5222_2	Bpl_scaf_13042	Bpl_scaf_13042-83-92455	-	83	92429–92455	CTACTCAATACAGTATCTCCAGCCTAG	3	HK	12	A	T	0.958333	0.0416667	0.0833	0.9167	0.0799	0.9201	0.0833	0	0
	5222_2	Bpl_scaf_13042	Bpl_scaf_13042-83-92455	-	83	92429–92455	CTACTCAATACAGTATCTCCAGCCTAG	3	IR	9	A	T	0.944444	0.0555556	0.1111	0.8889	0.1049	0.8951	0.1111	0	0
	5222_2	Bpl_scaf_13042	Bpl_scaf_13042-83-92455	-	83	92429–92455	CTACTCAATACAGTATCTCCAGCCTAG	3	IN	11	A	-	1	0	0	1	0	1	0	0	0
	5222_2	Bpl_scaf_13042	Bpl_scaf_13042-83-92455	-	83	92429–92455	CTACTCAATACAGTATCTCCAGCCTAG	3	OH	23	A	T	0.956522	0.0434783	0.087	0.913	0.0832	0.9168	0.085	-0.0227	0
306	5242_4	Bpl_scaf_13055	Bpl_scaf_13055-66-194648	-	66	194622–194648	AGTATTAGCACTTTGCCTCCAGGAGGA	5	JR	26	T	C	0.903846	0.0961538	0.1154	0.8846	0.1738	0.8262	0.1772	0.3489	0
	5242_4	Bpl_scaf_13055	Bpl_scaf_13055-66-194648	-	66	194622–194648	AGTATTAGCACTTTGCCTCCAGGAGGA	5	DK	20	T	C	0.975	0.025	0.05	0.95	0.0488	0.9513	0.05	0	0
	5242_4	Bpl_scaf_13055	Bpl_scaf_13055-66-194648	-	66	194622–194648	AGTATTAGCACTTTGCCTCCAGGAGGA	5	HK	13	T	C	0.961538	0.0384615	0.0769	0.9231	0.074	0.926	0.0769	0	0
	5242_4	Bpl_scaf_13055	Bpl_scaf_13055-66-194648	-	66	194622–194648	AGTATTAGCACTTTGCCTCCAGGAGGA	5	IR	9	T	-	1	0	0	1	0	1	0	0	0
	5242_4	Bpl_scaf_13055	Bpl_scaf_13055-66-194648	-	66	194622–194648	AGTATTAGCACTTTGCCTCCAGGAGGA	5	IN	11	T	C	0.954545	0.0454545	0.0909	0.9091	0.0868	0.9132	0.0909	0	0
	5242_4	Bpl_scaf_13055	Bpl_scaf_13055-66-194648	-	66	194622–194648	AGTATTAGCACTTTGCCTCCAGGAGGA	5	OH	22	T	C	0.909091	0.0909091	0.1818	0.8182	0.1653	0.8347	0.1691	-0.075	0
307	5242_23	Bpl_scaf_13055	Bpl_scaf_13055-66-194648	-	66	194622–194648	AGTATTAGCACTTTGCCTCCAGGAGGA	24	JR	27	A	G	0.777778	0.222222	0.2963	0.7037	0.3457	0.6543	0.3522	0.1587	0
	5242_23	Bpl_scaf_13055	Bpl_scaf_13055-66-194648	-	66	194622–194648	AGTATTAGCACTTTGCCTCCAGGAGGA	24	DK	20	A	G	0.8	0.2	0.3	0.7	0.32	0.68	0.3282	0.0859	0
	5242_23	Bpl_scaf_13055	Bpl_scaf_13055-66-194648	-	66	194622–194648	AGTATTAGCACTTTGCCTCCAGGAGGA	24	HK	13	A	G	0.807692	0.192308	0.3846	0.6154	0.3107	0.6893	0.3231	-0.1905	0
	5242_23	Bpl_scaf_13055	Bpl_scaf_13055-66-194648	-	66	194622–194648	AGTATTAGCACTTTGCCTCCAGGAGGA	24	IR	9	A	G	0.777778	0.222222	0.4444	0.5556	0.3457	0.6543	0.366	-0.2143	0
[truncated: 36,550 more rows]

## Sheet: Table S7
Table S7 Tajima's D statistics estimated using DnaSP based on the polymorphic loci in each local population. Significance: *P < 0.05. Abbreviation: NA, not available.
[truncated: 5,459 more rows]

[truncated: 8 more sheets: Table S8, Table S9, Table S10, Table S11, Table S12, Table S13, Table S14, Table S15]
